# Supplementary material for: Carnitine O-octanoyltransferase (CROT) deficiency in mice leads to an increase of omega-3 fatty acids
Source: Front Mol Biosci. 2024 Jul 15;11:1374316. doi: 10.3389/fmolb.2024.1374316 (PMC11284101; doi:10.3389/fmolb.2024.1374316)
Supplement: Supplementary file 1 [file Table1.XLSX]

## Sheet: Legend
Annotation	Genotype
CROTnn	Crot-/-
CROTpn	Crot+/-
CROTpp	Crot+/+

## Sheet: SuppTable_1
Supplemental Table S1: Compound Discoverer output for differentially abundant liver metabolites, measured in one or more extraction or mass spectrometric methods with full matches in mzCloud
Met. No.	Name	Formula	Annot. Source: Predicted Compositions	Annot. Source: mzCloud Search	Annot. Source: Metabolika Search	Annot. Source: ChemSpider Search	Annot. DeltaMass [ppm]	Calc. MW	RT [min]	Area (Max.)	# ChemSpider Results	# mzCloud Results	mzCloud Best Match	mzCloud Best Match Confidence	# Usable QC	RSD QC Areas [%]	RSD Corr. QC Areas [%]	MS2	Background	Group Area: Sample, CROTnn	Group Area: Sample, CROTpn	Group Area: Sample, CROTpp	Group CV [%]: Sample, CROTnn	Group CV [%]: Sample, CROTpn	Group CV [%]: Sample, CROTpp	Ratio: (Sample, CROTnn) / (Sample, CROTpp)	Ratio: (Sample, CROTpn) / (Sample, CROTpp)	Log2 Fold Change: (Sample, CROTnn) / (Sample, CROTpp)	Log2 Fold Change: (Sample, CROTpn) / (Sample, CROTpp)	P-value: (Sample, CROTnn) / (Sample, CROTpp)	P-value: (Sample, CROTpn) / (Sample, CROTpp)	Adj. P-value: (Sample, CROTnn) / (Sample, CROTpp)	Adj. P-value: (Sample, CROTpn) / (Sample, CROTpp)	Fraction	Column	Polarity	Norm. Area: 02_TO_Blank_Sup-1_C18-pos.raw (F1)	Norm. Area: 02_TO_Blank_Sup-2_C18-pos.raw (F46)	Norm. Area: 02_TO_QC-all_Sup-1_C18-pos.raw (F2)	Norm. Area: 02_TO_QC-all_Sup-2_C18-pos.raw (F9)	Norm. Area: 02_TO_QC-all_Sup-3_C18-pos.raw (F15)	Norm. Area: 02_TO_QC-all_Sup-4_C18-pos.raw (F21)	Norm. Area: 02_TO_QC-all_Sup-5_C18-pos.raw (F27)	Norm. Area: 02_TO_QC-all_Sup-6_C18-pos.raw (F33)	Norm. Area: 02_TO_QC-all_Sup-7_C18-pos.raw (F39)	Norm. Area: 02_TO_QC-all_Sup-8_C18-pos.raw (F45)	Norm. Area: 02_TO_mLiver_14_CROTnn_Sup-1_C18-pos.raw (F10)	Norm. Area: 02_TO_mLiver_15_CROTnn_Sup-1_C18-pos.raw (F14)	Norm. Area: 02_TO_mLiver_13_CROTnn_Sup-1_C18-pos.raw (F17)
1	Eicosapentaenoic acid methyl ester	C21 H32 O2	Full match	Full match	Partial match	Partial match	0.18	316.24	9.558	1.90812e+08	26	1	62.2	65.6	8	9	8	DDA for preferred ion	FALSE	1.65175e+08	6.69912e+07	3.03124e+07	19.6017	38.0995	66.3546	5.449	2.21	2.45	1.14	1.07424e-06	0.00645847	9.13417e-05	0.0348701	Pellet	C18	Positive	563727	808419	9.47889e+07	1.17443e+08	1.06232e+08	9.44416e+07	9.80351e+07	1.09557e+08	1.05876e+08	9.97351e+07	1.38271e+08	1.11294e+08	1.86712e+08
2	Eicosapentaenoic acid	C20 H30 O2	Full match	Full match	Full match	Full match	0.21	302.225	0.827	3.78499e+08	51	3	95.8	86.8	8	7	3	DDA for preferred ion	FALSE	3.41852e+08	2.13004e+08	1.18667e+08	16.6348	23.4443	17.318	2.881	1.795	1.53	0.84	3.02661e-10	8.98463e-06	9.86675e-08	0.000225307	Pellet	HILIC	Negative	539785	499075	2.01187e+08	2.14197e+08	2.19783e+08	2.15032e+08	2.08853e+08	2.15074e+08	2.03724e+08	2.09369e+08	3.61056e+08	2.1673e+08	3.43726e+08
3	cis-5,8,11,14,17-Eicosapentaenoic acid	C20 H30 O2	Full match	Full match	Full match	Full match	0.18	302.225	9.213	5.51157e+08	51	3	97.7	9.9	8	2	2	DDA for preferred ion	FALSE	5.15966e+08	3.08337e+08	1.83274e+08	23.0874	30.5352	14.927	2.815	1.682	1.49	0.75	2.37696e-07	0.00377278	3.64863e-05	0.0231756	Pellet	C18	Negative	334193	334307	3.27254e+08	3.3422e+08	3.1286e+08	3.11499e+08	3.20941e+08	3.24658e+08	3.29487e+08	3.24655e+08	4.92536e+08	2.63938e+08	5.41787e+08
4	Docosahexaenoic acid methyl ester	C23 H34 O2	Full match	Full match	No results	Partial match	0.11	342.256	9.699	3.83183e+08	1	1	77.6	73.4	8	12	8	DDA for preferred ion	FALSE	3.51938e+08	2.14168e+08	1.35112e+08	21.6053	32.0672	42.094	2.605	1.585	1.38	0.66	5.6458e-05	0.0687494	0.0013708	0.209733	Pellet	C18	Positive	265497	267359	2.38681e+08	2.86607e+08	2.38882e+08	2.35644e+08	2.50718e+08	2.30543e+08	2.72234e+08	2.4986e+08	3.00701e+08	1.89328e+08	3.5153e+08
5	cis-5,8,11,14,17-Eicosapentaenoic acid	C20 H30 O2	Full match	Full match	Partial match	Full match	0.09	302.225	9.212	1.21192e+09	51	3	98	9.9	8	4	1	DDA for preferred ion	FALSE	9.7777e+08	8.38957e+08	4.30877e+08	21.9079	20.3438	10.2033	2.269	1.947	1.18	0.96	1.79831e-08	3.48733e-06	1.61447e-06	0.000283869	Supernatant	C18	Negative	358259	763686	7.40023e+08	7.42791e+08	7.27073e+08	7.1717e+08	7.45481e+08	7.45266e+08	7.24179e+08	7.41542e+08	1.18477e+09	1.08414e+09	9.61779e+08
2	Eicosapentaenoic acid	C20 H30 O2	Full match	Full match	Full match	Full match	0.18	302.225	0.757	8.12586e+08	51	6	95.9	87	8	10	9	DDA for preferred ion	FALSE	6.24558e+08	4.96536e+08	2.77352e+08	22.8675	19.9042	15.3423	2.252	1.79	1.17	0.84	1.27951e-08	8.78703e-06	5.13083e-06	0.000560444	Supernatant	HILIC	Negative	169643	154330	3.50009e+08	4.69354e+08	4.67784e+08	4.5677e+08	4.44422e+08	4.06262e+08	4.23691e+08	4.08956e+08	8.56643e+08	7.28691e+08	6.74851e+08
6	Docosapentaenoic acid	C22 H34 O2	Full match	Full match	No results	Full match	0.31	330.256	9.404	2.11967e+08	14	2	96.8	9.8	8	5	5	DDA for preferred ion	FALSE	1.74828e+08	1.30677e+08	7.92971e+07	24.4335	37.2294	15.8803	2.205	1.648	1.14	0.72	0.000205475	0.116278	0.00450577	0.328653	Pellet	C18	Negative	152436	143531	1.0857e+08	1.18348e+08	1.0831e+08	1.19154e+08	1.15785e+08	1.08985e+08	1.06794e+08	1.16504e+08	1.71816e+08	1.0015e+08	2.07452e+08
6	Docosapentaenoic acid	C22 H34 O2	Full match	Full match	No results	Full match	0.29	330.256	9.404	2.5892e+08	14	2	95.5	9.8	8	10	8	DDA for preferred ion	FALSE	1.92524e+08	1.7442e+08	9.16505e+07	28.1071	27.9236	21.4993	2.101	1.903	1.07	0.93	8.60899e-05	0.00227055	0.00351739	0.0178548	Supernatant	C18	Negative	100906	191257	1.28414e+08	1.59686e+08	1.37073e+08	1.4042e+08	1.42863e+08	1.58037e+08	1.41908e+08	1.31588e+08	2.73174e+08	2.31381e+08	1.97704e+08
6	Docosapentaenoic acid	C22 H34 O2	Full match	Full match	No results	Full match	0.27	330.256	0.825	1.36598e+08	14	2	89.4	9.5	8	5	2	DDA for preferred ion	FALSE	1.15749e+08	9.58831e+07	5.94402e+07	19.7064	25.4554	16.6229	1.947	1.613	0.96	0.69	5.99912e-05	0.0409743	0.00244464	0.134925	Pellet	HILIC	Negative	261680	239131	8.21169e+07	8.51051e+07	8.49768e+07	7.99825e+07	8.63248e+07	8.36419e+07	8.23046e+07	8.3551e+07	1.17163e+08	7.17085e+07	1.2553e+08
6	Docosapentaenoic acid	C22 H34 O2	Not the top hit	Full match	No results	Full match	0.29	330.256	0.755	1.48623e+08	14	4	87.1	9.4	8	12	10	DDA for preferred ion	FALSE	1.19055e+08	1.09423e+08	6.85147e+07	23.4864	30.564	19.5025	1.738	1.597	0.8	0.68	0.00108832	0.0218262	0.0177486	0.0971897	Supernatant	HILIC	Negative	94584.1	84919.4	7.51312e+07	8.50679e+07	1.00974e+08	9.74722e+07	9.1883e+07	9.00983e+07	8.98761e+07	7.77164e+07	1.55808e+08	9.38894e+07	1.35192e+08
7	3'-Dephosphocoenzyme A	C21 H35 N7 O13 P2 S	No match	Full match	Full match	Full match	-3.4	687.147	1.676	2.93461e+08	3	5	89.9	9.5	7	18	17	DDA for preferred ion	FALSE	2.29298e+08	2.24474e+08	1.32952e+08	23.0639	20.6139	51.3188	1.725	1.688	0.79	0.76	0.00308636	0.00248371	0.0345299	0.0195288	Supernatant	HILIC	Negative	720637	1.01563e+06	1.74421e+06	1.56993e+08	1.79823e+08	1.05248e+08	1.655e+08	1.49834e+08	1.83647e+08	1.39929e+08	2.31562e+08	2.30156e+08	2.28439e+08
8	5-[(2Z,8Z)-2,8-Pentadecadien-1-yl]-1,3-benzenediol	C21 H32 O2	Full match	Full match	Partial match	Partial match	0.38	316.24	9.301	1.74165e+07	26	4	88	50.8	8	7	5	DDA for preferred ion	FALSE	1.31501e+07	1.07979e+07	8.33662e+06	21.2299	19.8411	12.1995	1.577	1.295	0.66	0.37	0.000713347	0.0992491	0.0151622	0.277473	Supernatant	C18	Negative	85599.6	97825.5	1.01177e+07	1.09528e+07	1.10523e+07	1.19579e+07	1.06189e+07	1.03671e+07	1.09085e+07	1.0627e+07	1.52451e+07	1.18893e+07	1.3364e+07
9	Docosahexaenoic acid	C22 H32 O2	Full match	Full match	No results	Full match	0.13	328.24	0.818	8.05432e+08	14	4	98	66.1	8	5	3	DDA for preferred ion	FALSE	7.19967e+08	6.04138e+08	4.60748e+08	20.9512	25.166	14.2529	1.563	1.311	0.64	0.39	0.00496565	0.313138	0.055471	0.520832	Pellet	HILIC	Negative	488277	430536	5.2106e+08	5.46596e+08	4.98582e+08	5.34905e+08	5.17582e+08	5.34884e+08	5.19617e+08	5.26916e+08	7.07951e+08	4.26254e+08	7.92402e+08
10	Asparagine	C4 H8 N2 O3	Full match	Full match	Full match	Full match	-0.4	132.053	6.246	2.03403e+07	8	3	74.1	46.6	8	25	21	DDA for preferred ion	FALSE	1.52615e+07	1.3623e+07	1.02117e+07	23.6432	12.5582	31.4303	1.495	1.334	0.58	0.42	0.0173286	0.23028	0.104688	0.516365	Supernatant	HILIC	Positive	174276	124189	8.87313e+06	1.18504e+07	1.52506e+07	1.73411e+07	1.42926e+07	1.14789e+07	1.07419e+07	1.26574e+07	1.59866e+07	2.00304e+07	2.10084e+07
8	5-[(2Z,8Z)-2,8-Pentadecadien-1-yl]-1,3-benzenediol	C21 H32 O2	Full match	Full match	Partial match	Partial match	0.39	316.24	9.301	1.09942e+07	26	2	77.3	47.8	8	5	5	DDA for preferred ion	FALSE	9.73121e+06	6.76954e+06	6.67089e+06	20.3475	29.1947	17.7935	1.459	1.015	0.54	0.02	0.0273601	0.685917	0.206192	0.999992	Pellet	C18	Negative	116109	115921	7.12283e+06	7.98339e+06	7.33414e+06	7.17395e+06	7.34729e+06	7.27293e+06	8.01302e+06	7.06851e+06	9.87043e+06	5.24012e+06	1.01696e+07
9	Docosahexaenoic acid	C22 H32 O2	Full match	Full match	No results	Full match	0.13	328.24	9.318	1.79037e+09	14	4	97	64.7	8	5	4	DDA for preferred ion	FALSE	1.52601e+09	1.52301e+09	1.07489e+09	17.1895	19.7029	13.5051	1.42	1.417	0.51	0.5	0.00543146	0.0116061	0.0621359	0.0539732	Supernatant	C18	Negative	1.0206e+06	2.41723e+06	1.26935e+09	1.42227e+09	1.35585e+09	1.32408e+09	1.31654e+09	1.29097e+09	1.32172e+09	1.36337e+09	1.73353e+09	1.49942e+09	1.58518e+09
11	Myristic Acid	C14 H28 O2	Full match	Full match	No results	Not the top hit	0.07	228.209	0.766	1.29212e+08	14	4	91.3	9.6	8	8	7	DDA for preferred ion	FALSE	1.09135e+08	8.4207e+07	7.77714e+07	11.0335	9.68704	30.9409	1.403	1.083	0.49	0.11	0.0192818	0.353192	0.12273	0.643772	Supernatant	HILIC	Negative	9.95986e+06	9.6399e+06	6.85851e+07	8.1771e+07	8.20798e+07	8.48349e+07	8.12578e+07	8.26823e+07	7.49212e+07	7.35906e+07	1.14427e+08	9.99304e+07	1.16511e+08
12	L-Phenylalanine	C9 H11 N O2	Full match	Full match	Full match	Full match	0.06	165.079	3.012	2.29517e+08	17	2	96.9	91	8	13	11	DDA for preferred ion	FALSE	1.84518e+08	1.7057e+08	1.32244e+08	14.1029	13.1298	31.829	1.395	1.29	0.48	0.37	0.0402274	0.226325	0.186848	0.491461	Supernatant	HILIC	Negative	290181	162053	1.41596e+08	1.67534e+08	1.63625e+08	1.18552e+08	1.62326e+08	1.41433e+08	1.42596e+08	1.61081e+08	1.88889e+08	2.16624e+08	1.90076e+08
9	Docosahexaenoic acid	C22 H32 O2	Full match	Full match	No results	Full match	0.14	328.24	0.748	1.13502e+09	14	4	96.3	63.7	8	10	9	DDA for preferred ion	FALSE	9.09369e+08	9.57979e+08	6.59005e+08	20.4597	25.004	16.2096	1.38	1.454	0.46	0.54	0.0307533	0.0502358	0.162229	0.177859	Supernatant	HILIC	Negative	246412	228888	6.21544e+08	7.76519e+08	8.01919e+08	7.97358e+08	6.66145e+08	7.4733e+08	7.26556e+08	6.95323e+08	1.17349e+09	8.00312e+08	9.72498e+08
13	Indole-3-acrylic acid	C11 H9 N O2	Full match	Full match	No results	Partial match	0	187.063	3.331	6.93163e+07	1	8	89.5	74.9	8	13	13	DDA for preferred ion	FALSE	5.26183e+07	4.37267e+07	3.81674e+07	16.6183	19.6576	25.9841	1.379	1.146	0.46	0.2	0.0214605	0.193372	0.197967	0.543909	Supernatant	C18	Positive	156663	131362	5.86901e+07	4.44152e+07	5.0195e+07	4.21703e+07	5.8229e+07	4.62147e+07	4.67789e+07	5.70318e+07	4.48839e+07	5.263e+07	6.89974e+07
14	Hippuric acid	C9 H9 N O3	Full match	Full match	Partial match	Partial match	-0.17	179.058	0.847	1.46777e+09	9	4	95	9.7	8	13	12	DDA for preferred ion	FALSE	1.16655e+09	1.22849e+09	8.81044e+08	23.0274	8.21416	19.0003	1.324	1.394	0.4	0.48	0.0114714	0.000290048	0.0873424	0.00594297	Supernatant	HILIC	Negative	153592	177970	8.47645e+08	1.22943e+09	1.16247e+09	1.15855e+09	1.22356e+09	9.86354e+08	1.02083e+09	1.05574e+09	1.54158e+09	1.18937e+09	1.21568e+09
15	Nicotinamide adenine dinucleotide (NAD+)	C21 H27 N7 O14 P2	Not the top hit	Full match	No results	Partial match	0.26	663.109	4.739	1.42167e+07	1	2	95.4	85.8	8	6	4	DDA for preferred ion	FALSE	9.88999e+06	1.01026e+07	7.6722e+06	7.1098	17.5458	16.2857	1.289	1.317	0.37	0.4	0.00135978	0.00022057	0.0171379	0.00460675	Supernatant	HILIC	Positive	44214.6	45578.4	1.01649e+07	1.03613e+07	9.74191e+06	9.43456e+06	9.60319e+06	1.03123e+07	1.03898e+07	9.92839e+06	1.03325e+07	1.1514e+07	1.04001e+07
16	Adenosine diphosphate ribose	C15 H23 N5 O14 P2	Not the top hit	Full match	Partial match	Full match	0.21	559.072	3.46	2.942e+08	6	3	91.3	34.2	8	12	8	DDA for preferred ion	FALSE	2.18796e+08	2.25788e+08	1.75487e+08	18.9439	19.009	29.0355	1.247	1.287	0.32	0.36	0.0216037	0.00731381	0.130399	0.04313	Supernatant	HILIC	Negative	195139	169616	1.6764e+08	1.80323e+08	2.10777e+08	2.10321e+08	1.92705e+08	1.87047e+08	1.8981e+08	1.7619e+08	2.52027e+08	1.95017e+08	2.52301e+08
17	α-Eleostearic acid	C18 H30 O2	Full match	Full match	Partial match	Not the top hit	0.14	278.225	0.761	2.55623e+08	10	6	98.8	9.9	8	11	10	DDA for preferred ion	FALSE	2.00869e+08	2.21861e+08	1.60975e+08	16.6411	14.6563	11.5809	1.248	1.378	0.32	0.46	0.0321537	0.00157489	0.165907	0.0151074	Supernatant	HILIC	Negative	94281.7	89629	1.42703e+08	1.96532e+08	1.97009e+08	1.85116e+08	1.80596e+08	1.64919e+08	1.7075e+08	1.73631e+08	2.40229e+08	2.08113e+08	2.29575e+08
18	D-(-)-Glutamine	C5 H10 N2 O3	Full match	Full match	Full match	Full match	0.15	146.069	5.281	1.29201e+09	9	2	94.6	9.7	8	16	12	DDA for preferred ion	FALSE	9.75492e+08	1.02551e+09	7.85808e+08	18.1963	11.5829	23.8122	1.241	1.305	0.31	0.38	0.01705	0.00974767	0.113322	0.0540389	Supernatant	HILIC	Negative	1.30926e+06	1.66544e+06	7.08024e+08	9.14824e+08	1.04108e+09	1.02033e+09	9.33253e+08	8.50232e+08	9.42546e+08	8.02995e+08	1.24714e+09	1.18086e+09	1.15419e+09
14	Hippuric acid	C9 H9 N O3	Full match	Full match	Partial match	Full match	0.3	179.058	4.225	1.73302e+08	9	1	96.8	9.8	8	3	3	DDA for preferred ion	FALSE	1.47565e+08	1.58612e+08	1.18941e+08	18.8589	5.14455	24.2312	1.241	1.334	0.31	0.42	0.0192119	0.000584201	0.190036	0.0171296	Supernatant	C18	Positive	130333	158751	1.49078e+08	1.40277e+08	1.47041e+08	1.54609e+08	1.44929e+08	1.47509e+08	1.48678e+08	1.44515e+08	1.59387e+08	1.43301e+08	1.58981e+08
14	Hippuric acid	C9 H9 N O3	Full match	Full match	Partial match	Full match	-0.08	179.058	1.036	2.37594e+07	9	1	88.5	9.4	8	10	10	DDA for preferred ion	FALSE	1.77249e+07	1.68563e+07	1.44162e+07	22.022	16.3305	22.6895	1.23	1.169	0.3	0.23	0.0186513	0.00800187	0.109073	0.0487447	Supernatant	HILIC	Positive	50477.3	40247.1	1.52493e+07	1.1573e+07	1.32507e+07	1.39978e+07	1.41448e+07	1.39837e+07	1.16922e+07	1.49669e+07	1.96083e+07	1.77448e+07	2.40562e+07
14	Hippuric acid	C9 H9 N O3	Full match	Full match	Partial match	Partial match	-0.06	179.058	3.95	2.50909e+08	9	12	97.3	9.9	8	4	2	DDA for preferred ion	FALSE	1.98459e+08	2.19374e+08	1.62333e+08	20.7479	5.4241	23.2837	1.223	1.351	0.29	0.43	0.0228055	0.000527511	0.171641	0.00914353	Supernatant	C18	Negative	33971	58270.2	1.89359e+08	1.84819e+08	1.93448e+08	1.87818e+08	1.90848e+08	1.86708e+08	1.82935e+08	1.93195e+08	2.25793e+08	1.93308e+08	2.29459e+08
18	L-Ergothioneine	C9 H15 N3 O2 S	Full match	Full match	No results	Partial match	-0.15	229.088	4.678	5.79052e+08	1	1	92.2	78.9	8	13	5	DDA for preferred ion	FALSE	4.99707e+08	4.81576e+08	4.08767e+08	10.4663	8.06884	11.4304	1.222	1.178	0.29	0.24	0.000488513	0.0017589	0.00892757	0.0164841	Supernatant	HILIC	Positive	88662.4	103903	4.51015e+08	4.12704e+08	4.25919e+08	4.09719e+08	4.03875e+08	4.05632e+08	4.35525e+08	4.57544e+08	4.49822e+08	5.35201e+08	5.06895e+08
19	Choline	C5 H13 N O	Full match	Full match	No results	No results	-0.65	103.1	0.7	2.87993e+08	0	2	100	10	8	9	7	DDA for preferred ion	FALSE	2.32438e+08	2.30821e+08	2.02951e+08	7.30697	9.27849	12.1069	1.145	1.137	0.2	0.19	0.00274151	0.001108	0.0608319	0.0229957	Supernatant	C18	Positive	1.42381e+07	1.26149e+07	2.14916e+08	2.28252e+08	2.37466e+08	2.2118e+08	2.10511e+08	2.20671e+08	2.53997e+08	2.04864e+08	2.56028e+08	2.50336e+08	2.387e+08
20	3-Amino-3-(4-hydroxyphenyl)propanoic acid	C9 H11 N O3	Full match	Full match	Partial match	Not the top hit	0.04	181.074	0.833	4.77858e+06	19	8	90	9.5	8	11	10	DDA for preferred ion	FALSE	4.01843e+06	3.86711e+06	3.52693e+06	13.7065	11.5419	16.2956	1.139	1.096	0.19	0.13	0.0275546	0.0246068	0.197015	0.0970696	Supernatant	C18	Negative	35302.9	50628.1	4.5007e+06	3.69486e+06	3.52326e+06	3.69606e+06	3.32607e+06	3.98349e+06	4.0922e+06	4.20246e+06	3.48097e+06	4.29067e+06	4.00117e+06
21	Nicotinamide	C6 H6 N2 O	Full match	Full match	Full match	Partial match	-0.6	122.048	0.899	4.19215e+08	6	2	99.9	10	8	14	11	DDA for preferred ion	FALSE	3.46671e+08	3.38479e+08	3.11403e+08	7.18201	9.47065	11.8503	1.113	1.087	0.15	0.12	0.0406394	0.101744	0.26692	0.353949	Supernatant	C18	Positive	93026.8	421149	2.8837e+08	3.87824e+08	3.69684e+08	3.63329e+08	3.36603e+08	3.98019e+08	3.1302e+08	3.35112e+08	3.77567e+08	3.99784e+08	3.56343e+08
1	N-α-Acetyl-L-asparagine	C6 H10 N2 O4	Full match	Full match	No results	Full match	0.1	174.064	1.766	1.01707e+08	4	1	63.8	45	8	14	11	DDA for preferred ion	FALSE	5.9266e+07	5.69973e+07	6.65748e+07	14.4493	13.8871	21.215	0.89	0.856	-0.17	-0.22	0.0283479	0.0102764	0.155011	0.055939	Supernatant	HILIC	Negative	415629	608483	4.9065e+07	6.62352e+07	6.81789e+07	6.62974e+07	5.53299e+07	5.72295e+07	5.81929e+07	6.10781e+07	6.34693e+07	6.90005e+07	5.45059e+07
2	Creatine	C4 H9 N3 O2	Full match	Full match	No results	Full match	-0.3	131.069	0.752	4.38627e+07	2	3	99.6	10	8	6	5	DDA for preferred ion	FALSE	2.26237e+07	2.56164e+07	2.56041e+07	15.2876	14.6087	28.791	0.884	1	-0.18	0	0.0198977	0.191475	0.190751	0.543909	Supernatant	C18	Positive	204376	212065	2.78489e+07	2.65316e+07	2.78817e+07	2.46965e+07	2.52709e+07	2.84658e+07	2.80276e+07	2.65035e+07	2.81992e+07	2.52823e+07	2.0047e+07
3	Proline	C5 H9 N O2	Full match	Full match	Full match	Full match	-0.36	115.063	0.697	1.18781e+07	8	2	96.4	9.8	8	9	6	DDA for preferred ion	FALSE	5.50825e+06	5.0144e+06	6.25972e+06	8.1231	12.0782	32.2017	0.88	0.801	-0.18	-0.32	0.0404746	0.00774526	0.26692	0.0579233	Supernatant	C18	Positive	190516	100741	5.68664e+06	5.89267e+06	5.36959e+06	6.41747e+06	6.3267e+06	5.50019e+06	5.76355e+06	5.74987e+06	5.59467e+06	5.44983e+06	4.79337e+06
4	Guanidinoethyl sulfonate	C3 H9 N3 O3 S	Full match	Full match	No results	Full match	0	167.036	3.645	1.48498e+07	1	1	83.3	66.4	8	8	8	DDA for preferred ion	FALSE	9.40041e+06	1.18554e+07	1.06994e+07	8.62427	15.8841	15.2409	0.879	1.108	-0.19	0.15	0.0219509	0.852712	0.119747	0.999999	Supernatant	HILIC	Positive	45091.6	37476.1	9.93411e+06	1.26167e+07	9.95583e+06	1.09876e+07	1.06993e+07	1.10906e+07	1.05372e+07	1.08614e+07	1.05378e+07	9.47221e+06	9.37945e+06
5	Ornithine	C5 H12 N2 O2	Full match	Full match	Full match	Full match	-0.28	132.09	0.639	3.59302e+06	6	8	99.2	89.1	8	14	14	DDA for preferred ion	FALSE	1.89463e+06	1.73149e+06	2.16461e+06	21.4618	13.357	26.2964	0.875	0.8	-0.19	-0.32	0.0489451	0.00799926	0.302268	0.0591657	Supernatant	C18	Positive	20518.3	22659.8	2.04169e+06	2.33186e+06	2.60548e+06	1.8649e+06	1.84978e+06	2.11972e+06	1.94947e+06	2.51717e+06	2.54427e+06	2.44412e+06	1.93728e+06
6	D-Glucose 6-phosphate	C6 H13 O9 P	Full match	Full match	Full match	Full match	0.08	260.03	4.339	4.62329e+07	53	2	67.9	47.7	8	13	13	DDA for preferred ion	FALSE	2.67287e+07	2.59782e+07	3.07991e+07	28.535	11.7421	21.9223	0.868	0.843	-0.2	-0.25	0.0423261	0.142983	0.19099	0.389728	Supernatant	HILIC	Positive	166560	148345	2.2972e+07	2.67987e+07	2.9773e+07	2.71249e+07	2.35435e+07	1.9872e+07	2.57764e+07	2.81652e+07	1.80485e+07	1.44526e+07	2.73453e+07
2	Proline	C5 H9 N O2	Full match	Full match	Full match	Full match	-0.4	115.063	0.64	5.97062e+06	8	3	96.4	9.8	8	12	12	DDA for preferred ion	FALSE	2.98046e+06	2.86097e+06	3.42716e+06	22.2008	9.00622	26.9352	0.87	0.835	-0.2	-0.26	0.0209366	0.00471931	0.197574	0.0421147	Supernatant	C18	Positive	316396	132701	3.02663e+06	3.48696e+06	4.06318e+06	3.01414e+06	2.90125e+06	3.36892e+06	3.04421e+06	3.61825e+06	4.15694e+06	3.7033e+06	2.97803e+06
7	D-(+)-Maltose	C12 H22 O11	Full match	Full match	Partial match	Not the top hit	-3.16	342.115	0.711	1.32199e+07	72	2	77	67	8	7	4	DDA for preferred ion	FALSE	9.17303e+06	1.16641e+07	1.07022e+07	22.0224	10.4441	6.90477	0.857	1.09	-0.22	0.12	0.0366298	0.490169	0.246497	0.85742	Supernatant	C18	Negative	1.14323e+06	1.26162e+06	1.01424e+07	1.03337e+07	1.01105e+07	1.01045e+07	9.7656e+06	1.1143e+07	9.7659e+06	1.01543e+07	1.28558e+07	7.4243e+06	9.18709e+06
8	L-Glutamic acid	C5 H9 N O4	Full match	Full match	Full match	Full match	0.15	147.053	4.041	9.3876e+08	16	4	87.6	50.7	8	6	6	DDA for preferred ion	FALSE	5.29095e+08	5.65984e+08	6.18566e+08	11.796	19.8254	24.3044	0.855	0.915	-0.23	-0.13	0.0471014	0.131139	0.206047	0.337095	Supernatant	HILIC	Negative	508800	1.64821e+06	7.06092e+08	6.79475e+08	6.47666e+08	6.04713e+08	6.59126e+08	6.73551e+08	7.29551e+08	6.55053e+08	5.28422e+08	6.88796e+08	5.29769e+08
9	D-Glucose 6-phosphate	C6 H13 O9 P	Full match	Full match	Full match	Full match	0.1	260.03	4.489	1.2472e+08	53	1	60.2	46.3	8	5	5	DDA for preferred ion	FALSE	8.95163e+07	9.75921e+07	1.07863e+08	27.5465	13.7027	7.21538	0.83	0.905	-0.27	-0.14	0.0330749	0.371905	0.164474	0.697882	Supernatant	HILIC	Positive	318383	329035	9.88449e+07	8.92357e+07	9.19236e+07	9.79991e+07	9.05557e+07	9.97814e+07	9.03611e+07	9.63492e+07	8.57643e+07	4.86675e+07	9.1581e+07
10	N,N-Dimethylglycine	C4 H9 N O2	Full match	Full match	Not the top hit	Partial match	-0.52	103.063	5.208	9.10553e+07	19	7	99.4	10	8	4	4	DDA for preferred ion	FALSE	6.37546e+07	5.36458e+07	7.68774e+07	12.6622	12.1534	10.8481	0.829	0.698	-0.27	-0.52	0.00261039	7.78982e-07	0.0261396	5.69436e-05	Supernatant	HILIC	Positive	39442.9	448625	6.09706e+07	6.70431e+07	6.58833e+07	6.79697e+07	6.5685e+07	6.40226e+07	6.1654e+07	6.55824e+07	5.33621e+07	6.22564e+07	6.65313e+07
11	Maltotriose	C18 H32 O16	Full match	Full match	No results	Not the top hit	-0.13	504.169	6.128	3.0821e+08	46	2	94.7	72.9	8	15	10	DDA for preferred ion	FALSE	2.15104e+08	2.11477e+08	2.6474e+08	32.8708	20.2843	20.8561	0.813	0.799	-0.3	-0.32	0.0461932	0.666953	0.200616	0.961622	Supernatant	HILIC	Positive	1.60819e+06	2.56721e+06	2.32699e+08	2.43853e+08	2.52301e+08	1.96177e+08	1.97614e+08	2.35602e+08	2.50362e+08	2.40155e+08	2.54938e+08	8.90909e+07	2.2872e+08
12	Guanine	C5 H5 N5 O	Full match	Full match	Full match	Full match	-0.15	151.049	2.93	5.56894e+07	4	5	99.7	10	8	10	9	DDA for preferred ion	FALSE	3.05642e+07	3.31834e+07	3.89405e+07	26.4101	16.9222	19.3174	0.785	0.852	-0.35	-0.23	0.0195627	0.152298	0.112601	0.40337	Supernatant	HILIC	Positive	66167.5	233878	4.06884e+07	3.70775e+07	3.75166e+07	3.71061e+07	4.61284e+07	3.46472e+07	3.83151e+07	4.00148e+07	2.92424e+07	1.3354e+07	2.97288e+07
13	L-Glutathione oxidized	C20 H32 N6 O12 S2	Not the top hit	Full match	Full match	Full match	0.13	612.152	5.217	1.06208e+09	2	3	90	73.4	8	23	7	DDA for preferred ion	FALSE	6.09562e+08	6.45852e+08	7.80169e+08	12.8496	12.0963	9.79069	0.781	0.828	-0.36	-0.27	2.78595e-05	0.000585603	0.00180328	0.00756094	Supernatant	HILIC	Negative	310016	1.09062e+06	7.84391e+08	7.27355e+08	8.14336e+08	8.38228e+08	9.13957e+08	8.18436e+08	8.2682e+08	7.36461e+08	4.72152e+08	6.22026e+08	5.63473e+08
14	11(Z),14(Z)-Eicosadienoic Acid	C20 H36 O2	Full match	Full match	No results	Not the top hit	0.47	308.272	0.755	2.21468e+07	8	2	83.5	9.2	8	12	11	DDA for preferred ion	FALSE	1.32807e+07	1.38714e+07	1.7118e+07	11.6782	26.8065	22.2918	0.776	0.81	-0.37	-0.3	0.0401162	0.0540674	0.186848	0.18322	Supernatant	HILIC	Negative	95100.2	84003.5	1.09895e+07	1.48427e+07	1.58414e+07	1.36929e+07	1.46742e+07	1.36665e+07	1.34153e+07	1.2801e+07	1.38761e+07	1.3634e+07	1.47065e+07
15	L-Glutathione (reduced)	C10 H17 N3 O6 S	Full match	Full match	Full match	Full match	0.33	307.084	0.738	3.55131e+08	2	1	83	67	8	15	7	DDA for preferred ion	FALSE	2.30566e+08	2.41363e+08	2.98228e+08	12.3918	9.15189	16.0512	0.773	0.809	-0.37	-0.31	0.00207524	0.00538963	0.0337187	0.0291023	Supernatant	C18	Negative	39827.3	224993	2.18374e+08	2.546e+08	2.62521e+08	2.71828e+08	2.49379e+08	2.56613e+08	2.43793e+08	2.37533e+08	2.33309e+08	2.27823e+08	2.13851e+08
16	β-D-Glucopyranuronic acid	C6 H10 O7	Full match	Full match	Not the top hit	Not the top hit	0.19	194.043	3.047	6.68453e+08	24	2	88.5	67	8	14	14	DDA for preferred ion	FALSE	3.72075e+08	3.47319e+08	4.83249e+08	9.05359	31.598	8.90231	0.77	0.719	-0.38	-0.48	0.0139862	0.0771672	0.0983942	0.235844	Supernatant	HILIC	Negative	309146	711087	4.15419e+08	3.85395e+08	4.16742e+08	3.6159e+08	4.15005e+08	2.78384e+08	4.45859e+08	4.30038e+08	3.91697e+08	4.08978e+08	3.40826e+08
17	Crotonic acid	C4 H6 O2	Full match	Full match	Full match	Full match	0.13	86.0368	5.481	3.57394e+07	11	1	82	9.1	8	6	4	DDA for preferred ion	FALSE	2.20414e+07	1.64275e+07	2.9301e+07	13.7839	12.5483	14.7834	0.752	0.561	-0.41	-0.83	0.00376175	4.94329e-09	0.0339486	7.22709e-07	Supernatant	HILIC	Positive	44488.9	44123.8	2.33742e+07	2.36415e+07	2.17188e+07	2.47582e+07	2.25012e+07	2.44279e+07	2.28448e+07	2.31011e+07	1.7856e+07	2.19526e+07	2.5198e+07
18	Glucuronic acid-3,6-lactone	C6 H8 O6	Full match	Full match	Partial match	Full match	0.12	176.032	0.998	1.28777e+07	24	3	66.2	45.3	7	18	17	DDA for preferred ion	FALSE	6.65979e+06	6.52413e+06	8.85462e+06	36.0901	29.6341	20.3599	0.752	0.737	-0.41	-0.44	0.0067291	0.0649626	0.0582382	0.209546	Supernatant	HILIC	Negative	170607	170370	7.42815e+06	9.80719e+06	9.19843e+06	6.19539e+06	9.41325e+06	8.78694e+06	7.10523e+06	1.02243e+07	7.41041e+06	4.51011e+06	6.5947e+06
19	4-Acetamidobutanoic acid	C6 H11 N O3	Full match	Full match	Partial match	Full match	0.55	145.074	1.964	3.77015e+07	17	1	61.6	44.7	8	9	4	DDA for preferred ion	FALSE	1.67597e+07	1.61804e+07	2.25004e+07	19.1531	25.1837	35.217	0.745	0.719	-0.42	-0.48	0.0286721	0.154295	0.155372	0.379585	Supernatant	HILIC	Negative	253656	383042	1.9682e+07	1.98105e+07	2.04197e+07	2.21759e+07	2.15264e+07	2.03703e+07	2.00743e+07	1.97726e+07	1.68042e+07	1.94903e+07	1.28045e+07
13	L-Glutathione oxidized	C20 H32 N6 O12 S2	Not the top hit	Full match	Full match	Full match	-0.04	612.152	5.398	1.67387e+08	2	6	96.9	93.2	8	19	13	DDA for preferred ion	FALSE	9.35368e+07	9.1538e+07	1.25637e+08	10.7071	22.9613	15.3956	0.745	0.729	-0.43	-0.46	0.00292394	0.0187285	0.0284987	0.0950731	Supernatant	HILIC	Positive	62863.3	797127	1.25128e+08	1.46681e+08	1.32983e+08	1.02921e+08	1.02669e+08	1.24971e+08	1.34475e+08	1.42931e+08	9.93729e+07	1.12957e+08	8.73945e+07
20	Betaine	C5 H11 N O2	Full match	Full match	Partial match	Partial match	-0.75	117.079	5.481	5.99164e+08	14	2	75.8	8.8	8	9	4	DDA for preferred ion	FALSE	3.72782e+08	2.75911e+08	5.16451e+08	15.2176	11.4137	13.2938	0.722	0.534	-0.47	-0.9	0.00020229	2.51792e-09	0.00492913	4.6015e-07	Supernatant	HILIC	Positive	487810	729561	3.97335e+08	4.11717e+08	3.93096e+08	3.89912e+08	4.36994e+08	4.18269e+08	3.9985e+08	3.84978e+08	2.9081e+08	3.44491e+08	4.05319e+08
21	DL-Carnitine	C7 H15 N O3	Full match	Full match	No results	Full match	0.21	161.105	0.718	1.32526e+08	3	6	99.7	93.4	8	6	5	DDA for preferred ion	FALSE	7.36435e+07	7.94597e+07	1.01723e+08	11.2923	10.0264	18.8059	0.724	0.781	-0.47	-0.36	0.000696523	0.0018637	0.0228738	0.0300266	Supernatant	C18	Positive	68239.7	466392	8.0718e+07	9.03054e+07	9.07675e+07	8.06421e+07	8.96498e+07	8.84203e+07	8.80501e+07	8.16034e+07	7.00349e+07	9.3253e+07	6.95991e+07
22	16-Hydroxyhexadecanoic acid	C16 H32 O3	No results	Full match	No results	Full match	3.4	272.236	8.714	5.00362e+07	12	1	92	9.6	8	14	9	DDA for preferred ion	FALSE	2.54433e+07	2.91581e+07	3.57477e+07	22.2791	21.4495	22.226	0.712	0.816	-0.49	-0.29	0.00998294	0.0292612	0.0984525	0.109395	Supernatant	C18	Negative	6.28961e+06	5.55283e+06	3.14365e+07	3.2458e+07	3.26858e+07	3.60136e+07	2.9811e+07	3.83716e+07	3.34037e+07	2.96687e+07	2.31916e+07	4.05093e+07	3.21845e+07
21	DL-Carnitine	C7 H15 N O3	Full match	Full match	No results	Full match	0.39	161.105	6.056	7.96558e+08	3	15	99.7	93.4	8	8	6	DDA for preferred ion	FALSE	4.7703e+08	4.85002e+08	6.71023e+08	10.8763	16.0643	18.1151	0.711	0.723	-0.49	-0.47	0.00240836	0.00121538	0.0256426	0.0134612	Supernatant	HILIC	Positive	657555	943370	5.28634e+08	5.57689e+08	4.95746e+08	5.77968e+08	5.06871e+08	5.23235e+08	5.0956e+08	5.62244e+08	4.75867e+08	5.60066e+08	4.41567e+08
23	N6-Acetyl-L-lysine	C8 H16 N2 O3	Full match	Full match	Full match	Full match	0	188.116	5.706	5.88511e+07	12	1	72.7	51.8	8	8	5	DDA for preferred ion	FALSE	3.91554e+07	3.54429e+07	5.52489e+07	15.4702	12.8072	18.4348	0.709	0.642	-0.5	-0.64	0.0313063	8.34682e-05	0.158671	0.00225982	Supernatant	HILIC	Positive	3.63478e+06	2.1467e+06	4.43405e+07	4.47044e+07	3.99418e+07	4.70486e+07	4.21359e+07	4.24735e+07	4.28538e+07	4.55485e+07	3.5114e+07	3.77301e+07	4.0182e+07
24	Pipecolic acid	C6 H11 N O2	Full match	Full match	Full match	Full match	-0.3	129.079	4.905	1.01933e+07	19	1	80.3	9	8	5	5	DDA for preferred ion	FALSE	6.43738e+06	5.18499e+06	9.24649e+06	16.8724	10.8	8.5747	0.696	0.561	-0.52	-0.83	7.67584e-05	5.26015e-10	0.00233793	1.28172e-07	Supernatant	HILIC	Positive	143337	30488.9	7.47375e+06	6.32729e+06	7.26086e+06	7.2479e+06	7.07309e+06	7.41197e+06	7.27047e+06	6.80319e+06	6.46758e+06	6.40718e+06	7.55989e+06
25	D-Glucose 6-phosphate	C6 H13 O9 P	Full match	Full match	Not the top hit	Not the top hit	-0.08	260.03	3.857	5.34884e+08	53	5	96.2	100	8	7	5	DDA for preferred ion	FALSE	2.71921e+08	3.23384e+08	3.97136e+08	26.3754	17.1858	14.9	0.685	0.814	-0.55	-0.3	0.00118088	0.0908915	0.0184494	0.258493	Supernatant	HILIC	Negative	175318	341801	3.11781e+08	3.56864e+08	3.49881e+08	3.60835e+08	3.55009e+08	3.45183e+08	3.51389e+08	3.18333e+08	2.76049e+08	2.04183e+08	4.40379e+08
26	Pyrogallol	C6 H6 O3	Full match	Full match	No results	Full match	-0.25	126.032	0.753	2.66519e+07	11	6	73.8	53.3	8	21	19	DDA for preferred ion	FALSE	1.25694e+07	1.25136e+07	1.85546e+07	15.5964	17.3673	31.4973	0.677	0.674	-0.56	-0.57	0.0295536	0.019768	0.236676	0.111949	Supernatant	C18	Positive	1.36231e+06	672474	1.48754e+07	9.15669e+06	1.65043e+07	1.59656e+07	1.5268e+07	1.06303e+07	1.47384e+07	1.37463e+07	1.64206e+07	1.19644e+07	1.1919e+07
27	Betaine	C5 H11 N O2	Full match	Full match	Partial match	Partial match	-0.63	117.079	5.36	4.19818e+07	14	12	76.9	8.8	8	3	2	DDA for preferred ion	FALSE	1.99599e+07	1.14869e+07	3.02858e+07	19.5051	35.0136	29.0118	0.659	0.379	-0.6	-1.4	0.0115631	2.12503e-07	0.113896	8.3726e-06	Pellet	HILIC	Positive	223867	33354.1	1.96565e+07	1.93648e+07	1.99061e+07	2.0036e+07	1.95455e+07	1.89347e+07	1.9309e+07	2.01935e+07	1.99686e+07	1.75868e+07	2.20162e+07
28	N2-(3-methoxypropyl)-3-{[(dimethylamino)methylidene]amino}-4-oxo-3,4-dihydroquinazoline-2-carboxamide	C16 H21 N5 O3	Full match	Full match	No results	No results	-3.74	331.163	5.122	1.31721e+07	0	2	63.6	8.2	8	9	8	DDA for preferred ion	FALSE	7.06265e+06	1.02965e+07	1.11653e+07	12.8255	12.8047	20.6416	0.633	0.922	-0.66	-0.12	4.49359e-05	0.999984	0.0014931	0.999999	Supernatant	HILIC	Positive	443824	635624	9.23645e+06	9.88279e+06	1.02552e+07	9.63463e+06	1.03085e+07	9.48121e+06	8.06377e+06	1.07096e+07	8.11118e+06	7.5378e+06	7.85212e+06
29	trans-4-Hydroxy-L-proline	C5 H9 N O3	Full match	Full match	Partial match	Full match	-0.24	131.058	4.926	5.80086e+07	20	4	87.8	9.4	8	20	13	DDA for preferred ion	FALSE	2.23268e+07	1.77715e+07	3.6718e+07	28.4711	18.4351	36.8118	0.608	0.484	-0.72	-1.05	0.000637911	3.57043e-05	0.00992156	0.00118636	Supernatant	HILIC	Positive	89465.3	127617	2.76879e+07	2.97976e+07	3.4002e+07	2.63099e+07	2.46817e+07	2.55295e+07	2.75937e+07	3.39516e+07	1.34389e+07	2.8114e+07	1.82774e+07
30	Erucic acid	C22 H42 O2	Full match	Full match	No results	Full match	0.06	338.318	0.821	4.88959e+06	9	1	76.8	8.8	8	14	10	DDA for preferred ion	FALSE	2.02594e+06	1.99381e+06	3.49675e+06	16.5504	34.267	22.799	0.579	0.57	-0.79	-0.81	8.39804e-05	6.25512e-05	0.00273776	0.000886595	Pellet	HILIC	Negative	541232	1.00117e+06	2.7151e+06	2.67546e+06	2.24295e+06	2.59045e+06	2.33896e+06	2.41607e+06	3.06076e+06	2.46396e+06	2.00413e+06	2.33254e+06	1.95931e+06
31	4-chloro-5-morpholino-2-quinoxalin-2-ylpyridazin-3(2H)-one	C16 H14 Cl N5 O2	No match	Full match	No match	No match	0.8	343.084	4.017	6.69591e+06	2	2	86.9	9.3	8	18	6	DDA for preferred ion	FALSE	3.22215e+06	3.35147e+06	5.63781e+06	13.3523	15.2264	29.7783	0.572	0.594	-0.81	-0.75	0.00161333	0.00102379	0.0193336	0.0126842	Supernatant	HILIC	Positive	21702.7	31865.7	4.37932e+06	3.78766e+06	3.6493e+06	3.82582e+06	3.82769e+06	4.04563e+06	4.15062e+06	4.14571e+06	3.03571e+06	2.56661e+06	3.75493e+06
32	N-{6-[3-(trifluoromethyl)phenoxy]-3-pyridinyl}-2,3-dihydro-1-benzofuran-5-carboxamide	C21 H15 F3 N2 O3	No match	Full match	No results	No match	-4.8	400.102	2.958	6.62912e+07	4	1	72.7	65.8	8	8	8	DDA for preferred ion	FALSE	1.90563e+07	1.70419e+07	3.3631e+07	47.3068	57.7709	40.7075	0.567	0.507	-0.82	-0.98	0.0467704	0.015494	0.20592	0.0768313	Supernatant	HILIC	Negative	352041	404217	2.35477e+07	2.31637e+07	2.72918e+07	2.74029e+07	2.52404e+07	2.727e+07	2.3478e+07	2.3611e+07	1.95926e+07	3.37115e+07	1.48938e+07
33	NP-019483	C19 H32 O7	Full match	Full match	No results	No results	-2.87	372.214	8.41	1.72942e+07	0	2	69.9	64.6	8	17	17	DDA for preferred ion	FALSE	6.42679e+06	7.82846e+06	1.15671e+07	39.069	20.6847	31.9337	0.556	0.677	-0.85	-0.56	0.00736794	0.0439724	0.0795182	0.153367	Supernatant	C18	Negative	163699	361100	6.87822e+06	1.05866e+07	1.0138e+07	1.12291e+07	9.91332e+06	9.61896e+06	6.88694e+06	9.72144e+06	6.01757e+06	5.11191e+06	1.35638e+07
34	Hypotaurine	C2 H7 N O2 S	Full match	Full match	No results	Full match	0.25	109.02	4.619	9.86348e+07	1	3	77.3	8.9	8	10	10	DDA for preferred ion	FALSE	3.98742e+07	4.21931e+07	7.36271e+07	22.065	13.2355	39.1419	0.542	0.573	-0.88	-0.8	0.0189718	0.0407273	0.1214	0.154558	Supernatant	HILIC	Negative	119084	120485	4.23998e+07	4.12564e+07	4.49719e+07	5.3853e+07	4.0898e+07	4.44544e+07	4.6339e+07	4.08268e+07	3.97087e+07	4.77795e+07	3.57079e+07
35	DL-Stachydrine	C7 H13 N O2	Full match	Full match	No results	Full match	-0.12	143.095	6.299	5.81621e+06	6	5	95.4	9.8	8	4	4	DDA for preferred ion	FALSE	2.71003e+06	2.23515e+06	5.06076e+06	25.8159	13.229	31.6212	0.535	0.442	-0.9	-1.18	0.00439236	7.82293e-05	0.0369059	0.00220734	Supernatant	HILIC	Positive	47291.7	59064.8	3.26187e+06	3.42759e+06	3.11141e+06	3.36779e+06	3.26737e+06	3.16353e+06	3.20016e+06	3.41633e+06	2.43347e+06	3.45463e+06	3.59974e+06
36	(S)-Equol	C15 H14 O3	Full match	Full match	No results	Full match	0	242.094	0.738	2.2096e+07	31	2	93.5	68.4	8	3	3	DDA for preferred ion	FALSE	9.2913e+06	8.98673e+06	1.74368e+07	35.5288	30.8278	20.6175	0.533	0.515	-0.91	-0.96	0.00227973	0.000145937	0.0248729	0.00344128	Supernatant	HILIC	Positive	27196.3	25763.7	1.19983e+07	1.27705e+07	1.24508e+07	1.25794e+07	1.22348e+07	1.2248e+07	1.19088e+07	1.27071e+07	7.42743e+06	8.33411e+06	9.5597e+06
37	Ethylmalonic acid	C5 H8 O4	Full match	Full match	Partial match	Partial match	0.28	132.042	1.279	1.19325e+07	19	6	97.5	9.9	8	20	20	DDA for preferred ion	FALSE	3.10627e+06	3.48262e+06	5.9167e+06	18.3045	39.0638	40.1561	0.525	0.589	-0.93	-0.76	1.94915e-05	0.000530928	0.00156322	0.00751252	Supernatant	HILIC	Negative	769605	757815	7.56605e+06	3.79761e+06	4.6307e+06	6.09909e+06	5.23998e+06	5.33102e+06	5.70503e+06	6.20221e+06	2.46945e+06	2.45059e+06	2.60465e+06
38	3-Indoxyl sulphate	C8 H7 N O4 S	Full match	Full match	No results	Full match	0.07	213.01	0.556	5.76677e+07	1	3	69.9	8.5	8	17	13	DDA for preferred ion	FALSE	2.21264e+07	2.44215e+07	4.36816e+07	29.0153	26.3535	29.8439	0.507	0.559	-0.98	-0.84	0.000520834	0.000367095	0.011603	0.00679408	Supernatant	HILIC	Negative	490757	895630	3.14448e+07	2.71353e+07	2.88784e+07	2.89856e+07	3.13115e+07	2.96681e+07	2.1764e+07	3.54651e+07	2.1373e+07	1.53123e+07	1.73321e+07
39	13Z,16Z-Docosadienoic Acid	C22 H40 O2	Full match	Full match	No results	Partial match	0.3	336.303	10.028	2.86093e+06	2	1	74.6	8.7	8	6	6	DDA for preferred ion	FALSE	1.10129e+06	932658	2.19552e+06	30.6488	46.5991	24.6431	0.502	0.425	-1	-1.24	0.00352463	4.27071e-06	0.0416178	8.74072e-05	Pellet	C18	Negative	151083	162448	1.31687e+06	1.36405e+06	1.48225e+06	1.30565e+06	1.23418e+06	1.29263e+06	1.3637e+06	1.40639e+06	1.70767e+06	972679	1.12826e+06
40	Fumaric acid	C4 H4 O4	Full match	Full match	Full match	Full match	0.35	116.011	1.751	4.09737e+08	5	4	83	9.1	7	21	20	DDA for preferred ion	FALSE	6.6161e+07	6.67022e+07	1.36698e+08	47.1343	37.0481	61.538	0.484	0.488	-1.05	-1.04	0.00011433	0.000205626	0.00458463	0.00466732	Supernatant	HILIC	Negative	387763	410621	4.79723e+06	1.15366e+08	1.45948e+08	1.29587e+08	2.005e+08	1.26089e+08	1.30408e+08	1.28961e+08	5.07612e+07	6.47183e+07	6.64611e+07
41	2-Aminoadipic acid	C6 H11 N O4	Full match	Full match	Full match	Full match	0.01	161.069	0.778	9.9664e+07	16	6	94.6	82.5	8	22	19	DDA for preferred ion	FALSE	2.34043e+07	2.04041e+07	5.42285e+07	27.0843	26.1461	56.5156	0.432	0.376	-1.21	-1.41	0.00757076	0.00217777	0.119531	0.0305657	Supernatant	C18	Positive	405957	549793	2.35431e+07	2.89869e+07	4.15927e+07	3.80894e+07	3.73701e+07	3.06671e+07	3.46087e+07	2.6024e+07	2.77675e+07	2.85794e+07	2.38584e+07
42	DL-Stachydrine	C7 H13 N O2	Full match	Full match	No results	Full match	-0.16	143.095	4.239	8.36352e+07	6	4	99.2	10	8	7	6	DDA for preferred ion	FALSE	1.79913e+07	1.44223e+07	5.49487e+07	25.6379	19.4341	51.5826	0.327	0.262	-1.61	-1.93	0.000519162	4.36805e-06	0.00925627	0.00021287	Supernatant	HILIC	Positive	82094.5	89851.3	2.68584e+07	2.80542e+07	2.48752e+07	2.62955e+07	2.29766e+07	2.6091e+07	2.68158e+07	2.76431e+07	1.44757e+07	1.55531e+07	2.77293e+07
42	DL-Stachydrine	C7 H13 N O2	Full match	Full match	No results	Full match	-0.16	143.095	4.094	6.0941e+06	6	4	94.4	9.7	8	3	2	DDA for preferred ion	FALSE	1.11326e+06	1.13539e+06	3.72409e+06	30.3819	38.309	61.1543	0.299	0.305	-1.74	-1.71	0.00856137	9.93372e-05	0.0923253	0.00279563	Pellet	HILIC	Positive	40365.2	31528.3	1.95944e+06	1.94012e+06	2.0278e+06	1.89753e+06	1.93613e+06	2.04019e+06	1.96077e+06	1.93402e+06	996220	1.08064e+06	1.97656e+06
43	5-(4-aminophenyl)-N-[2-(trifluoromethyl)phenyl]-1,3,4-thiadiazol-2-amine	C15 H11 F3 N4 S	No match	Full match	No results	No match	3.8	336.067	8.095	1.06321e+07	8	2	79.6	9	8	4	4	DDA for preferred ion	FALSE	1.90154e+06	2.18402e+06	6.41358e+06	47.6464	53.6699	40.8676	0.296	0.341	-1.75	-1.55	0.000287598	0.000405734	0.00822529	0.00748644	Supernatant	C18	Negative	81436.4	113281	3.63168e+06	4.06771e+06	3.80472e+06	3.99462e+06	3.72744e+06	3.87857e+06	3.8059e+06	3.79908e+06	1.42469e+06	1.8995e+06	1.90358e+06
44	2-Aminoadipic acid	C6 H11 N O4	Full match	Full match	Full match	Full match	-0.11	161.069	4.575	5.39103e+08	16	3	98.5	93.8	8	20	8	DDA for preferred ion	FALSE	1.05057e+08	1.2693e+08	3.63025e+08	42.7865	22.3694	52.4263	0.289	0.35	-1.79	-1.52	0.000252423	0.00141493	0.00573466	0.0145319	Supernatant	HILIC	Positive	213741	523502	2.23287e+08	2.15866e+08	2.01179e+08	1.829e+08	1.9397e+08	2.01012e+08	2.2584e+08	2.2866e+08	1.02428e+08	1.48383e+08	7.46515e+07
45	3,4-Dihydroxybenzenesulfonic acid	C6 H6 O5 S	Full match	Full match	No results	Full match	0.04	189.994	0.551	1.74209e+08	4	4	82.4	9.1	8	5	4	DDA for preferred ion	FALSE	1.51649e+07	4.7167e+06	5.30804e+07	76.9968	50.3062	96.8176	0.286	0.089	-1.81	-3.49	0.0279216	0.000163301	0.153378	0.00392903	Supernatant	HILIC	Negative	753978	712792	2.77461e+07	2.88642e+07	2.75254e+07	2.7182e+07	2.83599e+07	2.95752e+07	2.93193e+07	2.63729e+07	4.4844e+06	3.67647e+06	2.9383e+07
46	DL-Stachydrine	C7 H13 N O2	Full match	Full match	No results	Full match	-0.11	143.095	0.784	7.21966e+06	6	2	91.3	9.6	8	11	9	DDA for preferred ion	FALSE	1.37692e+06	1.40827e+06	5.69871e+06	33.6275	16.6094	54.0148	0.242	0.247	-2.05	-2.02	0.000271706	9.07551e-05	0.0123928	0.00496733	Supernatant	C18	Positive	66080.1	68200.1	2.64104e+06	2.53791e+06	2.11712e+06	2.46767e+06	2.27673e+06	2.89206e+06	2.41808e+06	2.432e+06	1.19871e+06	1.29973e+06	2.108e+06
47	Trigonelline	C7 H7 N O2	Full match	Full match	Partial match	Not the top hit	-0.29	137.048	4.396	1.94797e+08	15	32	100	10	8	6	4	DDA for preferred ion	FALSE	3.23945e+07	1.4667e+07	1.67146e+08	51.7636	36.3882	54.2134	0.194	0.088	-2.37	-3.51	8.47675e-05	1.15233e-07	0.0024786	1.05294e-05	Supernatant	HILIC	Positive	142822	49220.7	6.14052e+07	6.229e+07	6.08859e+07	6.30462e+07	6.34579e+07	5.87245e+07	5.76574e+07	6.56528e+07	1.65462e+07	1.89508e+07	4.44578e+07
47	Trigonelline	C7 H7 N O2	Full match	Full match	Partial match	Partial match	-0.22	137.048	4.248	9.30782e+06	15	24	96.5	9.8	8	4	4	DDA for preferred ion	FALSE	1.21232e+06	641907	6.9008e+06	32.9619	29.8271	60.1092	0.176	0.093	-2.51	-3.43	3.51157e-05	8.81218e-09	0.00172945	6.9664e-07	Pellet	HILIC	Positive	36635.9	89494.3	2.61824e+06	2.44522e+06	2.6526e+06	2.59011e+06	2.51343e+06	2.54934e+06	2.40631e+06	2.70705e+06	1.16419e+06	1.66701e+06	1.75936e+06
48	Methylimidazoleacetic acid	C6 H8 N2 O2	Full match	Full match	No results	Full match	-0.25	140.059	4.089	4.18455e+07	8	1	63.1	8.2	8	11	8	DDA for preferred ion	FALSE	5.66609e+06	6.07357e+06	3.77254e+07	82.3422	42.8726	43.7375	0.15	0.161	-2.74	-2.63	1.13176e-05	8.82683e-06	0.000459622	0.000358467	Supernatant	HILIC	Positive	155428	202131	1.30818e+07	1.27604e+07	1.43055e+07	1.41408e+07	1.45488e+07	1.18074e+07	1.44288e+07	1.27088e+07	4.70699e+06	6.0219e+06	2.39958e+06
[truncated: 27 more columns]

## Sheet: SuppTable_2
Supplemental Table 2: Compound Discoverer output for differentially abundant plasma metabolites, measured in one or more extraction or mass spectrometric methods with full matches in mzCloud
Met. No.	Name	Formula	Annot. Source: Predicted Compositions	Annot. Source: mzCloud Search	Annot. Source: Metabolika Search	Annot. Source: ChemSpider Search	Annot. DeltaMass [ppm]	Calc. MW	RT [min]	Area (Max.)	# ChemSpider Results	# mzCloud Results	mzCloud Best Match	mzCloud Best Match Confidence	# Usable QC	RSD QC Areas [%]	RSD Corr. QC Areas [%]	MS2	Background	Group Area: CROT_NN	Group Area: CROT_PN	Group Area: CROT_PP	Group CV [%]: CROT_NN	Group CV [%]: CROT_PN	Group CV [%]: CROT_PP	Ratio: (CROT_NN) / (CROT_PP)	Ratio: (CROT_PN) / (CROT_PP)	Log2 Fold Change: (CROT_NN) / (CROT_PP)	Log2 Fold Change: (CROT_PN) / (CROT_PP)	P-value: (CROT_NN) / (CROT_PP)	P-value: (CROT_PN) / (CROT_PP)	Adj. P-value: (CROT_NN) / (CROT_PP)	Adj. P-value: (CROT_PN) / (CROT_PP)	Fraction	Column	Polarity	Norm. Area: 02_TO_mPlasma_Bottom_216-1_C--_1_Met-pos.raw (F31)	Norm. Area: 02_TO_mPlasma_Bottom_216-1_C--_2_Met-pos.raw (F32)	Norm. Area: 02_TO_mPlasma_Bottom_216-3_C--_1_Met-pos.raw (F35)	Norm. Area: 02_TO_mPlasma_Bottom_216-3_C--_2_Met-pos.raw (F36)	Norm. Area: 02_TO_mPlasma_Bottom_217-2_C--_1_Met-pos.raw (F41)	Norm. Area: 02_TO_mPlasma_Bottom_217-2_C--_2_Met-pos.raw (F42)	Norm. Area: 02_TO_mPlasma_Bottom_217-5_C--_1_Met-pos.raw (F47)	Norm. Area: 02_TO_mPlasma_Bottom_217-5_C--_2_Met-pos.raw (F48)	Norm. Area: 02_TO_mPlasma_Bottom_221-4_C--_1_Met-pos.raw (F49)	Norm. Area: 02_TO_mPlasma_Bottom_221-4_C--_2_Met-pos.raw (F50)	Norm. Area: 02_TO_mPlasma_Bottom_216-2_C+-_1_Met-pos.raw (F33)	Norm. Area: 02_TO_mPlasma_Bottom_216-2_C+-_2_Met-pos.raw (F34)	Norm. Area: 02_TO_mPlasma_Bottom_216-4_C+-_1_Met-pos.raw (F37)
1	NP-018660	C13 H22 O3	Full match	Full match	No results	Partial match	-0.02	226.157	7.406	2.53525e+07	3	1	73.4	46.7	7	4	4	DDA for preferred ion	FALSE	1.54191e+07	9.13134e+06	4.69674e+06	46.2018	48.8879	64.0924	3.283	1.944	1.71	0.96	0.00109006	0.0471221	0.0267427	0.737818	Upper	C18	Negative	1.28486e+07	1.19788e+07	5.29915e+06	4.68667e+06	1.5413e+07	1.54251e+07	2.23613e+07	2.26484e+07	2.49239e+07	2.30936e+07	5.06187e+06	5.29992e+06	9.50086e+06
2	NP-019483	C19 H32 O7	Full match	Full match	No results	No results	-0.46	372.215	0.896	3.94986e+07	0	1	67.8	63.8	7	16	9	DDA for preferred ion	FALSE	2.2534e+07	1.84636e+07	7.7712e+06	28.6762	40.604	50.3816	2.9	2.376	1.54	1.25	1.22737e-05	0.000351237	0.0027714	0.0793094	Upper	HILIC	Negative	2.89412e+07	2.6129e+07	1.46123e+07	1.49463e+07	3.58515e+07	2.33778e+07	2.16902e+07	1.77051e+07	2.07836e+07	2.67289e+07	9.14596e+06	2.09186e+07	2.34097e+07
3	3-tert-Butyladipic acid	C10 H18 O4	Full match	Full match	No results	Partial match	0	202.121	7.096	3.35121e+08	9	1	90.3	9.5	7	9	9	DDA for preferred ion	FALSE	2.3641e+08	1.7569e+08	9.03564e+07	34.0802	25.1092	55.5374	2.616	1.944	1.39	0.96	0.000577224	0.0104832	0.0163399	0.433158	Upper	C18	Negative	1.96955e+08	2.08649e+08	1.07843e+08	1.14766e+08	2.26672e+08	2.46147e+08	2.78633e+08	2.85513e+08	3.21393e+08	3.44311e+08	1.19541e+08	1.24442e+08	1.76817e+08
2	NP-019483	C19 H32 O7	Not the top hit	Full match	No results	No results	-0.43	372.215	8.423	8.01553e+07	0	1	69.6	45.7	7	5	5	DDA for preferred ion	FALSE	6.02306e+07	4.172e+07	2.43561e+07	24.0965	37.3253	22.3518	2.473	1.713	1.31	0.78	1.62736e-07	1.19798e-06	6.2916e-05	0.000661286	Upper	C18	Negative	7.34393e+07	7.53984e+07	3.57783e+07	3.68454e+07	5.82423e+07	6.22188e+07	5.22148e+07	5.24244e+07	6.68972e+07	6.9536e+07	4.08498e+07	3.90174e+07	7.97802e+07
4	Tetradecanedioic acid (cis-trans?)	C14 H26 O4	Full match	Full match	No results	Full match	0.07	258.183	7.42	6.69085e+07	6	1	97.8	9.9	7	2	2	DDA for preferred ion	FALSE	5.40125e+07	4.02859e+07	2.18136e+07	32.9715	23.0353	53.4091	2.476	1.847	1.31	0.89	0.00164974	0.0113783	0.0387514	0.433158	Upper	C18	Negative	4.38243e+07	4.13964e+07	2.31925e+07	2.21369e+07	5.37613e+07	5.42636e+07	6.71577e+07	6.56717e+07	6.11604e+07	5.74148e+07	3.01243e+07	2.83502e+07	5.35092e+07
5	4-morpholino-6-phenylthieno[2,3-d]pyrimidine	C16 H15 N3 O S	Not the top hit	Full match	No results	Partial match	0.32	297.094	4.428	3.04326e+07	2	4	82.6	9.1	7	27	25	DDA for preferred ion	FALSE	1.77691e+07	1.30554e+07	1.03426e+07	26.1954	37.3079	49.9747	1.718	1.262	0.78	0.34	0.00728849	0.0487666	0.211251	0.999997	Upper	HILIC	Positive	2.01823e+07	1.09635e+07	1.1972e+07	1.22355e+07	1.88911e+07	1.56749e+07	2.38254e+07	2.24681e+07	1.9958e+07	1.66471e+07	1.26349e+07	1.24825e+07	1.34759e+07
4	Tetradecanedioic acid (cis-trans?)	C14 H26 O4	Full match	Full match	No results	Full match	0.03	258.183	0.786	1.33893e+08	6	1	91.6	9.6	6	3	3	DDA for preferred ion	FALSE	1.0915e+08	9.30699e+07	6.8851e+07	16.8648	18.056	33.2317	1.585	1.352	0.66	0.43	0.00115973	0.0122518	0.0818333	0.62874	Upper	HILIC	Negative	1.10112e+08	9.12505e+07	7.91492e+07	7.87864e+07	1.02594e+08	1.12882e+08	1.33939e+08	1.2198e+08	1.12397e+08	1.08188e+08	6.29893e+07	9.4317e+07	1.20733e+08
6	NP-002676	C15 H26 O4	Full match	Full match	No results	Partial match	0.15	270.183	8.225	1.70246e+07	2	2	79.7	68.9	7	8	6	DDA for preferred ion	FALSE	1.19582e+07	9.4302e+06	8.0309e+06	22.5728	17.4175	22.585	1.489	1.174	0.57	0.23	0.000724973	0.262477	0.0195212	0.999998	Upper	C18	Negative	1.03003e+07	1.06639e+07	8.27232e+06	9.60514e+06	1.10829e+07	1.36034e+07	1.28335e+07	1.3059e+07	1.5955e+07	1.68874e+07	8.4434e+06	1.00262e+07	1.21201e+07
7	Cholic acid	C24 H40 O5	Not the top hit	Full match	No results	Full match	-0.21	408.287	8.512	2.13319e+08	30	5	99.7	10	7	2	2	DDA for preferred ion	FALSE	1.38849e+08	1.56865e+08	9.40725e+07	21.3317	24.8347	53.2821	1.476	1.667	0.56	0.74	0.02429	0.0513311	0.29148	0.765804	Upper	C18	Negative	1.4142e+08	1.36278e+08	1.21887e+08	1.29315e+08	2.08305e+08	2.12175e+08	1.27569e+08	1.35763e+08	1.62923e+08	1.68442e+08	1.85378e+08	1.87532e+08	1.54797e+08
3	3-tert-Butyladipic acid	C10 H18 O4	Full match	Full match	No results	Partial match	-0.02	202.121	0.8	2.36507e+08	9	1	88.1	9.4	6	11	10	DDA for preferred ion	FALSE	1.47291e+08	1.2264e+08	1.00504e+08	19.031	14.732	41.3516	1.466	1.22	0.55	0.29	0.000271316	0.00782362	0.0306316	0.472505	Upper	HILIC	Negative	1.3017e+08	1.392e+08	1.52178e+08	1.35524e+08	1.45146e+08	1.54109e+08	1.81225e+08	1.49437e+08	1.38288e+08	2.29371e+08	1.21174e+08	1.18961e+08	1.12011e+08
8	L-Cystine	C6 H12 N2 O4 S2	Full match	Full match	No results	Full match	-0.07	240.024	6.744	8.80753e+08	3	1	98.8	98.4	7	15	11	DDA for preferred ion	FALSE	5.24422e+08	4.79527e+08	3.72153e+08	24.446	18.5805	16.756	1.409	1.289	0.49	0.37	0.0106331	0.0355297	0.237391	0.989022	Upper	HILIC	Positive	8.08301e+08	4.71863e+08	3.72331e+08	3.99682e+08	5.95233e+08	5.76e+08	6.27507e+08	5.54999e+08	4.21198e+08	4.93845e+08	4.85039e+08	4.74016e+08	4.53069e+08
9	NP-018716	C11 H20 O4	Full match	Full match	No results	Partial match	-0.06	216.136	7.476	7.31758e+06	2	1	65	45.2	7	5	5	DDA for preferred ion	FALSE	5.03906e+06	4.32043e+06	3.72146e+06	20.4493	15.7128	12.7144	1.354	1.161	0.44	0.22	9.63828e-05	0.0499704	0.0039061	0.757928	Upper	C18	Negative	4.63611e+06	4.42742e+06	5.19841e+06	5.56279e+06	4.45316e+06	5.06179e+06	4.34061e+06	5.01633e+06	7.38911e+06	7.09647e+06	5.18705e+06	4.3148e+06	5.97476e+06
10	Azelaic acid	C9 H16 O4	Full match	Full match	No results	Full match	0.01	188.105	0.952	6.20243e+07	11	1	85.9	9.3	7	5	4	DDA for preferred ion	FALSE	4.09762e+07	4.33567e+07	3.20648e+07	22.096	14.1979	24.0968	1.278	1.352	0.35	0.44	0.00447352	0.00790618	0.180379	0.472505	Upper	HILIC	Negative	3.9884e+07	4.12412e+07	3.51933e+07	3.75129e+07	5.97592e+07	4.24433e+07	4.07111e+07	3.66412e+07	5.93099e+07	5.86092e+07	4.31824e+07	3.76407e+07	3.78153e+07
11	Leucine	C6 H13 N O2	Full match	Full match	Full match	Full match	-0.43	131.095	3.304	4.81315e+08	18	4	97.9	9.9	7	15	13	DDA for preferred ion	FALSE	3.39416e+08	2.43277e+08	2.80949e+08	15.9255	22.3336	14.3879	1.208	0.866	0.27	-0.21	0.0128353	0.185572	0.294769	0.999999	Lower	HILIC	Positive	3.09812e+08	2.92941e+08	3.66009e+08	3.23943e+08	3.24567e+08	3.31317e+08	3.90853e+08	3.47516e+08	4.68435e+08	4.38695e+08	2.76032e+08	2.32777e+08	2.42363e+08
1	Taurine	C2 H7 N O3 S	Full match	Full match	Full match	Full match	-0.4	125.015	3.386	1.87366e+09	1	1	99.8	10	7	1	1	DDA for preferred ion	FALSE	1.42285e+09	1.58972e+09	1.6896e+09	5.67482	9.67751	12.1285	0.842	0.941	-0.25	-0.09	0.00391032	0.787885	0.150156	0.999997	Upper	HILIC	Positive	1.5166e+09	1.46973e+09	1.26129e+09	1.29965e+09	1.46488e+09	1.41623e+09	1.43684e+09	1.42946e+09	1.38364e+09	1.35103e+09	1.46453e+09	1.33601e+09	1.73577e+09
1	Taurine	C2 H7 N O3 S	Full match	Full match	Full match	Full match	-0.22	125.015	3.416	4.22148e+09	1	1	98	9.9	7	12	8	DDA for preferred ion	FALSE	2.9336e+09	3.4013e+09	3.53936e+09	8.96065	8.47622	12.8091	0.829	0.961	-0.27	-0.06	0.00164401	0.71685	0.0872105	1	Upper	HILIC	Negative	2.96353e+09	3.03869e+09	2.84118e+09	2.50764e+09	3.24376e+09	3.05458e+09	3.10205e+09	2.55164e+09	2.55572e+09	2.90367e+09	3.07402e+09	2.84191e+09	3.53692e+09
1	Taurine	C2 H7 N O3 S	Full match	Full match	Full match	Full match	-0.02	125.015	0.663	2.78102e+07	1	1	88.5	9.4	7	5	4	DDA for preferred ion	FALSE	1.93589e+07	2.35327e+07	2.37896e+07	12.7706	12.7741	16.106	0.814	0.989	-0.3	-0.02	0.00477606	0.947771	0.0958685	0.999998	Upper	C18	Negative	1.81694e+07	2.05755e+07	1.53542e+07	1.586e+07	2.02006e+07	2.15413e+07	1.9841e+07	2.07609e+07	1.52254e+07	1.88768e+07	1.82713e+07	1.89025e+07	2.55651e+07
1	Taurine	C2 H7 N O3 S	Full match	Full match	Full match	Full match	-0.26	125.015	3.552	1.38496e+08	1	1	99.9	10	7	1	1	DDA for preferred ion	FALSE	8.93662e+07	1.06974e+08	1.16908e+08	9.61167	8.21635	19.8655	0.764	0.915	-0.39	-0.13	0.00350142	0.6563	0.137173	0.999999	Lower	HILIC	Positive	9.46733e+07	9.17273e+07	7.29691e+07	7.11996e+07	9.28461e+07	9.34194e+07	8.91683e+07	8.81128e+07	8.95641e+07	8.37407e+07	9.00917e+07	8.80125e+07	1.09242e+08
1	Taurine	C2 H7 N O3 S	Full match	Full match	Full match	Full match	0.01	125.015	0.644	5.2859e+07	1	1	97.5	9.9	7	3	3	DDA for preferred ion	FALSE	3.33813e+07	3.90581e+07	4.52466e+07	8.92741	9.1936	22.0228	0.738	0.863	-0.44	-0.21	0.00855331	0.543464	0.295096	0.999995	Lower	C18	Negative	3.28166e+07	3.36323e+07	2.64857e+07	2.84565e+07	3.35131e+07	3.47084e+07	3.17688e+07	3.32495e+07	3.49337e+07	3.5494e+07	3.30525e+07	3.28666e+07	4.20085e+07
2	Cytosine	C4 H5 N3 O	Full match	Full match	Full match	Partial match	-0.39	111.043	1.848	1.40034e+07	3	2	95	9.7	7	18	18	DDA for preferred ion	FALSE	8.41554e+06	9.52e+06	1.15961e+07	18.6013	10.4743	12.8373	0.726	0.821	-0.46	-0.28	0.00263829	0.0717167	0.126638	0.999997	Upper	HILIC	Positive	9.05593e+06	8.26004e+06	7.7451e+06	7.33663e+06	1.24468e+07	8.2923e+06	8.53877e+06	9.01683e+06	1.13513e+07	7.58121e+06	8.92328e+06	1.16542e+07	9.19593e+06
3	Triethanolamine	C6 H15 N O3	Full match	Full match	No results	Full match	-0.1	149.105	5.472	2.75491e+07	1	1	96.2	77	7	9	6	DDA for preferred ion	FALSE	2.89556e+06	5.89573e+06	5.11887e+06	50.1681	69.7655	91.2535	0.566	1.152	-0.82	0.2	0.0101237	0.637651	0.259323	0.999999	Lower	HILIC	Positive	3.71669e+06	3.8135e+06	2.71079e+06	3.08033e+06	6.30295e+06	6.0488e+06	1.55805e+06	1.42606e+06	2.27722e+06	2.59568e+06	2.32609e+06	2.21658e+06	3.85123e+06
[truncated: 26 more columns]

## Sheet: SuppTable_3
Supplemental Table 3: Peak area of selected ms2 ions (Materials /Methods) for the indicated targeted molecules in plasma.
			Peak area
Fraction	Genotype	Mouse	Carnitine	Octanoylcarnitine	Palmitoylcarnitine
			(×107)	(×107)	(×108)
Upper	Crot+/+	1	1.03	0.28	0.039
		2	0.96	0.16	0.048
		3	1.49	0.42	0.051
		4	1.31	0.25	0.049
		5	1.37	0.18	0.057
	Crot+/-	1	1.17	0.15	0.039
		2	1.46	0.28	0.037
		3	1.62	0.25	0.052
		4	1.08	0.14	0.05
		5	1.25	0.42	0.056
	Crot-/-	1	1.45	0.3	0.044
		2	1.01	0.15	0.038
		3	1.41	0.18	0.045
		4	1.59	0.33	0.06
		5	0.98	0.21	0.051
Lower	Crot+/+	1	0.38	0.16	0.313
		2	0.39	0.11	0.449
		3	0.55	0.26	0.583
		4	0.4	0.15	0.467
		5	0.45	0.11	0.569
	Crot+/-	1	0.41	0.09	0.316
		2	0.43	0.14	0.295
		3	0.56	0.17	0.488
		4	0.4	0.09	0.524
		5	0.43	0.24	0.546
	Crot-/-	1	0.49	0.19	0.32
		2	0.3	0.09	0.298
		3	0.45	0.1	0.406
		4	0.6	0.21	0.512
		5	0.39	0.13	0.55
