# Supplementary material for: Carnitine O-octanoyltransferase (CROT) deficiency in mice leads to an increase of omega-3 fatty acids
Source: Front Mol Biosci. 2024 Jul 15;11:1374316. doi: 10.3389/fmolb.2024.1374316 (PMC11284101; doi:10.3389/fmolb.2024.1374316)
Supplement: Supplementary file 3 [file DataSheet1.xlsx]

## Sheet: 1_Liver_All data combined
																														MouseID:	14	15	13	11	12	11	13	14	15	12	10	9	6	7	8	8	7	6	10
																														Genotype:	Crot-/-	Crot-/-	Crot-/-	Crot-/-	Crot-/-	Crot-/-	Crot-/-	Crot-/-	Crot-/-	Crot-/-	Crot+/-	Crot+/-	Crot+/-	Crot+/-	Crot+/-	Crot+/-	Crot+/-	Crot+/-	Crot+/-
																														Replicate:	1	1	1	1	1	2	2	2	2	2	1	1	1	1	1	2	2	2	2
Checked	Tags	Name	Formula	Annot. Source: Predicted Compositions	Annot. Source: mzCloud Search	Annot. Source: Metabolika Search	Annot. Source: ChemSpider Search	Annot. DeltaMass [ppm]	Calc. MW	RT [min]	Area (Max.)	# ChemSpider Results	# mzCloud Results	mzCloud Best Match	mzCloud Best Match Confidence	# Usable QC	RSD QC Areas [%]	RSD Corr. QC Areas [%]	MS2	Background	Norm. Area: 02_TO_Blank_Sup-1_C18-pos.raw (F1)	Norm. Area: 02_TO_Blank_Sup-2_C18-pos.raw (F46)	Norm. Area: 02_TO_QC-all_Sup-1_C18-pos.raw (F2)	Norm. Area: 02_TO_QC-all_Sup-2_C18-pos.raw (F9)	Norm. Area: 02_TO_QC-all_Sup-3_C18-pos.raw (F15)	Norm. Area: 02_TO_QC-all_Sup-4_C18-pos.raw (F21)	Norm. Area: 02_TO_QC-all_Sup-5_C18-pos.raw (F27)	Norm. Area: 02_TO_QC-all_Sup-6_C18-pos.raw (F33)	Norm. Area: 02_TO_QC-all_Sup-7_C18-pos.raw (F39)	Norm. Area: 02_TO_QC-all_Sup-8_C18-pos.raw (F45)	Norm. Area: 02_TO_mLiver_14_CROTnn_Sup-1_C18-pos.raw (F10)	Norm. Area: 02_TO_mLiver_15_CROTnn_Sup-1_C18-pos.raw (F14)	Norm. Area: 02_TO_mLiver_13_CROTnn_Sup-1_C18-pos.raw (F17)	Norm. Area: 02_TO_mLiver_11_CROTnn_Sup-1_C18-pos.raw (F24)	Norm. Area: 02_TO_mLiver_12_CROTnn_Sup-1_C18-pos.raw (F25)	Norm. Area: 02_TO_mLiver_11_CROTnn_Sup-2_C18-pos.raw (F30)	Norm. Area: 02_TO_mLiver_13_CROTnn_Sup-2_C18-pos.raw (F31)	Norm. Area: 02_TO_mLiver_14_CROTnn_Sup-2_C18-pos.raw (F36)	Norm. Area: 02_TO_mLiver_15_CROTnn_Sup-2_C18-pos.raw (F37)	Norm. Area: 02_TO_mLiver_12_CROTnn_Sup-2_C18-pos.raw (F40)	Norm. Area: 02_TO_mLiver_10_CROTpn_Sup-1_C18-pos.raw (F11)	Norm. Area: 02_TO_mLiver_09_CROTpn_Sup-1_C18-pos.raw (F12)	Norm. Area: 02_TO_mLiver_06_CROTpn_Sup-1_C18-pos.raw (F18)	Norm. Area: 02_TO_mLiver_07_CROTpn_Sup-1_C18-pos.raw (F22)	Norm. Area: 02_TO_mLiver_08_CROTpn_Sup-1_C18-pos.raw (F26)	Norm. Area: 02_TO_mLiver_08_CROTpn_Sup-2_C18-pos.raw (F32)	Norm. Area: 02_TO_mLiver_07_CROTpn_Sup-2_C18-pos.raw (F35)	Norm. Area: 02_TO_mLiver_06_CROTpn_Sup-2_C18-pos.raw (F38)	Norm. Area: 02_TO_mLiver_10_CROTpn_Sup-2_C18-pos.raw (F42)
FALSE		N1-[5-(tert-Butyl)-1,3-oxathiol-2-yliden]-2,4,5-trimethylaniline	C16 H21 N O S	No match	Invalid mass	No results	No match	9.18	275.137	5.417	2.14831e+08	2	3	73.6	52.9	8	4	4	DDA for preferred ion	FALSE	536729	852506	1.35769e+08	1.48561e+08	1.32357e+08	1.33451e+08	1.46805e+08	1.38081e+08	1.42072e+08	1.35686e+08	9.03351e+07	8.63515e+07	6.94873e+07	7.27263e+07	7.68905e+07	7.19329e+07	6.93503e+07	8.31664e+07	7.91343e+07	7.52652e+07	1.40833e+08	1.81998e+08	1.59694e+08	1.50862e+08	1.3479e+08	1.44913e+08	1.49946e+08	1.56619e+08	1.45406e+08
FALSE			C13 H23 N O7	Full match	No results	No results	No results	0.24	305.148	5.537	5.95529e+07	0	0			8	12	12	DDA for preferred ion	FALSE	28862.1	36925.7	2.38617e+07	3.40331e+07	3.51968e+07	3.48054e+07	3.13551e+07	3.12442e+07	2.97196e+07	2.89039e+07	1.46324e+07	1.31603e+07	9.2338e+06	8.10909e+06	8.72587e+06	8.13557e+06	9.17279e+06	1.36806e+07	1.24075e+07	8.01395e+06	4.42444e+07	6.1789e+07	4.78149e+07	4.65872e+07	4.14888e+07	4.07442e+07	4.23975e+07	4.49083e+07	3.82809e+07
FALSE		Pregabalin	C8 H17 N O2	Full match	No results	No results	Full match	-0.18	159.126	7.362	7.83126e+08	2	0			8	6	4	DDA for preferred ion	FALSE	139049	207548	3.65202e+08	3.60082e+08	3.52362e+08	3.76553e+08	3.41857e+08	3.46877e+08	3.88806e+08	3.53052e+08	6.15231e+08	7.60153e+08	5.2516e+08	6.55826e+08	4.88445e+08	6.72793e+08	5.25744e+08	6.49085e+08	7.2999e+08	5.32475e+08	2.07852e+08	1.96895e+08	2.07929e+08	2.61908e+08	1.59296e+08	1.58267e+08	2.68816e+08	2.01948e+08	2.16385e+08
FALSE		gamma-Valerolactone	C5 H8 O2	Full match	No results	No results	Full match	-0.16	100.052	7.361	2.7804e+07	21	0			8	8	7	DDA for preferred ion	FALSE	43004.6	46047.1	1.30751e+07	1.42175e+07	1.22499e+07	1.40043e+07	1.26851e+07	1.33439e+07	1.47012e+07	1.24024e+07	2.39088e+07	2.70993e+07	1.96517e+07	2.56907e+07	1.8634e+07	2.51773e+07	2.01557e+07	2.44395e+07	2.64066e+07	1.9117e+07	8.0525e+06	7.4418e+06	8.17167e+06	1.02522e+07	5.72298e+06	5.73222e+06	1.0469e+07	7.80901e+06	8.03917e+06
FALSE		Pregabalin	C8 H17 N O2	Full match	No results	No results	Full match	-0.03	159.126	0.785	5.84456e+07	2	0			8	11	5	DDA for preferred ion	FALSE	1.93993e+06	1.58546e+06	2.92152e+07	3.1542e+07	3.177e+07	3.02773e+07	3.04483e+07	3.40034e+07	3.01724e+07	2.93539e+07	5.33734e+07	5.21435e+07	4.62467e+07	5.44167e+07	4.4515e+07	5.64282e+07	4.4844e+07	5.36759e+07	5.02189e+07	4.02247e+07	1.89606e+07	1.68461e+07	1.96093e+07	2.58224e+07	1.3787e+07	1.32832e+07	2.2764e+07	1.74909e+07	1.64041e+07
FALSE			C23 H26 N8 S	Full match	No results	No results	No results	1.68	446.201	0.523	3.54361e+06	0	0			8	29	19	DDA for other ion	FALSE	35212.5	76310	2.06444e+06	1.25871e+06	1.15388e+06	1.52798e+06	1.65912e+06	1.90808e+06	1.70528e+06	1.5597e+06	2.09406e+06	1.98007e+06	2.09036e+06	1.78808e+06	1.38558e+06	2.75318e+06	2.27993e+06	2.47006e+06	2.6823e+06	2.00759e+06	2.61655e+06	2.50402e+06	3.29491e+06	2.20881e+06	2.24384e+06	2.07827e+06	2.60901e+06	4.25762e+06	4.07899e+06
FALSE		(2S)-2-Amino-8-hydroxyoctanoic acid	C8 H17 N O3	Full match	No results	No results	Full match	-0.03	175.121	6.799	8.38464e+06	1	0			8	7	6	DDA for preferred ion	FALSE	77156.5	631620	3.7737e+06	4.14456e+06	4.10556e+06	4.43686e+06	3.94852e+06	4.39647e+06	4.07552e+06	3.75053e+06	7.69218e+06	8.50243e+06	7.24064e+06	7.18859e+06	5.57779e+06	6.62873e+06	6.52616e+06	7.44935e+06	8.17492e+06	5.47334e+06	2.1703e+06	2.27676e+06	2.00175e+06	2.31139e+06	1.49762e+06	1.62404e+06	2.03018e+06	2.23435e+06	2.05745e+06
FALSE		3-amino-4-{2-[4-(tert-butyl)phenyl]diaz-1-enyl}-4,5-dihydro-1H-pyrazol-5-one	C13 H17 N5 O	No match	Invalid mass	No results	No results	-5.03	259.142	4.907	9.22975e+06	0	2	72.6	51.6	8	7	5	DDA for preferred ion	FALSE	32083.4	46820.6	5.6071e+06	4.79255e+06	5.36231e+06	5.20211e+06	5.58008e+06	5.20017e+06	5.20403e+06	5.37596e+06	2.15406e+06	2.01523e+06	1.73895e+06	816811	922140	916192	1.59394e+06	2.19334e+06	1.74932e+06	796765	6.72771e+06	8.13326e+06	5.85703e+06	6.22127e+06	6.80893e+06	6.59968e+06	6.72807e+06	5.34124e+06	5.73004e+06
FALSE			C16 H21 N5 O3	Full match	No results	No results	No results	-3.67	331.163	5.405	5.65566e+06	0	0			8	14	13	DDA for preferred ion	FALSE	291479	224356	2.03075e+06	1.76827e+06	1.67374e+06	2.41344e+06	2.29823e+06	2.13779e+06	1.90937e+06	1.75766e+06	565548	713467	369494	325442	515720	347045	495165	726605	827705	426695	2.26584e+06	3.38381e+06	2.6034e+06	2.72786e+06	2.07185e+06	1.97198e+06	2.48556e+06	2.46112e+06	2.53704e+06
FALSE		cipamfylline	C13 H17 N5 O2	Full match	No results	No results	Not the top hit	-4.56	275.137	0.815	6.92393e+06	3	0			8	20	17	DDA for preferred ion	FALSE	54566.4	30023.4	3.14999e+06	5.53178e+06	4.87364e+06	4.8435e+06	3.84245e+06	4.77718e+06	4.01505e+06	4.46681e+06	2.25955e+06	1.89323e+06	1.88676e+06	1.7163e+06	2.89182e+06	1.84554e+06	1.64659e+06	2.64479e+06	1.70317e+06	2.09633e+06	4.80042e+06	7.09217e+06	7.32084e+06	5.51727e+06	4.1183e+06	3.76451e+06	4.27906e+06	4.88221e+06	4.5589e+06
FALSE		3,5-dibenzylpyridine-2,6-diamine	C19 H19 N3	No match	Invalid mass	No results	No match	-18.76	289.152	5.295	2.25629e+08	2	1	80.7	50.5	8	3	2	DDA for preferred ion	FALSE	30773.1	30588.4	1.23093e+08	1.26377e+08	1.26696e+08	1.28979e+08	1.29873e+08	1.27699e+08	1.20771e+08	1.26033e+08	6.60357e+07	8.23533e+07	5.44745e+07	3.62173e+07	5.36953e+07	3.80645e+07	5.47875e+07	6.49039e+07	8.39741e+07	5.35987e+07	1.21057e+08	1.63322e+08	1.46426e+08	1.373e+08	1.09265e+08	1.12845e+08	1.36155e+08	1.42529e+08	1.19521e+08
FALSE		Pentahomoserine	C5 H11 N O3	Full match	No results	Partial match	Full match	-0.29	133.074	5.654	4.90988e+06	5	0			8	6	5	DDA for preferred ion	FALSE	113384	30999.2	2.16893e+06	2.27073e+06	2.24811e+06	2.18184e+06	1.96239e+06	2.32412e+06	2.17745e+06	2.2347e+06	1.36135e+06	1.20178e+06	1.60649e+06	2.13259e+06	1.49443e+06	2.2373e+06	1.6325e+06	1.38201e+06	1.23982e+06	1.41559e+06	1.40695e+06	947506	1.09507e+06	1.36513e+06	1.12243e+06	1.1556e+06	1.3263e+06	1.29374e+06	1.33965e+06
FALSE		Dihydrothymine	C5 H8 N2 O2	Full match	No results	No results	Full match	-0.34	128.059	0.742	3.11485e+06	6	0			8	7	7	DDA for preferred ion	FALSE	183689	203995	1.67425e+06	1.89212e+06	1.57198e+06	1.58181e+06	1.75584e+06	1.89526e+06	1.66739e+06	1.66657e+06	1.26743e+06	1.37298e+06	1.40868e+06	1.19451e+06	1.30322e+06	1.3358e+06	1.29781e+06	1.2376e+06	1.07616e+06	1.43349e+06	1.07202e+06	961853	1.22354e+06	1.35557e+06	1.20838e+06	992283	1.30529e+06	1.16009e+06	1.19434e+06
FALSE			C10 H24 P2	Full match	No results	No results	No results	-4.28	206.134	5.266	4.60054e+07	0	0			8	4	3	DDA for preferred ion	FALSE	1.27839e+06	1.50153e+06	3.10631e+07	3.35886e+07	3.08066e+07	3.25353e+07	3.13368e+07	3.19185e+07	3.12888e+07	3.23052e+07	4.45672e+07	3.3137e+07	3.73652e+07	3.66202e+07	2.86922e+07	3.38403e+07	3.82712e+07	4.68592e+07	3.29806e+07	2.87899e+07	3.60927e+07	3.77041e+07	4.14154e+07	3.74898e+07	4.21591e+07	3.85348e+07	3.56734e+07	4.46919e+07	3.78061e+07
FALSE			C19 H26 N2 O4	Full match	No results	No results	No results	-2.11	346.189	9.276	1.2309e+07	0	0			8	11	11	DDA for preferred ion	FALSE	126313	103086	6.58529e+06	9.55055e+06	7.90469e+06	7.83683e+06	8.04447e+06	8.32405e+06	7.42368e+06	7.70096e+06	1.21975e+07	1.0282e+07	1.04228e+07	7.67904e+06	9.47856e+06	7.06205e+06	9.32354e+06	1.07638e+07	1.01404e+07	9.30327e+06	8.26126e+06	9.22994e+06	6.40634e+06	8.59971e+06	9.20244e+06	8.5846e+06	8.68063e+06	5.82135e+06	7.69657e+06
FALSE		Eicosapentaenoic acid	C20 H30 O2	Full match	Full match	Full match	Full match	0.21	302.225	0.827	3.78499e+08	51	3	95.8	86.8	8	7	3	DDA for preferred ion	FALSE	539785	499075	2.01187e+08	2.14197e+08	2.19783e+08	2.15032e+08	2.08853e+08	2.15074e+08	2.03724e+08	2.09369e+08	3.61056e+08	2.1673e+08	3.43726e+08	3.39978e+08	3.56496e+08	3.46388e+08	3.39576e+08	3.35937e+08	3.75342e+08	2.33502e+08	2.88767e+08	1.8513e+08	2.11651e+08	1.55336e+08	2.60703e+08	1.61175e+08	1.94573e+08	2.54818e+08	2.14357e+08
FALSE		Pregabalin	C8 H17 N O2	Full match	No results	No results	Full match	-0.03	159.126	7.242	2.82002e+07	2	0			8	4	3	DDA for preferred ion	FALSE	48441.3	31494.1	8.24848e+06	9.10957e+06	9.17255e+06	8.90194e+06	8.63856e+06	8.90418e+06	8.68353e+06	8.62809e+06	1.7672e+07	1.30842e+07	1.80394e+07	2.79986e+07	1.82964e+07	1.66588e+07	1.72304e+07	1.72566e+07	2.84312e+07	1.46973e+07	7.14835e+06	2.25657e+06	6.68915e+06	2.36988e+06	3.55102e+06	2.39793e+06	2.2395e+06	3.43635e+06	6.89859e+06
FALSE			C13 H29 Cl2 N4 O P	Full match	No results	No results	No match	-3.36	358.144	9.275	7.00119e+06	3	0			8	11	10	DDA for preferred ion	FALSE	109903	99744.3	3.53971e+06	4.67404e+06	4.46382e+06	4.58707e+06	4.58315e+06	3.88798e+06	4.18633e+06	3.98549e+06	6.73337e+06	6.06274e+06	5.3158e+06	4.2895e+06	5.22036e+06	3.48225e+06	5.45092e+06	6.37495e+06	6.19716e+06	5.19634e+06	3.82801e+06	5.19906e+06	3.10582e+06	4.81616e+06	5.13465e+06	5.27513e+06	4.92281e+06	3.39696e+06	4.36519e+06
FALSE		salinosporamide D	C14 H19 N O4	Full match	No results	No results	Full match	0.13	265.131	3.842	4.81655e+07	4	0			8	6	2	DDA for preferred ion	FALSE	57658.2	34801.9	2.12956e+07	2.10625e+07	2.07934e+07	2.04791e+07	2.03346e+07	2.06787e+07	2.19407e+07	2.08453e+07	4.71429e+06	4.51972e+06	3.0817e+06	9.02707e+06	3.68168e+06	8.94061e+06	3.26801e+06	4.72982e+06	5.10711e+06	3.79808e+06	1.67831e+07	4.61962e+07	3.50165e+07	1.97495e+07	1.31086e+07	1.39507e+07	2.12237e+07	3.54194e+07	1.81878e+07
FALSE			C18 H24 N6	Full match	No results	No results	No results	1.14	324.207	9.223	2.51051e+07	0	0			8	17	11	DDA for preferred ion	FALSE	161341	207477	1.50252e+07	1.91545e+07	1.46229e+07	1.33035e+07	1.47295e+07	1.57027e+07	1.59981e+07	1.68568e+07	2.22889e+07	1.50332e+07	2.29969e+07	2.40255e+07	1.97175e+07	2.2988e+07	2.09309e+07	2.30929e+07	2.47194e+07	1.6263e+07	1.81439e+07	1.01886e+07	1.22771e+07	9.64358e+06	1.58939e+07	1.01749e+07	1.22622e+07	1.90815e+07	1.47064e+07
FALSE			C10 H13 N3 O6	Full match	No results	No results	No results	0.28	271.081	3.049	1.43012e+07	0	0			8	10	6	DDA for preferred ion	FALSE	87318.2	80784.2	9.692e+06	1.0163e+07	1.11014e+07	1.09559e+07	1.14333e+07	1.0492e+07	1.01224e+07	1.00258e+07	8.8479e+06	7.70719e+06	8.00722e+06	9.43125e+06	7.65027e+06	8.81082e+06	8.44509e+06	9.21869e+06	8.65759e+06	7.96768e+06	1.05065e+07	9.30318e+06	8.9425e+06	1.05309e+07	8.64745e+06	9.14472e+06	1.04873e+07	8.39349e+06	1.02788e+07
FALSE		(4S,6S)-6-Isobutyl-N-isopropyl-3,4,5,6-tetrahydro-1H-azepino[5,4,3-cd]indole-4-carboxamide	C19 H27 N3 O	No match	Invalid mass	No results	No match	1e+06	626.431	9.212	2.58612e+06	6	1	68.7	45.6	8	13	11	DDA for preferred ion	FALSE	52118.7	84327.5	936286	1.03839e+06	952584	1.14741e+06	964949	806969	1.10358e+06	968075	2.43391e+06	1.94283e+06	1.63976e+06	676663	1.71309e+06	726693	1.88012e+06	2.5515e+06	2.13609e+06	1.87826e+06	768204	1.60358e+06	522534	1.45403e+06	1.82495e+06	1.45287e+06	1.26385e+06	564355	922281
FALSE			C5 H20 N10 O16	Full match	No results	No results	No results	-4.68	476.104	9.212	8.7948e+06	0	0			8	16	10	DDA for preferred ion	FALSE	104979	91915.3	3.56313e+06	4.56055e+06	4.93542e+06	4.78849e+06	4.74793e+06	4.24818e+06	4.51706e+06	4.02676e+06	8.0336e+06	6.58226e+06	6.21303e+06	3.98969e+06	6.02214e+06	4.27912e+06	6.60582e+06	7.97759e+06	6.5332e+06	6.02477e+06	4.63115e+06	6.47775e+06	3.41661e+06	5.90216e+06	5.18696e+06	5.30253e+06	5.06403e+06	3.05841e+06	4.13623e+06
FALSE				No results	No results	No results	No results		479.105	9.211	8.98544e+06	0	0			8	15	9	DDA for preferred ion	FALSE	99725.9	89395.3	3.81903e+06	4.79103e+06	4.94276e+06	4.905e+06	4.93476e+06	4.6922e+06	4.68377e+06	4.12314e+06	8.09021e+06	6.69939e+06	5.98265e+06	3.81632e+06	6.2054e+06	4.26444e+06	6.19431e+06	8.19214e+06	6.90241e+06	5.82858e+06	4.54108e+06	6.49749e+06	3.59402e+06	6.03957e+06	5.16465e+06	5.3831e+06	5.24146e+06	3.53772e+06	4.25878e+06
FALSE		Eicosapentaenoic acid	C20 H30 O2	Full match	Full match	Full match	Full match	0.18	302.225	0.757	8.12586e+08	51	6	95.9	87	8	10	9	DDA for preferred ion	FALSE	169643	154330	3.50009e+08	4.69354e+08	4.67784e+08	4.5677e+08	4.44422e+08	4.06262e+08	4.23691e+08	4.08956e+08	8.56643e+08	7.28691e+08	6.74851e+08	4.1601e+08	6.21134e+08	3.90417e+08	6.04287e+08	7.59691e+08	6.27982e+08	5.9292e+08	4.56571e+08	6.36914e+08	3.74992e+08	5.31366e+08	5.63557e+08	5.24101e+08	4.68971e+08	3.252e+08	4.2223e+08
FALSE			C19 H32 S2	Full match	No results	No results	No match	-1.12	324.194	9.274	1.22558e+07	2	0			8	15	13	DDA for preferred ion	FALSE	769714	1.03964e+06	5.79494e+06	7.95098e+06	6.96e+06	6.85288e+06	7.5299e+06	5.90367e+06	7.86142e+06	5.93253e+06	1.14372e+07	8.70548e+06	9.9427e+06	5.97608e+06	8.41162e+06	5.91287e+06	7.29749e+06	9.04899e+06	8.42083e+06	7.17403e+06	6.5362e+06	8.34178e+06	6.60183e+06	7.6572e+06	6.96282e+06	6.209e+06	6.38109e+06	7.08159e+06	6.00189e+06
FALSE		Eicosapentanoic acid	C20 H30 O2	Full match	No results	Full match	Full match	0.31	302.225	9.276	7.34071e+07	51	0			8	16	14	DDA for preferred ion	FALSE	1.11676e+06	626052	3.28207e+07	4.79555e+07	5.11488e+07	5.04816e+07	4.03369e+07	4.01351e+07	4.58606e+07	4.05122e+07	7.9355e+07	5.61588e+07	6.49767e+07	4.17636e+07	5.79326e+07	3.14763e+07	5.06569e+07	6.23131e+07	5.94793e+07	4.84517e+07	5.24844e+07	5.7639e+07	3.6516e+07	5.36191e+07	5.66329e+07	4.40397e+07	5.02204e+07	3.13465e+07	4.09929e+07
FALSE		cis-5,8,11,14,17-Eicosapentaenoic acid	C20 H30 O2	Full match	Full match	Partial match	Full match	0.09	302.225	9.212	1.21192e+09	51	3	98	9.9	8	4	1	DDA for preferred ion	FALSE	358259	763686	7.40023e+08	7.42791e+08	7.27073e+08	7.1717e+08	7.45481e+08	7.45266e+08	7.24179e+08	7.41542e+08	1.18477e+09	1.08414e+09	9.61779e+08	5.90644e+08	9.22014e+08	6.0866e+08	9.9376e+08	1.18089e+09	1.02625e+09	8.83974e+08	6.70722e+08	9.54301e+08	5.43777e+08	8.61349e+08	8.85257e+08	8.94115e+08	8.16566e+08	5.41007e+08	6.74834e+08
FALSE			C18 H28 Br N4 O4 P	Full match	No results	No results	No match	4.93	474.105	9.211	1.31779e+07	1	0			8	17	12	DDA for preferred ion	FALSE	100479	89288.4	6.10738e+06	7.5901e+06	7.8285e+06	8.05773e+06	6.10992e+06	6.49416e+06	8.05773e+06	6.6751e+06	1.02853e+07	1.13702e+07	8.09756e+06	6.0699e+06	1.00707e+07	6.32158e+06	1.08854e+07	1.19917e+07	1.03389e+07	9.80323e+06	7.28353e+06	9.33371e+06	5.64123e+06	9.48638e+06	7.55031e+06	8.97205e+06	5.93465e+06	5.26255e+06	6.83711e+06
FALSE			C17 H28 N2 O8 P2 S	Full match	No results	No results	No match	4.08	482.106	9.212	4.52757e+06	5	0			8	14	8	DDA for preferred ion	FALSE	98537.5	91871.6	2.21723e+06	2.45225e+06	2.70973e+06	2.68397e+06	2.5553e+06	2.59827e+06	2.66642e+06	2.18574e+06	4.83088e+06	3.72598e+06	3.46988e+06	2.02645e+06	3.22945e+06	2.27843e+06	3.33918e+06	4.16361e+06	3.56323e+06	3.1844e+06	2.26051e+06	3.36999e+06	1.83642e+06	3.30948e+06	3.32454e+06	2.84763e+06	2.79159e+06	1.80603e+06	2.02431e+06
FALSE			C16 H27 N4 O4 P S	Full match	No results	No results	No results	-0.34	402.149	9.211	2.68955e+06	0	0			8	13	7	DDA for preferred ion	FALSE	102445	95704.1	1.27596e+06	1.39456e+06	1.33185e+06	1.27892e+06	1.31721e+06	1.5568e+06	1.28062e+06	1.26546e+06	2.30169e+06	1.9087e+06	1.4714e+06	1.04361e+06	1.82638e+06	1.5883e+06	1.94246e+06	2.47443e+06	1.96201e+06	1.53656e+06	1.33881e+06	1.82319e+06	1.12669e+06	1.62214e+06	1.96799e+06	1.34694e+06	1.47272e+06	870042	1.3139e+06
FALSE			C6 H23 N8 O15 P	Full match	No results	No results	No results	2.08	478.103	9.212	1.7731e+07	0	0			8	16	10	DDA for preferred ion	FALSE	106144	91938.6	8.04004e+06	9.65796e+06	1.10668e+07	1.04315e+07	9.65948e+06	9.43336e+06	1.01972e+07	8.72878e+06	1.70159e+07	1.56224e+07	1.20245e+07	8.09742e+06	1.296e+07	8.7958e+06	1.41926e+07	1.60462e+07	1.35661e+07	1.20714e+07	9.62676e+06	1.3365e+07	7.97722e+06	1.2338e+07	1.14024e+07	1.2478e+07	1.06663e+07	6.74008e+06	8.39439e+06
FALSE		NP-003960	C23 H30 O4	No match	Invalid mass	No results	No results	-9.4	370.211	9.212	2.36258e+07	0	2	73.3	46.7	8	4	4	DDA for preferred ion	FALSE	90283.9	114454	1.43481e+07	1.54625e+07	1.49417e+07	1.48041e+07	1.56333e+07	1.4083e+07	1.5218e+07	1.4718e+07	2.3881e+07	2.06051e+07	1.90328e+07	1.23965e+07	1.85733e+07	1.34693e+07	1.89106e+07	2.28598e+07	1.89519e+07	1.71928e+07	1.37234e+07	1.76071e+07	1.02391e+07	1.74309e+07	1.7657e+07	1.82434e+07	1.63487e+07	1.15062e+07	1.54253e+07
FALSE		Testosterone	C19 H28 O2	Full match	No results	Full match	Full match	0.24	288.209	9.127	2.37691e+06	17	0			8	11	9	DDA for preferred ion	FALSE	72503.7	119577	1.04123e+06	875964	988570	817166	1.04877e+06	1.01387e+06	993585	926065	2.15153e+06	1.4574e+06	1.50734e+06	768077	1.41525e+06	898326	1.86485e+06	2.50397e+06	1.78631e+06	1.58956e+06	1.01911e+06	1.07113e+06	372112	1.06904e+06	923117	1.71318e+06	699502	531487	1.01632e+06
FALSE			C17 H38 N2 O3 P2	Full match	No results	No results	No match	0.58	380.236	9.213	2.53078e+06	1	0			8	13	10	DDA for preferred ion	FALSE	92595.5	92314.2	1.43943e+06	1.37421e+06	1.26466e+06	1.44509e+06	1.39817e+06	1.69752e+06	1.29533e+06	1.33047e+06	2.52655e+06	2.59144e+06	2.14815e+06	1.24565e+06	1.73385e+06	1.56082e+06	2.10663e+06	2.36261e+06	2.04071e+06	1.83596e+06	1.31332e+06	2.30205e+06	1.27305e+06	1.9561e+06	1.99898e+06	1.53208e+06	1.53329e+06	1.0089e+06	1.46481e+06
FALSE			C19 H30	Full match	No results	No results	No results	0.19	258.235	9.212	9.96911e+06	0	0			8	8	4	DDA for preferred ion	FALSE	89864.9	97396.2	6.43397e+06	6.25401e+06	6.44967e+06	6.20351e+06	6.17814e+06	5.98242e+06	6.82385e+06	6.22358e+06	1.00925e+07	9.20286e+06	8.10196e+06	4.63573e+06	8.43732e+06	4.82178e+06	8.81812e+06	9.48836e+06	8.75677e+06	7.57829e+06	5.31373e+06	7.78352e+06	3.73886e+06	6.67612e+06	7.02246e+06	7.51347e+06	7.46176e+06	4.7567e+06	6.06034e+06
FALSE			C20 H35 O2 P S	Full match	No results	No results	No results	3.8	370.211	9.213	1.16083e+07	0	0			8	12	7	DDA for preferred ion	FALSE	106414	239509	6.71206e+06	7.69786e+06	6.24393e+06	6.36222e+06	6.53051e+06	6.4681e+06	7.00512e+06	7.17398e+06	9.42472e+06	5.11778e+06	1.1143e+07	1.02138e+07	9.78742e+06	1.04772e+07	1.06994e+07	9.53146e+06	1.00127e+07	6.97404e+06	7.47808e+06	4.86495e+06	5.66102e+06	3.78651e+06	7.43529e+06	4.23158e+06	5.21557e+06	8.81131e+06	6.85402e+06
FALSE		14,18-Dihydroxy-12-oxo-9,13,15-octadecatrienoic acid	C18 H28 O5	No results	No results	No results	Full match	1.56	324.194	9.222	4.90604e+06	2	0			8	17	15	DDA for preferred ion	FALSE	728870	118663	2.85787e+06	3.46685e+06	3.6541e+06	3.18546e+06	3.4093e+06	2.89851e+06	2.36419e+06	3.88297e+06	3.81513e+06	2.58227e+06	4.64399e+06	4.75228e+06	4.03402e+06	4.47135e+06	4.18239e+06	4.48714e+06	3.62694e+06	3.71458e+06	3.94492e+06	2.79914e+06	2.86985e+06	1.55661e+06	3.53004e+06	1.8494e+06	1.83002e+06	3.1411e+06	2.42613e+06
FALSE			C23 H35 O4 P S	Full match	No results	No results	No results	-1.44	438.199	9.212	4.89356e+06	0	0			8	6	4	DDA for preferred ion	FALSE	83146	127372	3.33152e+06	3.31499e+06	3.3716e+06	3.17745e+06	3.63979e+06	3.28011e+06	3.32963e+06	3.287e+06	4.57242e+06	3.49004e+06	3.91106e+06	2.48268e+06	4.22561e+06	2.81582e+06	4.59035e+06	5.08931e+06	4.05193e+06	4.02707e+06	3.12103e+06	3.71139e+06	2.42641e+06	3.48989e+06	3.65434e+06	3.5661e+06	4.27513e+06	2.55439e+06	3.26675e+06
FALSE		p-Cresylsulfate	C7 H8 O4 S	Full match	No results	No results	Full match	0.06	188.014	0.549	7.71303e+06	3	0			8	19	19	DDA for preferred ion	FALSE	62085.9	164422	1.52548e+06	1.18705e+06	1.41458e+06	1.2802e+06	1.23956e+06	907242	1.21178e+06	1.76106e+06	484061	558896	778286	1.23981e+06	558871	802767	566774	510136	510624	674144	565023	694711	837019	442651	383371	378728	509582	708235	521342
FALSE		1-{4-[(3S)-3-(5-Methyl-1,3-benzoxazol-2-yl)-1-pyrrolidinyl]-1-piperidinyl}ethanone	C19 H25 N3 O2	No match	Invalid mass	No results	No results	67174.3	349.174	5.487	1.20976e+07	0	1	69.7	44.2	8	5	5	DDA for preferred ion	FALSE	31635.8	26596.5	6.17333e+06	6.32445e+06	6.50829e+06	7.15747e+06	6.44709e+06	6.61037e+06	6.11305e+06	6.35712e+06	4.92419e+06	4.1911e+06	2.98132e+06	2.0043e+06	2.44021e+06	2.09897e+06	2.9558e+06	4.85177e+06	4.1121e+06	2.45054e+06	8.63456e+06	1.18663e+07	6.92345e+06	9.1988e+06	8.32364e+06	8.19366e+06	8.86414e+06	6.88923e+06	8.84824e+06
FALSE			C31 H65 N3 O5	Full match	No results	No results	No results	2.94	559.494	11.279	3.8078e+06	0	0			8	11	6	DDA for preferred ion	FALSE	103426	143843	2.22036e+06	2.01055e+06	1.88698e+06	2.22555e+06	2.02952e+06	2.07214e+06	1.96397e+06	2.2462e+06	2.22755e+06	2.25073e+06	2.51275e+06	2.41738e+06	2.56231e+06	2.5384e+06	2.09543e+06	2.27259e+06	2.60183e+06	2.47552e+06	2.75176e+06	2.35835e+06	3.48093e+06	2.78262e+06	3.40158e+06	2.69943e+06	2.4233e+06	3.60661e+06	3.57622e+06
FALSE		Taurine	C2 H7 N O3 S	Full match	No results	Full match	Full match	0.15	125.015	1.247	9.18826e+06	1	0			8	13	12	DDA for preferred ion	FALSE	50774.2	70639.4	4.60094e+06	3.16368e+06	3.30113e+06	3.59481e+06	3.88732e+06	3.96214e+06	4.0286e+06	3.7992e+06	4.36469e+06	5.75616e+06	7.28221e+06	3.83104e+06	5.41289e+06	4.20478e+06	9.38382e+06	5.74276e+06	7.58787e+06	4.60945e+06	2.39304e+06	2.01178e+06	4.37932e+06	2.48621e+06	2.636e+06	3.15891e+06	2.36824e+06	3.81844e+06	3.51477e+06
FALSE		cis-5,8,11,14,17-Eicosapentaenoic acid	C20 H30 O2	Full match	Full match	Full match	Full match	0.18	302.225	9.213	5.51157e+08	51	3	97.7	9.9	8	2	2	DDA for preferred ion	FALSE	334193	334307	3.27254e+08	3.3422e+08	3.1286e+08	3.11499e+08	3.20941e+08	3.24658e+08	3.29487e+08	3.24655e+08	4.92536e+08	2.63938e+08	5.41787e+08	5.16683e+08	5.17569e+08	5.36048e+08	5.15248e+08	4.80039e+08	5.50061e+08	2.70481e+08	4.35772e+08	2.27683e+08	3.17682e+08	1.89538e+08	3.87654e+08	1.93923e+08	2.34913e+08	3.72298e+08	2.98991e+08
FALSE			C21 H35 N O2	Full match	No results	No results	No results	0.41	333.267	9.558	1.49086e+07	0	0			8	13	11	DDA for preferred ion	FALSE	203890	578977	7.54055e+06	9.18512e+06	1.02829e+07	7.74977e+06	7.72324e+06	7.8804e+06	8.75478e+06	8.73809e+06	1.06588e+07	9.24036e+06	1.312e+07	1.26612e+07	1.40991e+07	1.28673e+07	1.19641e+07	1.55186e+07	1.35495e+07	9.04376e+06	9.3551e+06	5.53913e+06	5.63143e+06	5.44697e+06	4.05321e+06	6.03039e+06	5.47958e+06	4.4101e+06	5.09305e+06
FALSE			C20 H33 N O2	Full match	No results	No results	No results	0.4	319.251	9.278	4.13093e+06	0	0			8	12	12	DDA for preferred ion	FALSE	119563	90708.8	1.89622e+06	2.46798e+06	2.50553e+06	2.74645e+06	2.16621e+06	2.06448e+06	2.42564e+06	2.14424e+06	4.12828e+06	3.05937e+06	3.00202e+06	2.02858e+06	3.18028e+06	1.59011e+06	2.84749e+06	3.21723e+06	3.40362e+06	2.68157e+06	2.98924e+06	3.14581e+06	1.55122e+06	2.39063e+06	2.76757e+06	1.99799e+06	2.96038e+06	1.57385e+06	2.25691e+06
FALSE				No results	No results	No results	No results		239.173	1.015	3.79132e+06	0	0			8	6	6	DDA for preferred ion	FALSE	419581	332372	1.32492e+06	1.2721e+06	1.45536e+06	1.38822e+06	1.26948e+06	1.42479e+06	1.24096e+06	1.37511e+06	609021	1.66573e+06	364096	771968	553324	773844	410472	439905	1.48908e+06	479473	442502	820112	1.21874e+06	409928	435647	426543	627001	1.43447e+06	566894
FALSE			C36 H64 N6 O3 S	Full match	No results	No results	No match	-4.37	660.473	11.492	9.94928e+06	8	0			8	7	6	DDA for preferred ion	FALSE	129054	148521	6.05188e+06	6.40543e+06	5.55351e+06	6.02203e+06	6.70897e+06	6.11201e+06	6.07634e+06	5.93016e+06	6.70262e+06	4.79754e+06	7.67427e+06	9.78083e+06	6.74485e+06	8.19119e+06	7.69174e+06	6.61629e+06	1.03108e+07	6.3102e+06	5.43843e+06	6.17567e+06	5.08559e+06	5.70351e+06	5.60774e+06	5.52362e+06	7.30256e+06	8.24601e+06	5.54592e+06
FALSE			C17 H40 N5 O P	Full match	No results	No results	No match	3.06	361.298	9.559	1.61197e+07	1	0			8	6	6	DDA for preferred ion	FALSE	249033	527071	7.43687e+06	8.84319e+06	8.40814e+06	8.13785e+06	8.10548e+06	7.47472e+06	8.23509e+06	8.19309e+06	1.12598e+07	8.85579e+06	1.61733e+07	1.53296e+07	1.43817e+07	1.33165e+07	1.1011e+07	1.41103e+07	1.59765e+07	7.59657e+06	1.1837e+07	5.36014e+06	5.80892e+06	5.43909e+06	4.5293e+06	5.59783e+06	4.98368e+06	4.26446e+06	5.70306e+06
FALSE			C6 H23 N8 O15 P	Full match	No results	No results	No results	1.97	478.103	9.213	9.00251e+06	0	0			8	6	6	DDA for preferred ion	FALSE	122890	114942	5.38317e+06	4.85077e+06	4.70317e+06	5.02835e+06	5.10075e+06	4.93558e+06	5.51109e+06	4.83931e+06	8.56614e+06	4.49382e+06	9.01205e+06	8.8915e+06	8.41524e+06	6.23816e+06	6.74691e+06	8.69513e+06	7.57419e+06	4.46016e+06	7.7032e+06	4.09528e+06	4.70256e+06	2.83489e+06	6.031e+06	2.64482e+06	3.62888e+06	6.60473e+06	4.48119e+06
FALSE				No results	No results	No results	No results		338.202	0.83	4.14473e+06	0	0			8	13	13	DDA for preferred ion	FALSE	180107	152306	2.22516e+06	1.71608e+06	2.59716e+06	2.50681e+06	2.277e+06	2.31839e+06	1.99958e+06	2.16369e+06	3.02115e+06	1.66287e+06	4.10076e+06	3.83895e+06	3.75206e+06	3.00408e+06	2.23145e+06	3.74147e+06	2.3388e+06	2.30093e+06	1.79518e+06	884500	757234	1.04532e+06	1.54676e+06	926944	1.24011e+06	1.67369e+06	1.47405e+06
FALSE		Eicosapentaenoic acid methyl ester	C21 H32 O2	Full match	Full match	Partial match	Partial match	0.18	316.24	9.558	1.90812e+08	26	1	62.2	65.6	8	9	8	DDA for preferred ion	FALSE	563727	808419	9.47889e+07	1.17443e+08	1.06232e+08	9.44416e+07	9.80351e+07	1.09557e+08	1.05876e+08	9.97351e+07	1.38271e+08	1.11294e+08	1.86712e+08	1.58894e+08	1.78828e+08	1.71456e+08	1.52933e+08	1.85917e+08	1.79699e+08	1.01359e+08	1.30186e+08	6.7424e+07	7.27691e+07	6.46875e+07	5.03114e+07	7.48451e+07	6.65583e+07	5.65825e+07	6.47712e+07
FALSE				No results	No results	No results	No results		479.105	9.212	3.58151e+06	0	0			8	6	6	DDA for preferred ion	FALSE	110820	102747	1.98171e+06	1.90451e+06	1.67859e+06	1.82865e+06	1.92482e+06	1.92509e+06	1.77661e+06	1.95914e+06	3.0386e+06	1.56766e+06	3.63262e+06	3.36422e+06	3.48818e+06	3.25411e+06	3.26957e+06	3.01051e+06	2.83032e+06	1.57391e+06	2.68107e+06	1.37641e+06	1.89501e+06	1.11685e+06	2.1255e+06	780052	1.26797e+06	2.30108e+06	1.69097e+06
FALSE			C11 H10 N6 O	Full match	No results	No results	No results	1.19	242.092	8.221	3.73624e+06	0	0			8	8	7	DDA for preferred ion	FALSE	555473	471008	3.20262e+06	3.42396e+06	3.57718e+06	3.72568e+06	3.70415e+06	3.33979e+06	2.98639e+06	3.58032e+06	2.36446e+06	1.9193e+06	3.70527e+06	2.07987e+06	2.93961e+06	1.89207e+06	3.38022e+06	2.81017e+06	2.6349e+06	2.66613e+06	2.34773e+06	2.54031e+06	661200	2.69476e+06	2.74699e+06	2.30104e+06	2.71054e+06	728865	2.65005e+06
FALSE				No results	No results	No results	No results		477.105	9.213	5.39088e+06	0	0			8	5	4	DDA for preferred ion	FALSE	113210	111737	2.8848e+06	2.9527e+06	2.91955e+06	2.83898e+06	3.20052e+06	3.0654e+06	2.80943e+06	2.86261e+06	4.58126e+06	2.32241e+06	5.29814e+06	5.3595e+06	5.05546e+06	5.35444e+06	4.61315e+06	4.93742e+06	4.64462e+06	2.76605e+06	3.63574e+06	2.21551e+06	2.51105e+06	1.83589e+06	3.02636e+06	1.21818e+06	2.17346e+06	3.87733e+06	2.91695e+06
FALSE			C18 H30 N2 O4	Full match	No results	No results	No results	4.92	338.222	9.559	1.52309e+08	0	0			8	11	9	DDA for preferred ion	FALSE	75567.8	88955.7	7.38717e+07	9.64497e+07	8.42197e+07	7.55115e+07	7.78027e+07	8.95632e+07	8.50571e+07	7.79237e+07	1.11705e+08	8.87416e+07	1.49383e+08	1.28034e+08	1.42574e+08	1.37115e+08	1.20826e+08	1.4546e+08	1.45899e+08	8.09587e+07	1.05967e+08	5.51987e+07	5.97106e+07	5.2092e+07	4.11763e+07	6.11412e+07	5.33253e+07	4.58185e+07	4.99577e+07
FALSE			C19 H30	Full match	No results	No results	No results	0.15	258.235	9.213	5.13515e+06	0	0			8	8	7	DDA for preferred ion	FALSE	110927	116220	2.74787e+06	3.14211e+06	2.49082e+06	2.66193e+06	2.85404e+06	2.8675e+06	2.68156e+06	2.88871e+06	4.5023e+06	2.18185e+06	4.4781e+06	4.77571e+06	3.89073e+06	5.1264e+06	4.70601e+06	4.26431e+06	5.30045e+06	2.45507e+06	3.93155e+06	1.69083e+06	2.6881e+06	1.42305e+06	3.12874e+06	1.68893e+06	1.85751e+06	3.20153e+06	2.67659e+06
FALSE			C5 H2 O7 S2	Full match	No results	No results	No results	-0.96	237.924	1.337	3.50702e+06	0	0			8	12	10	DDA for preferred ion	FALSE	80079.6	66542.8	1.87013e+06	2.17905e+06	2.41613e+06	2.19726e+06	1.90168e+06	1.83181e+06	2.19679e+06	2.13781e+06	3.0766e+06	2.49554e+06	3.25442e+06	2.8771e+06	2.76745e+06	2.84052e+06	3.38249e+06	3.29734e+06	2.22062e+06	2.53489e+06	2.93369e+06	2.22496e+06	2.4831e+06	2.33205e+06	2.25533e+06	2.13984e+06	1.92103e+06	1.96967e+06	2.81049e+06
FALSE			C15 H34 N2 O4 S	Invalid mass	No results	No results	No results	-5.01	338.222	9.62	5.30732e+06	0	0			8	20	18	DDA for preferred ion	FALSE	126793	67728.4	1.91128e+06	3.53068e+06	3.25287e+06	3.47283e+06	3.21215e+06	2.95392e+06	2.78808e+06	2.69488e+06	5.94895e+06	5.33835e+06	4.95154e+06	1.73744e+06	4.04929e+06	1.77226e+06	3.67563e+06	4.85242e+06	4.37265e+06	3.57277e+06	3.34801e+06	4.41263e+06	2.57667e+06	3.80099e+06	3.57659e+06	3.73635e+06	2.9036e+06	2.25414e+06	2.04843e+06
FALSE			C21 H26 N2 O5 P2 S	Full match	No results	No results	No match	0.38	480.104	9.213	6.75087e+06	2	0			8	16	16	DDA for preferred ion	FALSE	125846	108973	2.90952e+06	3.69504e+06	2.29153e+06	2.99919e+06	3.12809e+06	3.4458e+06	3.50305e+06	2.52569e+06	4.11853e+06	2.48669e+06	6.83523e+06	4.3082e+06	5.16456e+06	5.84105e+06	5.99389e+06	3.90599e+06	5.57092e+06	3.10208e+06	5.29887e+06	2.79859e+06	2.54314e+06	2.15115e+06	3.26358e+06	1.74445e+06	2.60758e+06	3.94133e+06	2.89061e+06
FALSE			C9 H19 P S	Full match	No results	No match	No match	4.44	190.095	5.007	4.85517e+06	10	0			7	5	5	DDA for preferred ion	FALSE	28414.9	27639	61931.5	3.50524e+06	3.34518e+06	3.23485e+06	3.21136e+06	3.3792e+06	3.17311e+06	3.58056e+06	4.72694e+06	4.45956e+06	4.18543e+06	3.14806e+06	3.88269e+06	3.17821e+06	4.32253e+06	4.24964e+06	4.17418e+06	3.65092e+06	3.56114e+06	4.12946e+06	3.25732e+06	3.57929e+06	4.63208e+06	4.51669e+06	3.35012e+06	3.21761e+06	3.38505e+06
FALSE			C23 H35 O4 P S	Full match	No results	No results	No results	-1.44	438.199	9.213	2.40626e+06	0	0			8	16	11	DDA for preferred ion	FALSE	99119.3	133987	1.56547e+06	1.4875e+06	1.49412e+06	1.21401e+06	1.24328e+06	1.33025e+06	1.65039e+06	1.59191e+06	1.82276e+06	1.04518e+06	2.27151e+06	2.30221e+06	1.87952e+06	2.35841e+06	2.36406e+06	2.14069e+06	2.52255e+06	1.62786e+06	1.83613e+06	972095	1.03572e+06	577721	1.66901e+06	768772	1.17376e+06	1.91374e+06	1.37894e+06
FALSE			C25 H43 N O2	Full match	No results	No results	No results	0.16	389.329	9.863	1.42341e+07	0	0			8	9	9	DDA for preferred ion	FALSE	90982	84044.1	6.54816e+06	8.10685e+06	8.53595e+06	7.91721e+06	8.11196e+06	7.78945e+06	6.78008e+06	7.64552e+06	1.23018e+07	7.92637e+06	1.34742e+07	1.20111e+07	1.33582e+07	1.42216e+07	1.11929e+07	1.22289e+07	1.21004e+07	7.1919e+06	7.44494e+06	6.57258e+06	8.09914e+06	4.56608e+06	4.16333e+06	3.7175e+06	5.7848e+06	4.55593e+06	7.63047e+06
FALSE		4-nitrophenyl-beta-D-galactoside	C12 H15 N O8	Full match	No results	No results	Full match	0.25	301.08	2.837	5.10242e+07	1	0			8	12	7	DDA for preferred ion	FALSE	37070.6	61843.3	2.13349e+07	1.90459e+07	1.80438e+07	2.02371e+07	2.02606e+07	1.76777e+07	2.0861e+07	2.06989e+07	8.04032e+06	7.81621e+06	9.74741e+06	1.36718e+07	1.11629e+07	1.16865e+07	9.77801e+06	9.04821e+06	8.19148e+06	1.02607e+07	7.26983e+06	1.06666e+07	1.19681e+07	7.54871e+06	7.51352e+06	7.87463e+06	6.7524e+06	1.25855e+07	8.69275e+06
FALSE			C16 H36 N2 O4 S	Full match	No results	No results	No results	-4.82	352.238	9.687	4.211e+06	0	0			8	20	17	DDA for preferred ion	FALSE	63972.2	79769.7	1.99248e+06	3.13996e+06	1.99812e+06	2.02878e+06	2.32781e+06	2.04084e+06	2.54139e+06	2.32911e+06	3.41854e+06	2.44932e+06	3.58948e+06	3.29771e+06	3.54096e+06	3.99127e+06	3.98867e+06	4.4588e+06	3.49979e+06	2.44964e+06	2.94909e+06	1.29327e+06	1.66555e+06	1.5205e+06	1.09296e+06	1.48011e+06	1.92571e+06	1.09921e+06	2.06148e+06
FALSE		3-Nonyltetrahydro-2H-pyran-2-one	C14 H26 O2	Full match	No results	No results	Full match	0.21	226.193	0.84	4.61961e+06	22	0			8	11	10	DDA for preferred ion	FALSE	298691	267256	2.3594e+06	2.67607e+06	2.51795e+06	2.80234e+06	2.07798e+06	2.42887e+06	2.32633e+06	2.74113e+06	4.09719e+06	2.53553e+06	4.53334e+06	3.36689e+06	4.10895e+06	3.03607e+06	3.90298e+06	4.70836e+06	2.56663e+06	2.54716e+06	2.37453e+06	1.95782e+06	3.6311e+06	1.85044e+06	2.39721e+06	1.72902e+06	2.75394e+06	3.07264e+06	2.81589e+06
FALSE			C35 H69 N O5	Full match	No results	No results	No results	0.06	583.518	11.241	4.51399e+06	0	0			8	7	5	DDA for preferred ion	FALSE	166644	202872	2.23022e+06	2.48345e+06	2.45968e+06	2.51762e+06	2.37174e+06	2.52125e+06	2.23765e+06	2.36291e+06	2.86717e+06	2.96532e+06	3.45503e+06	3.14715e+06	2.83813e+06	2.75033e+06	2.56866e+06	2.69909e+06	2.73738e+06	2.79371e+06	3.04946e+06	2.71544e+06	3.66816e+06	3.28015e+06	3.79421e+06	2.77609e+06	2.4713e+06	4.08243e+06	4.44195e+06
FALSE		CETABEN	C23 H39 N O2	Full match	No results	No results	Full match	0.18	361.298	9.861	1.09742e+07	1	0			8	8	7	DDA for preferred ion	FALSE	84780.6	85949.8	6.43445e+06	7.21857e+06	6.62676e+06	6.64978e+06	6.79106e+06	7.82287e+06	6.35707e+06	6.44643e+06	9.39352e+06	6.48326e+06	1.02324e+07	1.0859e+07	1.02636e+07	1.10692e+07	9.30101e+06	1.02904e+07	1.01539e+07	6.04961e+06	6.93824e+06	5.39153e+06	7.18316e+06	4.07547e+06	3.84767e+06	3.80108e+06	5.11718e+06	4.28361e+06	6.66951e+06
FALSE			C3 H6 O4 S	Full match	No results	No results	No results	0.18	137.999	1.346	6.17658e+06	0	0			8	17	13	DDA for preferred ion	FALSE	687139	46179.8	1.992e+06	2.53691e+06	2.92137e+06	2.4839e+06	1.99154e+06	2.41263e+06	2.33258e+06	2.43253e+06	5.09877e+06	4.32188e+06	4.76688e+06	3.41313e+06	3.86204e+06	2.9562e+06	4.68776e+06	5.63121e+06	4.21443e+06	3.2747e+06	3.25303e+06	3.92913e+06	3.47872e+06	2.95426e+06	3.9165e+06	3.71668e+06	3.04797e+06	3.24588e+06	2.85407e+06
FALSE			C60 H59 Cl N6 O12 P2 S4	Full match	No results	No results	No results	0	1280.22	5.22	4.45271e+07	0	0			8	27	15	DDA for other ion	FALSE	127750	63243.2	2.51587e+07	3.2739e+07	4.01021e+07	3.93174e+07	3.78104e+07	3.65164e+07	3.33122e+07	3.0696e+07	2.07527e+07	2.77387e+07	2.26022e+07	2.87138e+07	2.32829e+07	2.5414e+07	2.13992e+07	1.84031e+07	2.76643e+07	2.08902e+07	3.65479e+07	2.32146e+07	2.21122e+07	2.84704e+07	2.32903e+07	2.09701e+07	2.60792e+07	1.90314e+07	3.11149e+07
FALSE		8561	C23 H36 O2	Full match	No results	No results	Full match	0.13	344.272	9.861	9.94811e+07	4	0			8	7	6	DDA for preferred ion	FALSE	247904	260686	4.8153e+07	5.32581e+07	5.61818e+07	5.30959e+07	5.45592e+07	5.5905e+07	4.85998e+07	5.03999e+07	7.82769e+07	5.19733e+07	8.62393e+07	8.01559e+07	7.93787e+07	1.01009e+08	7.83464e+07	8.61471e+07	8.37278e+07	4.83706e+07	4.7802e+07	4.26051e+07	5.43986e+07	3.16507e+07	2.71967e+07	2.52698e+07	3.08774e+07	3.00809e+07	5.03808e+07
FALSE		O-adipoylcarnitine	C13 H23 N O6	Full match	No results	No results	Full match	-0.01	289.153	5.155	4.41212e+06	2	0			8	8	4	DDA for preferred ion	FALSE	24275.6	23712.9	2.19424e+06	2.19408e+06	2.15869e+06	1.99149e+06	2.16186e+06	2.12912e+06	2.12779e+06	2.2511e+06	917903	325085	1.01918e+06	2.14136e+06	1.26849e+06	1.04881e+06	1.08755e+06	1.1705e+06	2.03262e+06	290748	2.59649e+06	1.44462e+06	2.96131e+06	958082	2.12153e+06	965557	1.71996e+06	2.09729e+06	3.10814e+06
FALSE			C18 H39 O5 P	Full match	No results	No results	No results	-0.02	366.253	9.862	8.00168e+07	0	0			8	8	7	DDA for preferred ion	FALSE	82872.8	86213.9	3.72768e+07	4.19294e+07	4.54387e+07	4.1941e+07	4.28578e+07	4.37619e+07	3.88678e+07	3.91607e+07	6.36054e+07	4.18803e+07	6.83289e+07	6.17216e+07	6.2267e+07	8.11362e+07	6.12827e+07	6.75624e+07	6.56513e+07	3.82484e+07	3.64262e+07	3.40971e+07	4.30346e+07	2.52774e+07	2.12849e+07	1.94653e+07	2.23396e+07	2.33053e+07	3.97923e+07
FALSE		Alizapride	C16 H21 N5 O2	Full match	No results	No results	Full match	-4.05	315.168	4.7	1.07486e+07	1	0			8	5	4	DDA for preferred ion	FALSE	724946	560695	2.38797e+06	2.49038e+06	2.57437e+06	2.5936e+06	2.64505e+06	2.48276e+06	2.35278e+06	2.51332e+06	3.17651e+06	443422	247466	2.23887e+06	2.30896e+06	71219.3	2.49817e+06	300463	636486	449942	1.39033e+06	1.1009e+07	5.95817e+06	1.68167e+06	1.12812e+06	1.27486e+06	1.8812e+06	2.47415e+06	1.40823e+06
FALSE			C17 H24 N6	Full match	No results	No results	No results	1.18	312.207	9.431	3.31455e+06	0	0			8	12	9	DDA for preferred ion	FALSE	65154	84125.1	1.62497e+06	1.55494e+06	1.7854e+06	1.55766e+06	1.57273e+06	1.92023e+06	1.45071e+06	1.62792e+06	2.82179e+06	1.50774e+06	3.18931e+06	2.14951e+06	2.7884e+06	3.03573e+06	2.53776e+06	2.67048e+06	2.3423e+06	2.09362e+06	2.16573e+06	1.01337e+06	1.20341e+06	1.36848e+06	599144	1.14204e+06	1.21473e+06	716086	861994
FALSE				No results	No results	No results	No results		668.573	5.217	1.99491e+07	0	0			8	23	23	DDA for preferred ion	FALSE	86624.9	75149.5	8.43192e+06	1.79101e+07	2.02312e+07	1.61531e+07	1.36148e+07	1.55985e+07	1.42148e+07	1.34428e+07	8.93132e+06	1.29669e+07	1.09506e+07	1.04323e+07	1.03843e+07	9.6222e+06	6.95182e+06	6.98028e+06	1.02504e+07	8.9635e+06	1.62826e+07	1.03181e+07	1.02097e+07	1.1607e+07	8.91897e+06	9.58894e+06	1.05264e+07	8.46238e+06	1.44707e+07
FALSE		5-heptyl-4-hydroxy-6H-pyrido[3,2,1-jk]carbazol-6-one	C22 H23 N O2	No match	Invalid mass	No results	No results	17.91	333.179	5.335	9.95942e+06	0	3	79.1	9	8	7	7	DDA for preferred ion	FALSE	149216	29828.2	6.17005e+06	7.55726e+06	7.34271e+06	7.19244e+06	6.6331e+06	7.34274e+06	6.75369e+06	6.76535e+06	6.09293e+06	6.61403e+06	5.78285e+06	3.25456e+06	3.67923e+06	3.24619e+06	5.07239e+06	6.0993e+06	6.41645e+06	3.44147e+06	8.40456e+06	1.00216e+07	6.72473e+06	7.68621e+06	6.93512e+06	7.12591e+06	7.34442e+06	5.43332e+06	8.0681e+06
FALSE			C14 H31 N5 O3	Full match	No results	No results	No results	2.99	317.244	9.56	5.52163e+06	0	0			8	10	8	DDA for preferred ion	FALSE	76195.2	102001	2.55464e+06	2.50593e+06	2.26989e+06	2.13174e+06	2.26682e+06	2.5667e+06	2.27736e+06	2.6326e+06	3.2093e+06	2.39457e+06	5.34726e+06	3.22088e+06	4.50855e+06	4.31084e+06	3.85022e+06	4.74543e+06	4.00496e+06	2.26712e+06	2.90261e+06	1.55331e+06	1.40722e+06	1.26621e+06	824563	1.51827e+06	1.54422e+06	1.22843e+06	1.68799e+06
FALSE		Indicaxanthin	C14 H16 N2 O6	Full match	No results	No results	Full match	0.39	308.101	1.258	6.0477e+06	2	0			8	20	16	DDA for preferred ion	FALSE	41791.8	68732	5.23299e+06	3.47415e+06	3.21072e+06	3.79786e+06	4.05301e+06	4.08263e+06	4.09418e+06	4.74014e+06	4.16513e+06	4.75991e+06	4.59579e+06	4.2957e+06	3.95918e+06	4.48428e+06	3.83087e+06	5.24936e+06	5.82139e+06	4.26977e+06	3.364e+06	4.22216e+06	4.31711e+06	4.26398e+06	4.14122e+06	3.96638e+06	4.84305e+06	5.19228e+06	5.05846e+06
FALSE		N-(2-Hydroxyethyl)glutamine	C7 H14 N2 O4	Full match	No results	Partial match	Full match	0.07	190.095	4.818	1.63168e+07	10	0			8	9	4	DDA for preferred ion	FALSE	74031.9	106091	1.21364e+07	1.13847e+07	1.11332e+07	1.08535e+07	1.18054e+07	1.19245e+07	1.22175e+07	1.11809e+07	1.41942e+07	1.42005e+07	1.33256e+07	1.06828e+07	1.39628e+07	1.09171e+07	1.48671e+07	1.50358e+07	1.62522e+07	1.44157e+07	8.53435e+06	1.31472e+07	1.15252e+07	1.15118e+07	1.53515e+07	1.69686e+07	1.17501e+07	1.1511e+07	1.18941e+07
FALSE		Methylimidazoleacetic acid	C6 H8 N2 O2	Full match	Full match	No results	Full match	-0.25	140.059	4.089	4.18455e+07	8	1	63.1	8.2	8	11	8	DDA for preferred ion	FALSE	155428	202131	1.30818e+07	1.27604e+07	1.43055e+07	1.41408e+07	1.45488e+07	1.18074e+07	1.44288e+07	1.27088e+07	4.70699e+06	6.0219e+06	2.39958e+06	2.00848e+07	6.10778e+06	2.01646e+07	2.79928e+06	5.23357e+06	6.81308e+06	5.31028e+06	1.00203e+07	7.81566e+06	5.04823e+06	5.69645e+06	2.72958e+06	3.07474e+06	6.15024e+06	5.99691e+06	1.16359e+07
FALSE		(4E,8E,12Z,15Z)-4,8,12,15-Octadecatetraenoic acid	C18 H28 O2	Full match	No results	No results	Full match	0.6	276.209	0.763	2.09011e+07	10	0			8	12	11	DDA for preferred ion	FALSE	88988.1	79619	1.08e+07	1.33886e+07	1.3895e+07	1.51407e+07	1.42543e+07	1.16667e+07	1.29506e+07	1.22274e+07	1.85682e+07	1.80061e+07	1.92126e+07	1.24422e+07	1.78065e+07	1.14562e+07	1.84143e+07	1.99486e+07	1.69475e+07	1.72202e+07	1.4481e+07	1.95403e+07	1.24789e+07	1.66059e+07	1.81687e+07	1.9624e+07	1.62614e+07	1.14905e+07	1.17367e+07
FALSE			C21 H39 N2 O9 P S	Full match	No results	No results	No results	-3.32	526.21	0.856	2.55764e+06	0	0			8	14	9	DDA for preferred ion	FALSE	112715	75975.1	665588	765253	688278	815203	716367	834807	731315	653820	106565	80900	99326.2	1.44058e+06	183047	165942	87805.6	214165	1.18039e+06	71727	86693.1	79233.3	78815.9	80451.9	99406.2	67768.1	74567.3	81880	72672.3
FALSE		Docosatetraenoylethanolamide	C24 H41 N O2	Full match	No results	No results	Full match	-0.18	375.314	9.863	2.49876e+06	1	0			8	10	10	DDA for preferred ion	FALSE	83457.1	78541.4	1.19739e+06	1.49603e+06	1.39098e+06	1.47762e+06	1.45509e+06	1.57467e+06	1.29717e+06	1.2371e+06	2.40723e+06	1.46556e+06	2.20341e+06	2.25084e+06	2.23576e+06	2.50231e+06	2.10895e+06	2.20654e+06	2.27573e+06	1.40371e+06	1.32553e+06	1.33527e+06	1.67722e+06	864472	791218	788588	1.14633e+06	789629	1.3596e+06
FALSE		Ac-Ala-OH	C5 H9 N O3	Full match	No results	Partial match	Full match	-0.29	131.058	0.723	7.96468e+06	20	0			8	9	9	DDA for preferred ion	FALSE	127722	88819.7	3.45052e+06	3.03495e+06	3.72223e+06	3.36682e+06	3.28704e+06	3.82491e+06	3.63485e+06	3.00614e+06	1.92071e+06	2.80134e+06	2.26814e+06	2.93545e+06	2.65896e+06	3.23187e+06	2.59436e+06	1.63477e+06	2.38893e+06	2.43882e+06	2.88827e+06	2.14103e+06	2.42672e+06	2.3448e+06	2.1103e+06	2.21085e+06	1.89901e+06	2.48923e+06	2.84621e+06
FALSE			C25 H55 N10 O2 P	Full match	No results	No results	No match	2.34	558.426	10.986	4.49216e+06	4	0			8	7	6	DDA for preferred ion	FALSE	131943	144690	1.79841e+06	2.07268e+06	2.02034e+06	1.81238e+06	2.03192e+06	1.78012e+06	1.87873e+06	1.99044e+06	2.56896e+06	1.21766e+06	3.53127e+06	3.06288e+06	4.45737e+06	3.72844e+06	2.96402e+06	4.4745e+06	2.63983e+06	1.31007e+06	2.35874e+06	2.33546e+06	1.95765e+06	993870	2.85178e+06	996206	2.31493e+06	2.85607e+06	1.96206e+06
FALSE		4-tert-Octylphenol monoethoxylate	C16 H26 O2	Full match	No results	No results	Full match	-0.11	250.193	0.761	6.70914e+06	5	0			8	11	9	DDA for preferred ion	FALSE	188623	83373.2	3.07733e+06	4.0691e+06	3.793e+06	3.65635e+06	3.99511e+06	3.62707e+06	3.36934e+06	3.59504e+06	6.2408e+06	6.20182e+06	6.76115e+06	4.11679e+06	4.09694e+06	3.21811e+06	4.75352e+06	6.37104e+06	5.84994e+06	4.03335e+06	5.52461e+06	5.64959e+06	4.79862e+06	5.09398e+06	5.52419e+06	5.54082e+06	3.55438e+06	3.2171e+06	4.20397e+06
FALSE			C19 H24 Br N8 P	Full match	No results	No results	No match	2.22	474.106	9.212	7.31955e+06	1	0			8	7	6	DDA for preferred ion	FALSE	113442	118285	4.49173e+06	4.8692e+06	4.28388e+06	4.18726e+06	4.29023e+06	4.74964e+06	4.76195e+06	4.36099e+06	7.13718e+06	3.91195e+06	5.61707e+06	5.09388e+06	4.70938e+06	4.39942e+06	4.28578e+06	4.97002e+06	7.2542e+06	4.2087e+06	4.18439e+06	3.42041e+06	4.58005e+06	2.52183e+06	5.20079e+06	2.30304e+06	3.36532e+06	5.66028e+06	4.78614e+06
FALSE		Virodhamine	C22 H37 N O2	Full match	No results	No results	Full match	0.28	347.283	9.559	3.38099e+06	2	0			8	8	8	DDA for preferred ion	FALSE	268829	276524	1.82502e+06	1.94041e+06	1.69815e+06	1.6585e+06	2.05698e+06	1.77571e+06	1.66153e+06	1.93669e+06	2.43321e+06	1.97442e+06	3.35449e+06	3.22017e+06	2.95961e+06	3.01835e+06	2.65546e+06	3.25909e+06	3.01341e+06	2.30818e+06	2.25686e+06	1.46267e+06	1.25841e+06	1.07113e+06	1.05863e+06	1.70819e+06	877111	795488	841197
FALSE		N,N-Bis(2-hydroxyethyl)dodecanamide	C16 H33 N O3	Full match	No results	No results	Full match	0.02	287.246	1.009	3.8041e+06	1	0			8	14	13	DDA for preferred ion	FALSE	269877	158518	622288	614775	535992	752838	726796	509227	636898	623012	169283	132230	165490	161243	226257	216483	145776	109439	88373.8	159049	252327	164453	441209	246944	253423	229201	145018	438797	130407
FALSE		Ethylmalonic acid	C5 H8 O4	Full match	Full match	Partial match	Partial match	0.28	132.042	1.279	1.19325e+07	19	6	97.5	9.9	8	20	20	DDA for preferred ion	FALSE	769605	757815	7.56605e+06	3.79761e+06	4.6307e+06	6.09909e+06	5.23998e+06	5.33102e+06	5.70503e+06	6.20221e+06	2.46945e+06	2.45059e+06	2.60465e+06	3.41048e+06	2.95104e+06	4.12229e+06	2.61452e+06	3.55245e+06	3.54737e+06	3.26151e+06	6.74731e+06	3.28711e+06	2.5038e+06	3.55161e+06	2.79107e+06	3.52274e+06	3.44249e+06	2.5596e+06	6.49933e+06
FALSE		13-HOTrE	C18 H30 O3	Full match	No results	Partial match	Full match	0.12	294.22	0.763	2.31557e+07	31	0			8	13	11	DDA for preferred ion	FALSE	152797	206276	1.20278e+07	1.5887e+07	1.57116e+07	1.67446e+07	1.55929e+07	1.32604e+07	1.4691e+07	1.41735e+07	2.09693e+07	1.9794e+07	2.14363e+07	1.38318e+07	1.93187e+07	1.26537e+07	2.00189e+07	2.17618e+07	1.81987e+07	1.76754e+07	1.80878e+07	2.2623e+07	1.33732e+07	1.86775e+07	1.95456e+07	2.07461e+07	1.76777e+07	1.25557e+07	1.4163e+07
FALSE		Salicylaldoxime	C7 H7 N O2	Full match	No results	Partial match	Full match	-0.2	137.048	0.775	6.61451e+06	15	0			8	7	6	DDA for preferred ion	FALSE	96094.8	81541.8	3.12387e+06	2.7912e+06	2.96723e+06	2.90399e+06	3.0668e+06	3.33299e+06	3.02137e+06	2.80036e+06	2.32596e+06	2.17486e+06	2.43665e+06	2.89258e+06	2.02638e+06	2.70777e+06	2.64186e+06	2.40108e+06	2.1816e+06	1.86289e+06	2.31219e+06	2.07063e+06	2.81555e+06	1.97416e+06	1.83665e+06	1.82419e+06	1.79073e+06	2.82075e+06	2.08587e+06
FALSE			C17 H43 N4 O5 P3 S2	Full match	No results	No results	No results	0.21	540.189	8.335	3.19952e+06	0	0			8	12	12	DDA for preferred ion	FALSE	455892	398430	1.08518e+06	967958	881669	905163	896178	1.18917e+06	1.06283e+06	894051	200668	147936	368494	1.25743e+06	686612	486958	188764	657883	1.31703e+06	128361	263287	104978	98664.8	137920	142842	91915.2	93045.9	187457	94889.9
FALSE			C32 H63 N4 O3 P	Full match	No results	No results	No results	1.39	582.465	0.756	3.08404e+06	0	0			7	19	18	DDA for preferred ion	FALSE	37136.4	46827.1	790328	1.07279e+06	649170	1.11728e+06	1.23387e+06	869313	840314	876530	2.60339e+06	1.97136e+06	1.57378e+06	811654	1.34993e+06	544643	1.57459e+06	1.9606e+06	3.24351e+06	1.63497e+06	1.8886e+06	2.28262e+06	718329	1.98361e+06	1.63759e+06	1.58599e+06	1.62287e+06	553466	1.39737e+06
FALSE		Demethylvestitol	C15 H14 O4	Full match	No results	No results	Full match	0.11	258.089	0.742	5.50769e+06	52	0			8	9	9	DDA for preferred ion	FALSE	25957.2	25819.1	620997	718144	702426	708646	553264	711094	715198	634763	71018	132737	118638	167466	119884	161820	114904	55035.4	150651	127394	126988	144818	168242	144648	119158	177093	138654	229340	184536
FALSE			C27 H44 N3 O12 P S	Full match	No results	No results	No results	-0.28	665.238	0.778	2.71813e+06	0	0			8	6	6	DDA for preferred ion	FALSE	46695.6	56724.2	692775	688251	688910	670090	667886	707820	598899	750329	323574	252934	208598	98611.7	563581	149825	173311	303068	205889	403737	251333	365977	508807	360273	206262	216321	412969	391342	177723
FALSE		L-Glutathione oxidized	C20 H32 N6 O12 S2	Not the top hit	Full match	Full match	Full match	0.13	612.152	5.217	1.06208e+09	2	3	90	73.4	8	23	7	DDA for preferred ion	FALSE	310016	1.09062e+06	7.84391e+08	7.27355e+08	8.14336e+08	8.38228e+08	9.13957e+08	8.18436e+08	8.2682e+08	7.36461e+08	4.72152e+08	6.22026e+08	5.63473e+08	7.46492e+08	6.56075e+08	6.83329e+08	5.97099e+08	5.40383e+08	6.29606e+08	5.64526e+08	7.03643e+08	6.42347e+08	5.45893e+08	7.1889e+08	6.49357e+08	6.13886e+08	6.72791e+08	5.5357e+08	7.79275e+08
FALSE		Ectoine	C6 H10 N2 O2	Full match	No results	No results	Full match	-0.18	142.074	5.007	3.5861e+07	3	0			8	6	5	DDA for preferred ion	FALSE	316243	35781.8	1.04054e+07	1.09367e+07	1.13949e+07	1.05254e+07	1.0818e+07	1.08633e+07	9.62969e+06	1.14851e+07	2.43838e+06	2.90702e+06	5.90351e+06	1.51873e+07	4.21246e+06	1.52179e+07	7.00022e+06	2.45921e+06	2.91934e+06	4.19258e+06	2.54183e+06	2.03687e+06	4.84823e+06	2.70714e+06	2.19207e+06	2.26224e+06	2.65763e+06	4.24649e+06	2.45065e+06
FALSE				No results	No results	No results	No results		1338.14	5.218	4.71434e+07	0	0			8	22	22	DDA for other ion	FALSE	100258	83529.6	2.01461e+07	4.2677e+07	4.70177e+07	3.88726e+07	3.75115e+07	3.4237e+07	3.33576e+07	3.29158e+07	2.49835e+07	3.42411e+07	2.5928e+07	2.71161e+07	2.56683e+07	2.57127e+07	2.1092e+07	1.95555e+07	2.56303e+07	2.29743e+07	4.09557e+07	2.96382e+07	2.68751e+07	3.10618e+07	2.43306e+07	2.24728e+07	2.68463e+07	1.98725e+07	3.6357e+07
FALSE			C7 H4 O7 S	Full match	No results	No results	No results	-0.99	231.968	1.269	5.80847e+06	0	0			8	24	19	DDA for preferred ion	FALSE	53139.2	68164.3	1.62845e+06	1.97753e+06	2.95802e+06	2.63911e+06	2.2616e+06	2.18613e+06	1.99353e+06	2.15951e+06	1.91833e+06	2.02007e+06	1.78765e+06	1.79077e+06	2.05399e+06	1.82728e+06	1.3717e+06	1.39828e+06	1.32304e+06	1.18732e+06	2.0614e+06	2.31918e+06	1.77528e+06	1.81269e+06	1.50816e+06	1.18111e+06	1.61469e+06	1.28936e+06	2.01675e+06
FALSE			C22 H39 N O8 P2	Full match	No results	No results	No results	0.01	507.215	8.31	3.46018e+06	0	0			8	7	4	DDA for preferred ion	FALSE	493248	439430	1.08148e+06	1.18383e+06	1.24331e+06	1.137e+06	1.13432e+06	1.18891e+06	1.1097e+06	1.15422e+06	355913	117640	681006	1.67901e+06	820223	639970	298907	916900	1.50614e+06	129028	292294	173064	153330	177727	133926	149090	89721.8	160300	100875
FALSE		Trigonelline	C7 H7 N O2	Full match	Full match	Partial match	Partial match	-0.22	137.048	4.248	9.30782e+06	15	24	96.5	9.8	8	4	4	DDA for preferred ion	FALSE	36635.9	89494.3	2.61824e+06	2.44522e+06	2.6526e+06	2.59011e+06	2.51343e+06	2.54934e+06	2.40631e+06	2.70705e+06	1.16419e+06	1.66701e+06	1.75936e+06	1.12912e+06	622713	1.82362e+06	1.26046e+06	720325	1.13893e+06	1.69849e+06	647745	380298	721681	518568	715273	456400	251985	686721	795068
FALSE		5-(3',4',5'-Trihydroxyphenyl)-gamma-valerolactone-O-methyl-O-sulphate	C12 H14 O9 S	No results	No results	No results	Full match	0.15	334.036	5.215	8.53014e+08	4	0			8	13	13	DDA for preferred ion	FALSE	232985	1.36824e+06	5.36907e+08	7.7635e+08	8.34975e+08	7.47769e+08	7.2229e+08	6.69678e+08	6.86238e+08	6.68942e+08	5.25086e+08	6.29431e+08	5.54547e+08	6.07054e+08	5.23158e+08	5.73466e+08	4.69219e+08	4.27472e+08	5.13666e+08	4.92045e+08	7.76632e+08	5.94022e+08	5.42565e+08	5.96854e+08	4.97847e+08	4.91615e+08	5.42167e+08	4.50629e+08	6.84323e+08
FALSE			C17 H35 Cl N10 O2 P2 S5	Full match	No results	No results	No results	0.96	668.072	5.215	8.52066e+08	0	0			8	13	12	DDA for preferred ion	FALSE	213727	1.27998e+06	5.41448e+08	7.79319e+08	8.3985e+08	7.32186e+08	7.26144e+08	6.75815e+08	6.82546e+08	6.74313e+08	5.2136e+08	6.44892e+08	5.68931e+08	6.17302e+08	5.22255e+08	5.86877e+08	4.69861e+08	4.36173e+08	5.23882e+08	5.03441e+08	7.82053e+08	6.0134e+08	5.35149e+08	5.90498e+08	5.1006e+08	4.94713e+08	5.55334e+08	4.6809e+08	7.08993e+08
FALSE		N2-(3-methoxypropyl)-3-{[(dimethylamino)methylidene]amino}-4-oxo-3,4-dihydroquinazoline-2-carboxamide	C16 H21 N5 O3	Full match	Full match	No results	No results	-3.74	331.163	5.122	1.31721e+07	0	2	63.6	8.2	8	9	8	DDA for preferred ion	FALSE	443824	635624	9.23645e+06	9.88279e+06	1.02552e+07	9.63463e+06	1.03085e+07	9.48121e+06	8.06377e+06	1.07096e+07	8.11118e+06	7.5378e+06	7.85212e+06	5.48225e+06	6.66355e+06	6.00763e+06	6.72856e+06	7.90187e+06	7.39673e+06	6.26073e+06	1.0488e+07	1.05298e+07	1.16551e+07	8.39579e+06	9.55122e+06	9.88049e+06	1.0105e+07	1.15311e+07	9.33652e+06
FALSE			C14 H29 N4 P	Full match	No results	No match	No match	3.68	284.214	9.559	2.66417e+06	16	0			8	13	13	DDA for preferred ion	FALSE	72987.5	84880.5	1.23765e+06	1.39879e+06	1.06187e+06	1.04235e+06	1.11617e+06	1.0427e+06	1.18311e+06	1.41444e+06	1.56842e+06	1.13164e+06	2.16031e+06	1.93388e+06	2.11299e+06	2.7055e+06	2.11006e+06	2.38926e+06	1.95608e+06	1.09886e+06	1.45947e+06	727607	806858	839212	555231	700938	888568	659519	964644
FALSE			C18 H37 O5 P	Full match	No results	No results	No match	0.03	364.238	9.696	3.12931e+08	1	0			8	12	8	DDA for preferred ion	FALSE	117118	100733	1.93185e+08	2.3822e+08	1.98467e+08	1.95754e+08	2.07981e+08	1.88077e+08	2.25666e+08	2.0334e+08	2.49836e+08	1.5712e+08	2.92069e+08	2.92498e+08	3.03895e+08	3.19909e+08	2.75147e+08	3.32442e+08	3.13445e+08	1.86402e+08	2.56675e+08	1.56863e+08	2.08989e+08	1.25184e+08	1.14472e+08	1.27297e+08	1.97973e+08	1.20548e+08	2.25092e+08
FALSE			C19 H28 N6 O	Full match	No results	No results	No match	0.89	356.233	9.162	3.64193e+06	1	0			8	15	12	DDA for preferred ion	FALSE	167961	131747	1.52211e+06	2.16224e+06	1.95607e+06	1.88938e+06	2.24928e+06	1.92448e+06	1.84842e+06	1.73727e+06	2.34388e+06	3.90741e+06	2.24576e+06	2.0217e+06	2.23316e+06	1.70251e+06	2.05754e+06	2.18833e+06	2.87605e+06	2.06031e+06	3.05742e+06	2.37037e+06	1.91361e+06	2.22702e+06	2.21059e+06	2.09026e+06	1.72095e+06	1.70072e+06	2.43178e+06
FALSE		Docosahexaenoic acid methyl ester	C23 H34 O2	Full match	Full match	No results	Partial match	0.11	342.256	9.699	3.83183e+08	1	1	77.6	73.4	8	12	8	DDA for preferred ion	FALSE	265497	267359	2.38681e+08	2.86607e+08	2.38882e+08	2.35644e+08	2.50718e+08	2.30543e+08	2.72234e+08	2.4986e+08	3.00701e+08	1.89328e+08	3.5153e+08	3.52346e+08	3.66894e+08	3.85116e+08	3.31769e+08	4.06711e+08	3.79307e+08	2.24587e+08	3.03142e+08	1.89246e+08	2.49651e+08	1.54701e+08	1.37719e+08	1.54373e+08	2.3909e+08	1.45432e+08	2.74232e+08
FALSE			C29 H30 N O6 P S2	Full match	No results	No results	No results	0.58	583.126	4.508	9.64972e+06	0	0			8	18	15	DDA for other ion	FALSE	119607	93729.9	5.52971e+06	8.44839e+06	8.09752e+06	8.43426e+06	6.30804e+06	6.70843e+06	7.94462e+06	6.86189e+06	5.68324e+06	6.28775e+06	6.25601e+06	5.60334e+06	6.78765e+06	8.03323e+06	5.84084e+06	7.49229e+06	6.03856e+06	6.08697e+06	7.88146e+06	5.095e+06	7.08576e+06	6.18242e+06	6.815e+06	6.01034e+06	7.60023e+06	6.27762e+06	6.83699e+06
FALSE		Dihydrothymine	C5 H8 N2 O2	Full match	No results	No results	Full match	-0.39	128.059	5.386	7.03854e+07	6	0			8	4	4	DDA for preferred ion	FALSE	320497	308533	3.17032e+07	3.3352e+07	3.27526e+07	3.49337e+07	3.23118e+07	3.42141e+07	3.10464e+07	3.30076e+07	1.79562e+07	1.90428e+07	2.39087e+07	3.48545e+07	2.33833e+07	3.41059e+07	2.28198e+07	1.9249e+07	1.91005e+07	2.1437e+07	2.59633e+07	1.99576e+07	2.62833e+07	2.90053e+07	2.40058e+07	2.42847e+07	2.74218e+07	2.43573e+07	2.91511e+07
FALSE		Docosapentaenoic acid	C22 H34 O2	Full match	Full match	No results	Full match	0.27	330.256	0.825	1.36598e+08	14	2	89.4	9.5	8	5	2	DDA for preferred ion	FALSE	261680	239131	8.21169e+07	8.51051e+07	8.49768e+07	7.99825e+07	8.63248e+07	8.36419e+07	8.23046e+07	8.3551e+07	1.17163e+08	7.17085e+07	1.2553e+08	1.14335e+08	1.08389e+08	1.31117e+08	1.19486e+08	1.41057e+08	1.14319e+08	7.65237e+07	9.65327e+07	8.4271e+07	1.06534e+08	4.37461e+07	9.63067e+07	4.98324e+07	8.6797e+07	1.01461e+08	1.03039e+08
FALSE			C24 H39 N O2	Full match	No results	No results	No results	0.07	373.298	9.699	1.23543e+07	0	0			8	9	8	DDA for preferred ion	FALSE	89744.1	84951.7	7.21018e+06	9.08664e+06	8.34711e+06	7.35912e+06	7.88912e+06	7.43839e+06	8.52208e+06	7.81566e+06	9.64577e+06	6.211e+06	1.16609e+07	1.14294e+07	1.19425e+07	1.25512e+07	1.01663e+07	1.2597e+07	1.2176e+07	6.70734e+06	9.68017e+06	6.55928e+06	8.49158e+06	4.91833e+06	4.653e+06	4.9246e+06	7.74727e+06	4.74208e+06	8.65898e+06
FALSE			C4 H10 N7 O5 P3	Full match	No results	No results	No results	3.99	328.997	2.628	1.93679e+07	0	0			8	7	3	DDA for preferred ion	FALSE	280653	288522	9.4933e+06	8.76137e+06	8.74515e+06	9.40263e+06	9.03938e+06	8.95272e+06	9.18114e+06	9.17142e+06	1.39032e+07	1.10067e+07	1.22764e+07	5.70654e+06	6.57905e+06	5.67725e+06	1.20197e+07	1.36271e+07	1.13052e+07	6.54709e+06	1.32958e+07	1.80548e+07	7.4505e+06	1.31233e+07	1.28646e+07	1.25113e+07	1.29824e+07	7.19491e+06	1.26922e+07
FALSE		1,1'-(3,5-Pyridinediyl)di(1-decanone)	C25 H41 N O2	Full match	No results	No results	Full match	0.19	387.314	9.699	6.21143e+07	1	0			8	8	7	DDA for preferred ion	FALSE	89375.7	84814.3	3.52709e+07	4.24502e+07	3.81169e+07	3.5088e+07	3.86324e+07	3.74618e+07	4.03644e+07	3.6092e+07	4.68709e+07	3.08183e+07	5.54257e+07	5.67038e+07	5.78474e+07	6.09283e+07	5.1413e+07	6.38156e+07	5.94499e+07	3.21941e+07	4.67077e+07	3.04216e+07	4.15803e+07	2.38462e+07	2.24675e+07	2.34914e+07	3.42381e+07	2.21983e+07	4.16396e+07
FALSE		Pipecolic acid	C6 H11 N O2	Full match	Full match	Full match	Full match	-0.3	129.079	4.905	1.01933e+07	19	1	80.3	9	8	5	5	DDA for preferred ion	FALSE	143337	30488.9	7.47375e+06	6.32729e+06	7.26086e+06	7.2479e+06	7.07309e+06	7.41197e+06	7.27047e+06	6.80319e+06	6.46758e+06	6.40718e+06	7.55989e+06	9.17395e+06	6.03169e+06	8.83989e+06	7.47298e+06	6.28943e+06	5.80739e+06	6.27082e+06	5.32427e+06	4.82346e+06	6.1215e+06	5.43807e+06	5.04419e+06	4.79814e+06	4.90382e+06	6.51777e+06	5.65425e+06
FALSE		4-Hydroxy-3-(3-methyl-2-buten-1-yl)phenyl 6-O-[(2R,3R,4R)-3,4-dihydroxy-4-(hydroxymethyl)tetrahydro-2-furanyl]-beta-D-glucopyranoside	C22 H32 O11	No match	Invalid mass	No results	No results	46567.8	494.184	0.832	1.74192e+07	0	1	63.3	66	8	11	9	DDA for preferred ion	FALSE	1.36174e+06	1.30025e+06	5.55399e+06	5.80353e+06	4.84249e+06	6.27101e+06	6.39349e+06	5.39371e+06	5.32753e+06	5.6613e+06	421753	283039	2.08824e+06	6.43031e+06	3.25087e+06	1.83244e+06	396998	2.48702e+06	7.13063e+06	342116	328837	425594	407587	264110	534527	276102	250249	446886	374286
FALSE			C28 H38 N4 O2	Full match	No results	No results	No match	-4.56	462.297	0.861	6.99376e+07	3	0			8	20	16	DDA for preferred ion	FALSE	362338	221305	3.13072e+07	4.8253e+07	4.42186e+07	3.40823e+07	3.07111e+07	4.12314e+07	3.86156e+07	3.94279e+07	7.13511e+07	3.47644e+07	3.98317e+07	4.35828e+07	7.23464e+07	5.90562e+07	5.39234e+07	5.91867e+07	3.97606e+07	2.83978e+07	5.82155e+07	5.91033e+07	7.48673e+07	3.05602e+07	6.1177e+07	3.12577e+07	5.40746e+07	5.33976e+07	5.97715e+07
FALSE		Erucic acid	C22 H42 O2	Full match	Full match	No results	Full match	0.06	338.318	0.821	4.88959e+06	9	1	76.8	8.8	8	14	10	DDA for preferred ion	FALSE	541232	1.00117e+06	2.7151e+06	2.67546e+06	2.24295e+06	2.59045e+06	2.33896e+06	2.41607e+06	3.06076e+06	2.46396e+06	2.00413e+06	2.33254e+06	1.95931e+06	1.90416e+06	1.48698e+06	2.04776e+06	2.07389e+06	1.5494e+06	2.18872e+06	2.61088e+06	1.9393e+06	1.10322e+06	2.17576e+06	2.04832e+06	2.14053e+06	1.4537e+06	1.60898e+06	1.79145e+06	2.79924e+06
FALSE		Trigonelline	C7 H7 N O2	Full match	Full match	Partial match	Not the top hit	-0.29	137.048	4.396	1.94797e+08	15	32	100	10	8	6	4	DDA for preferred ion	FALSE	142822	49220.7	6.14052e+07	6.229e+07	6.08859e+07	6.30462e+07	6.34579e+07	5.87245e+07	5.76574e+07	6.56528e+07	1.65462e+07	1.89508e+07	4.44578e+07	6.21266e+07	3.22919e+07	6.52894e+07	4.0182e+07	1.73124e+07	1.93847e+07	3.24971e+07	1.1664e+07	1.40467e+07	2.86609e+07	1.419e+07	1.84543e+07	1.85105e+07	1.38504e+07	2.98329e+07	1.29466e+07
FALSE		Docosapentaenoic acid	C22 H34 O2	Full match	Full match	No results	Full match	0.29	330.256	9.404	2.5892e+08	14	2	95.5	9.8	8	10	8	DDA for preferred ion	FALSE	100906	191257	1.28414e+08	1.59686e+08	1.37073e+08	1.4042e+08	1.42863e+08	1.58037e+08	1.41908e+08	1.31588e+08	2.73174e+08	2.31381e+08	1.97704e+08	1.10214e+08	1.68868e+08	9.89504e+07	2.045e+08	2.18469e+08	1.87345e+08	1.789e+08	1.79746e+08	2.26254e+08	8.27127e+07	1.58117e+08	1.84125e+08	1.73023e+08	1.4478e+08	8.69015e+07	1.82253e+08
FALSE			C6 H14 Cl N7 O3 S3	Full match	No results	No results	No results	3.83	363.002	5.215	3.21664e+07	0	0			8	15	15	DDA for preferred ion	FALSE	103586	99777.5	1.73909e+07	2.63037e+07	2.88485e+07	2.63131e+07	2.06905e+07	2.39975e+07	2.35533e+07	2.19382e+07	1.73892e+07	2.06963e+07	1.85897e+07	2.09698e+07	1.58794e+07	1.9268e+07	1.54826e+07	1.61673e+07	1.81473e+07	1.30391e+07	2.5749e+07	1.67302e+07	1.90248e+07	2.09468e+07	1.7437e+07	1.55585e+07	1.75108e+07	1.61047e+07	2.31153e+07
FALSE				No results	No results	No results	No results		1339.14	5.214	1.58533e+07	0	0			8	24	24	DDA for other ion	FALSE	93179.8	85661.2	5.82866e+06	1.28139e+07	1.47539e+07	1.14745e+07	1.19269e+07	1.01602e+07	1.00854e+07	9.59735e+06	6.76642e+06	1.1052e+07	7.76048e+06	8.15665e+06	7.47118e+06	8.25355e+06	5.67756e+06	5.08931e+06	7.52472e+06	6.64319e+06	1.27015e+07	8.88681e+06	7.29752e+06	8.87199e+06	6.76842e+06	6.73029e+06	8.0488e+06	6.22971e+06	1.07563e+07
FALSE			C19 H22 N5 O6 P3 S	Full match	No results	No results	No results	1.95	541.051	4.634	9.21225e+07	0	0			8	12	11	DDA for other ion	FALSE	536576	516704	4.46228e+07	3.86411e+07	5.33457e+07	4.02679e+07	4.68317e+07	4.65546e+07	4.0345e+07	4.55501e+07	2.21403e+07	2.91968e+07	3.9002e+07	3.46967e+07	2.85287e+07	3.50933e+07	4.10023e+07	2.66188e+07	2.79723e+07	3.06897e+07	5.64911e+07	3.47716e+07	2.77522e+07	3.2097e+07	3.35194e+07	3.12558e+07	3.43129e+07	2.97583e+07	5.12552e+07
FALSE			C15 H27 N8 O5 P S	Full match	No results	No results	No results	2.22	462.157	8.309	1.17176e+07	0	0			8	4	3	DDA for preferred ion	FALSE	1.70714e+06	1.58043e+06	3.50145e+06	3.88464e+06	3.8005e+06	3.80326e+06	3.77722e+06	3.69513e+06	3.71324e+06	3.63638e+06	1.22279e+06	513784	2.0976e+06	5.01435e+06	2.83926e+06	2.28684e+06	998888	2.94551e+06	5.02038e+06	518608	1.04085e+06	217192	320795	569970	630461	536624	185067	628270	327558
FALSE		Fumaric acid	C4 H4 O4	Full match	Full match	Full match	Full match	0.35	116.011	1.751	4.09737e+08	5	4	83	9.1	7	21	20	DDA for preferred ion	FALSE	387763	410621	4.79723e+06	1.15366e+08	1.45948e+08	1.29587e+08	2.005e+08	1.26089e+08	1.30408e+08	1.28961e+08	5.07612e+07	6.47183e+07	6.64611e+07	1.26971e+08	2.97024e+07	1.33639e+08	7.18177e+07	6.5861e+07	3.69011e+07	7.52286e+07	9.626e+07	6.76385e+07	5.02123e+07	7.07979e+07	5.58262e+07	5.57048e+07	4.19441e+07	8.90447e+07	1.32548e+08
FALSE			C12 H7 N S	Full match	No results	No results	No results	0.41	197.03	2.732	9.08608e+06	0	0			7	21	11	DDA for preferred ion	FALSE	63009	172389	111847	3.05289e+06	2.40275e+06	2.47967e+06	2.50044e+06	2.38042e+06	2.80044e+06	2.97488e+06	4.43313e+06	4.83318e+06	3.34517e+06	1.3588e+06	1.77939e+06	2.47586e+06	3.20012e+06	4.9428e+06	4.84876e+06	2.04111e+06	5.65725e+06	7.55614e+06	1.72675e+06	3.88505e+06	4.5146e+06	4.48312e+06	4.339e+06	2.03171e+06	5.32323e+06
FALSE			C15 H32 N10 O2 P2 S	Full match	No results	No results	No results	-4.05	478.189	0.813	9.86263e+06	0	0			8	15	14	DDA for preferred ion	FALSE	1.89392e+06	1.51644e+06	2.29409e+06	3.09484e+06	2.86733e+06	3.30388e+06	2.56665e+06	2.20078e+06	2.71986e+06	2.9286e+06	776050	263467	1.26475e+06	2.54697e+06	1.67749e+06	1.27796e+06	703384	2.16437e+06	2.46312e+06	187083	911483	138087	259267	385160	298163	359347	98422.4	373346	233543
FALSE			C37 H72 N5 O4 P	Full match	No results	No results	No results	1.43	681.533	0.94	1.27735e+07	0	0			8	18	12	DDA for preferred ion	FALSE	104875	159837	4.97177e+06	5.85464e+06	4.178e+06	4.08224e+06	4.42912e+06	4.92108e+06	5.1043e+06	5.35647e+06	1.14111e+07	6.86445e+06	1.00906e+07	3.83944e+06	5.9933e+06	4.27205e+06	9.93068e+06	1.29076e+07	7.51472e+06	7.04259e+06	7.15822e+06	9.0128e+06	4.19443e+06	6.02681e+06	5.47274e+06	5.98821e+06	7.64328e+06	4.66303e+06	5.9382e+06
FALSE			C3 H11 N9 O5 P2 S	Full match	No results	No results	No results	-3.69	347.007	2.63	2.10608e+07	0	0			8	6	4	DDA for preferred ion	FALSE	268186	289698	1.12457e+07	1.06055e+07	1.03013e+07	1.07881e+07	1.1512e+07	1.12666e+07	1.07447e+07	1.0672e+07	1.44801e+07	1.3176e+07	1.31679e+07	6.93545e+06	7.682e+06	7.02146e+06	1.32556e+07	1.86303e+07	1.32946e+07	7.74843e+06	1.57579e+07	2.11598e+07	8.5823e+06	1.56973e+07	1.43161e+07	1.35536e+07	1.4823e+07	8.70471e+06	1.50155e+07
FALSE			C21 H32	Full match	No results	No results	No results	0.44	284.251	0.822	1.5531e+08	0	0			8	5	2	DDA for preferred ion	FALSE	507776	469699	9.50049e+07	9.85833e+07	9.66472e+07	9.33814e+07	9.55625e+07	9.68022e+07	9.53652e+07	9.68649e+07	1.34259e+08	8.15872e+07	1.46272e+08	1.32081e+08	1.24551e+08	1.52281e+08	1.37264e+08	1.60804e+08	1.33463e+08	8.76401e+07	1.12251e+08	9.64144e+07	1.22634e+08	5.02273e+07	1.12405e+08	5.77698e+07	9.94735e+07	1.19054e+08	1.21541e+08
FALSE			C24 H42 N5 O6 P3 S2	Full match	No results	No results	No results	-0.27	653.179	5.247	2.29835e+07	0	0			8	24	13	DDA for other ion	FALSE	184058	105693	1.18822e+07	1.41271e+07	1.82343e+07	1.55555e+07	1.7279e+07	1.52152e+07	1.45174e+07	1.38328e+07	8.74954e+06	1.18661e+07	9.82243e+06	1.58925e+07	1.0016e+07	1.45948e+07	7.88856e+06	7.12867e+06	8.43874e+06	9.40944e+06	1.68346e+07	1.19219e+07	7.76737e+06	1.15469e+07	1.27313e+07	1.26732e+07	1.21504e+07	7.39682e+06	1.61237e+07
FALSE			C21 H32 O12 S	Full match	No results	No results	No results	2.18	508.163	8.301	3.44746e+06	0	0			8	7	7	DDA for preferred ion	FALSE	492377	550158	1.14546e+06	1.2063e+06	1.02205e+06	1.1156e+06	1.05421e+06	1.21228e+06	1.20197e+06	1.07671e+06	392225	147612	672091	1.64194e+06	825093	712472	385503	782988	1.52136e+06	208921	265382	126628	170647	79450.3	197994	94345.8	124291	149543	203674
FALSE			C22 H39 O2 P S	Full match	No results	No results	No match	3.85	398.242	9.405	4.02562e+06	1	0			8	7	6	DDA for preferred ion	FALSE	132809	119076	2.98334e+06	2.59545e+06	2.44668e+06	2.63485e+06	2.65088e+06	2.82317e+06	2.87557e+06	2.65794e+06	3.96285e+06	2.55837e+06	3.46117e+06	1.96713e+06	3.26285e+06	1.88791e+06	3.38822e+06	4.06546e+06	3.07891e+06	3.11618e+06	2.58075e+06	3.11304e+06	1.30819e+06	2.98335e+06	3.12822e+06	2.87682e+06	2.82309e+06	1.37179e+06	3.20907e+06
FALSE		L-Alanyl-3-{[(3-carbamoyl-2-oxiranyl)carbonyl]amino}-L-alanine	C10 H16 N4 O6	Full match	No results	No results	Full match	0.34	288.107	5.058	1.17253e+07	1	0			8	16	12	DDA for preferred ion	FALSE	124037	107215	8.78372e+06	8.28242e+06	9.23503e+06	6.74212e+06	8.04298e+06	9.51837e+06	7.31365e+06	9.08077e+06	1.05248e+07	7.67112e+06	6.61385e+06	6.59139e+06	5.84113e+06	7.21303e+06	6.14695e+06	6.5734e+06	6.64731e+06	6.35394e+06	1.06849e+07	6.37317e+06	6.71333e+06	6.04637e+06	7.40891e+06	5.8118e+06	6.7181e+06	5.95014e+06	7.64914e+06
FALSE			C19 H16 P2 S	Full match	No results	No results	No match	3.77	338.046	0.714	7.92151e+06	15	0			8	5	5	DDA for preferred ion	FALSE	25462.7	26350.2	1.37942e+06	1.38871e+06	1.23042e+06	1.22782e+06	1.37854e+06	1.33131e+06	1.37416e+06	1.33251e+06	421297	577043	571746	447995	602856	485984	500042	434220	517222	543744	393156	548230	912337	594408	498099	482513	520459	827526	404086
FALSE			C12 H20 N O3 P S	Full match	No results	No results	No results	3.18	289.091	4.925	4.90963e+07	0	0			8	17	9	DDA for preferred ion	FALSE	243093	196588	3.34841e+07	4.28485e+07	3.96208e+07	3.87326e+07	4.52164e+07	3.93704e+07	3.64212e+07	3.81854e+07	4.19926e+07	3.3631e+07	2.74868e+07	3.29616e+07	2.8782e+07	3.34546e+07	1.82344e+07	2.78069e+07	3.57742e+07	2.39128e+07	4.25963e+07	2.55614e+07	2.79923e+07	3.39879e+07	3.0583e+07	3.10145e+07	3.06928e+07	2.95165e+07	3.72062e+07
FALSE			C3 H4 N4 O3 S	Full match	No results	No results	No results	-3.64	176	0.708	7.40237e+06	0	0			8	24	24	DDA for preferred ion	FALSE	302747	353984	5.01977e+06	5.67321e+06	2.90211e+06	5.31055e+06	3.49147e+06	6.02872e+06	5.61482e+06	3.99826e+06	6.80267e+06	2.54446e+06	5.26083e+06	3.58529e+06	7.35323e+06	5.82875e+06	7.28019e+06	5.87788e+06	2.63479e+06	3.03842e+06	7.00415e+06	5.52149e+06	3.34635e+06	3.08295e+06	6.53902e+06	5.14079e+06	6.18549e+06	4.04293e+06	3.2991e+06
FALSE				No results	No results	No results	No results		215.936	1.76	1.64369e+08	0	0			7	17	15	DDA for preferred ion	FALSE	297421	271088	345757	3.70591e+07	3.18707e+07	2.89223e+07	4.06312e+07	3.56312e+07	4.09896e+07	2.90288e+07	1.7196e+07	2.57208e+07	2.60643e+07	4.79555e+07	2.07296e+07	1.95897e+07	2.64396e+07	1.69745e+07	2.49279e+07	1.89061e+07	4.87215e+07	2.47424e+07	2.83342e+07	2.02603e+07	1.7663e+07	2.85322e+07	2.10816e+07	3.34379e+07	4.2981e+07
FALSE		Erucic acid	C22 H42 O2	Full match	No results	No results	Full match	0.45	338.319	10.372	1.2721e+07	9	0			8	6	5	DDA for preferred ion	FALSE	529939	735094	6.67057e+06	6.64872e+06	6.15573e+06	6.24837e+06	6.11948e+06	6.04452e+06	6.58987e+06	6.84332e+06	7.60297e+06	6.69112e+06	6.20936e+06	5.2288e+06	5.36122e+06	6.88776e+06	7.22473e+06	5.02551e+06	6.41186e+06	6.35166e+06	5.74973e+06	4.06983e+06	5.99594e+06	3.80723e+06	5.96103e+06	4.06546e+06	3.93891e+06	5.83356e+06	6.02867e+06
FALSE		Dinaciclib	C21 H28 N6 O2	Full match	No results	No results	Full match	0.7	396.228	9.009	4.81841e+06	1	0			8	30	20	DDA for preferred ion	FALSE	152370	124211	707626	1.28589e+06	1.08565e+06	1.46106e+06	1.2086e+06	1.1713e+06	1.10144e+06	995955	1.95866e+06	757003	2.58254e+06	3.26056e+06	2.47498e+06	2.42237e+06	2.13053e+06	1.86631e+06	3.92566e+06	699034	2.62506e+06	840212	1.86648e+06	557283	651604	597723	790252	402817	2.29708e+06
FALSE				No results	No results	No results	No results		1336.14	5.218	1.70044e+08	0	0			8	18	17	DDA for other ion	FALSE	113368	98051.8	9.02815e+07	1.59544e+08	1.6608e+08	1.53499e+08	1.3769e+08	1.32455e+08	1.33971e+08	1.25736e+08	1.05946e+08	1.32934e+08	1.09416e+08	1.06162e+08	1.10547e+08	1.10271e+08	8.47275e+07	8.07113e+07	1.07391e+08	9.60093e+07	1.66186e+08	1.22217e+08	1.10487e+08	1.13563e+08	1.02499e+08	9.75307e+07	1.07555e+08	8.77385e+07	1.39795e+08
FALSE			C19 H38 N2 O6 P2 S2	Full match	No results	No results	No match	1.48	516.165	8.346	8.63379e+06	1	0			8	11	7	DDA for preferred ion	FALSE	1.26658e+06	1.57786e+06	2.52801e+06	2.82035e+06	3.03661e+06	2.82685e+06	2.99488e+06	2.65193e+06	2.94031e+06	2.49673e+06	778681	149235	1.5578e+06	3.56976e+06	2.09493e+06	1.59322e+06	705396	2.10846e+06	3.9996e+06	193832	480555	147894	131534	285623	170463	250381	135742	285360	144886
FALSE		N-Acetyl-L-aspartic acid	C6 H9 N O5	Full match	No results	No results	Full match	0.07	175.048	2.633	3.44991e+08	5	0			8	6	5	DDA for preferred ion	FALSE	416419	556057	1.51927e+08	1.32142e+08	1.32798e+08	1.36508e+08	1.37577e+08	1.31404e+08	1.44858e+08	1.43827e+08	2.23233e+08	2.00867e+08	1.76373e+08	7.82783e+07	1.12398e+08	7.60905e+07	1.88033e+08	2.29748e+08	2.0888e+08	1.0694e+08	2.13793e+08	3.13017e+08	9.93424e+07	1.94994e+08	2.2423e+08	2.26102e+08	1.96414e+08	1.00918e+08	2.16567e+08
FALSE			C16 H31 N8 O6 P S	Full match	No results	No results	No results	2.04	494.183	8.345	1.23372e+07	0	0			8	9	6	DDA for preferred ion	FALSE	1.81711e+06	2.03397e+06	3.68054e+06	4.17162e+06	4.12401e+06	3.88375e+06	4.11584e+06	3.76139e+06	4.31019e+06	3.63523e+06	1.04221e+06	225601	2.14185e+06	5.35883e+06	2.85398e+06	2.26116e+06	886264	3.06936e+06	5.59531e+06	258528	666494	209881	194168	442026	251251	483372	206742	469206	253927
FALSE		Ethylmalonic acid	C5 H8 O4	No match	Invalid mass	No match	No match	-348415	86.0368	1.277	1.87662e+07	11	6	97.5	9.9	8	11	9	DDA for other ion	FALSE	956499	1.78461e+06	1.00425e+07	9.07016e+06	7.46991e+06	9.94782e+06	9.81796e+06	9.05537e+06	8.96931e+06	9.47496e+06	7.3553e+06	6.64932e+06	7.4463e+06	6.98236e+06	6.80741e+06	7.43219e+06	7.88874e+06	6.92003e+06	7.52516e+06	6.47342e+06	1.06407e+07	7.19644e+06	7.66705e+06	7.85036e+06	5.64909e+06	7.31894e+06	6.76794e+06	6.00699e+06	1.10408e+07
FALSE		4-Amino-5,6-dihydroxy-2-oxo-7-(phosphonooxy)heptanoic acid	C7 H14 N O9 P	Full match	No results	Full match	Full match	0.24	287.041	2.631	5.6617e+07	3	0			8	7	6	DDA for preferred ion	FALSE	123954	163703	2.67298e+07	2.20066e+07	2.38206e+07	2.28968e+07	2.32856e+07	2.38706e+07	2.54742e+07	2.45635e+07	3.25861e+07	4.12673e+07	3.07008e+07	1.39745e+07	1.78198e+07	1.40719e+07	3.07316e+07	4.28177e+07	3.18544e+07	1.76391e+07	3.09059e+07	4.84978e+07	1.76566e+07	3.39147e+07	3.54315e+07	3.71023e+07	3.49184e+07	1.81326e+07	3.76817e+07
FALSE		3,9-DIHYDROXYPTEROCARP-6A-EN	C15 H10 O4	Full match	No results	Partial match	Full match	0.01	254.058	1.011	4.39036e+06	33	0			8	8	8	DDA for preferred ion	FALSE	51234.8	43440.2	535585	574159	547163	494150	504183	507722	490817	611341	69012	149736	97014.9	281799	139190	391317	164152	55455.2	157953	84475.8	424304	149028	399590	170666	116141	107661	118787	471209	349090
FALSE		1,4:3,6-Dianhydro-2-deoxy-5-O-[(4-phenoxyphenyl)carbamoyl]-2-[(2-pyrazinylcarbonyl)amino]-D-glucitol	C24 H22 N4 O6	No match	Invalid mass	No results	No match	47571.4	484.139	8.31	8.16219e+06	1	1	74.1	53.6	8	4	4	DDA for preferred ion	FALSE	1.12658e+06	1.14174e+06	2.36952e+06	2.56189e+06	2.69262e+06	2.53546e+06	2.54123e+06	2.44823e+06	2.54229e+06	2.46331e+06	808653	318948	1.38524e+06	3.45269e+06	1.96663e+06	1.55146e+06	616892	1.96402e+06	3.39098e+06	366595	720598	123440	204089	333613	442202	386377	91774.2	412810	235994
FALSE		Betaine	C5 H11 N O2	Full match	Full match	Partial match	Partial match	-0.75	117.079	5.481	5.99164e+08	14	2	75.8	8.8	8	9	4	DDA for preferred ion	FALSE	487810	729561	3.97335e+08	4.11717e+08	3.93096e+08	3.89912e+08	4.36994e+08	4.18269e+08	3.9985e+08	3.84978e+08	2.9081e+08	3.44491e+08	4.05319e+08	4.50212e+08	3.55027e+08	4.48845e+08	3.90538e+08	2.94299e+08	3.46408e+08	4.07558e+08	2.88631e+08	2.47789e+08	3.36005e+08	2.68047e+08	2.69916e+08	2.81907e+08	2.6888e+08	3.35187e+08	2.89368e+08
FALSE		Docosapentaenoic acid	C22 H34 O2	Full match	Full match	No results	Full match	0.31	330.256	9.404	2.11967e+08	14	2	96.8	9.8	8	5	5	DDA for preferred ion	FALSE	152436	143531	1.0857e+08	1.18348e+08	1.0831e+08	1.19154e+08	1.15785e+08	1.08985e+08	1.06794e+08	1.16504e+08	1.71816e+08	1.0015e+08	2.07452e+08	1.77839e+08	1.71616e+08	2.10338e+08	1.7992e+08	2.12801e+08	1.69547e+08	9.54e+07	1.26932e+08	1.01522e+08	1.69678e+08	5.09808e+07	1.64693e+08	4.97101e+07	9.81666e+07	1.63771e+08	1.34422e+08
FALSE			C63 H66 Cl O12 P3 S5	Full match	No results	No results	No results	-0.07	1302.21	5.221	1.36353e+07	0	0			8	20	11	DDA for other ion	FALSE	115041	74113.1	8.92794e+06	1.06695e+07	1.23918e+07	1.20653e+07	1.17531e+07	1.01447e+07	9.59899e+06	1.10918e+07	6.73296e+06	9.27668e+06	7.96742e+06	9.92784e+06	9.79678e+06	8.99888e+06	7.46753e+06	7.02706e+06	8.42711e+06	8.79573e+06	1.12729e+07	8.30664e+06	7.16578e+06	1.04697e+07	8.28948e+06	8.04787e+06	9.56042e+06	7.50778e+06	9.36596e+06
FALSE			C20 H28 N6	Full match	No results	No results	No results	0.93	352.238	9.472	1.83121e+07	0	0			8	21	21	DDA for preferred ion	FALSE	249046	237217	6.3149e+06	1.35107e+07	1.26047e+07	1.08956e+07	1.15602e+07	1.00051e+07	1.10612e+07	8.90177e+06	1.92609e+07	1.45582e+07	1.51904e+07	7.7726e+06	1.3205e+07	8.43609e+06	1.42052e+07	1.6125e+07	1.23054e+07	1.20355e+07	1.50948e+07	1.44839e+07	6.71268e+06	1.11259e+07	1.31604e+07	1.15875e+07	1.02845e+07	6.28346e+06	1.15859e+07
FALSE			C16 H31 N4 P	Full match	No results	No results	No match	3.44	310.23	9.699	2.39827e+06	2	0			8	20	12	DDA for preferred ion	FALSE	65024.2	90535.3	1.59727e+06	1.35428e+06	1.13803e+06	1.23649e+06	1.5452e+06	1.33756e+06	1.33091e+06	1.59151e+06	1.30995e+06	935350	2.12323e+06	2.25665e+06	1.92332e+06	2.21694e+06	1.94665e+06	2.5949e+06	2.25164e+06	1.1691e+06	1.54053e+06	962079	1.17594e+06	819108	682604	728572	1.18211e+06	750624	1.59661e+06
FALSE			C9 H15 N4 O6 P S	Full match	No results	No results	No match	3.5	338.046	6.345	9.06046e+06	15	0			8	16	16	DDA for preferred ion	FALSE	35019.6	48107	755422	638401	679774	1.02165e+06	696057	685800	735215	731625	86107.9	74686.5	47921.6	48800.9	51385.7	87014.2	89302.5	121564	113000	87310.1	128635	121158	96486.8	95992.9	60408.1	80478.9	110703	50527.1	139716
FALSE			C8 H17 N3 O9 S	Full match	No results	No results	No match	-4.75	331.067	2.699	3.40233e+07	2	0			8	6	5	DDA for preferred ion	FALSE	119869	137592	1.73012e+07	1.47679e+07	1.62776e+07	1.5504e+07	1.49378e+07	1.67614e+07	1.61077e+07	1.6346e+07	2.98091e+07	2.6559e+07	2.16322e+07	5.84572e+06	9.70922e+06	5.64414e+06	2.34615e+07	2.99465e+07	2.60734e+07	1.03416e+07	1.60089e+07	3.43139e+07	1.14569e+07	1.90705e+07	2.45871e+07	2.14245e+07	2.01176e+07	1.10302e+07	1.53064e+07
FALSE		N-({(2R,4S,5R)-5-[3-(2-Furyl)-1-methyl-1H-pyrazol-5-yl]-1-azabicyclo[2.2.2]oct-2-yl}methyl)-2-methoxyacetamide	C19 H26 N4 O3	No match	Invalid mass	No results	No match	-11.41	358.196	5.252	1.86321e+07	1	1	73.5	70.5	8	6	6	DDA for preferred ion	FALSE	34247.8	29154.1	1.08199e+07	1.29392e+07	1.27037e+07	1.31191e+07	1.24125e+07	1.21675e+07	1.20392e+07	1.16582e+07	1.6116e+07	1.87584e+07	1.24521e+07	1.18675e+07	1.38977e+07	1.17441e+07	1.2066e+07	1.58608e+07	1.8243e+07	1.3992e+07	1.45097e+07	1.77576e+07	1.07289e+07	1.46134e+07	1.1232e+07	1.1279e+07	1.5e+07	1.08251e+07	1.3718e+07
FALSE			C21 H26 N2 O5 P2 S	Full match	No results	No results	No match	0.49	480.104	9.211	1.37762e+07	2	0			8	27	22	DDA for preferred ion	FALSE	108531	87623.3	5.57468e+06	8.87386e+06	6.54816e+06	7.07712e+06	9.56741e+06	5.46414e+06	5.63189e+06	8.06821e+06	1.60505e+07	1.4327e+07	1.21891e+07	4.80032e+06	7.59167e+06	4.93147e+06	7.82728e+06	9.29652e+06	8.14618e+06	1.01006e+07	5.72313e+06	8.27994e+06	5.68395e+06	8.14127e+06	1.07155e+07	6.86729e+06	9.42629e+06	4.48133e+06	6.44881e+06
FALSE		Clavam-2-carboxylate	C6 H7 N O4	Full match	No results	Partial match	Full match	0.31	157.038	2.637	1.42578e+08	5	0			8	8	8	DDA for preferred ion	FALSE	272621	153500	6.50066e+07	5.20689e+07	5.34388e+07	5.74491e+07	5.81873e+07	5.29677e+07	6.03239e+07	5.97582e+07	8.94205e+07	8.64111e+07	7.10971e+07	3.22866e+07	4.83346e+07	3.14099e+07	7.78764e+07	9.54469e+07	9.55653e+07	4.41164e+07	9.0852e+07	1.324e+08	3.88738e+07	7.86403e+07	9.10549e+07	1.00679e+08	8.08807e+07	3.97036e+07	9.35297e+07
FALSE			C17 H33 N4 O2 P	Full match	No results	No results	No match	-3.58	356.233	9.112	7.0878e+06	1	0			8	7	5	DDA for preferred ion	FALSE	98608.2	111395	3.90589e+06	4.28206e+06	3.74375e+06	3.92735e+06	3.75419e+06	3.69616e+06	3.96487e+06	4.19483e+06	5.2907e+06	3.23848e+06	5.33669e+06	6.65899e+06	4.37071e+06	5.28661e+06	4.43228e+06	4.60106e+06	6.75685e+06	3.27641e+06	4.44049e+06	3.09755e+06	6.8862e+06	2.02467e+06	4.42271e+06	2.60996e+06	3.06519e+06	3.95681e+06	6.06559e+06
FALSE		2-Aminoadipic acid	C6 H11 N O4	Full match	Full match	Full match	Full match	-0.11	161.069	4.575	5.39103e+08	16	3	98.5	93.8	8	20	8	DDA for preferred ion	FALSE	213741	523502	2.23287e+08	2.15866e+08	2.01179e+08	1.829e+08	1.9397e+08	2.01012e+08	2.2584e+08	2.2866e+08	1.02428e+08	1.48383e+08	7.46515e+07	5.34988e+07	1.7917e+08	5.3139e+07	8.17927e+07	1.07686e+08	1.5051e+08	1.78432e+08	1.02188e+08	1.3125e+08	1.38604e+08	1.22611e+08	7.49593e+07	9.69664e+07	1.39698e+08	1.57628e+08	9.76884e+07
FALSE		Cyanohydroxy butene	C5 H7 N O	Full match	No results	No results	Full match	-0.1	97.0528	4.577	3.26029e+07	4	0			8	19	8	DDA for preferred ion	FALSE	44446.7	67231.2	1.50123e+07	1.48651e+07	1.44676e+07	1.26499e+07	1.3461e+07	1.39184e+07	1.4304e+07	1.63328e+07	6.96806e+06	9.30423e+06	5.07867e+06	3.30847e+06	1.11226e+07	3.25933e+06	5.61017e+06	7.03738e+06	1.07175e+07	1.33664e+07	6.34031e+06	8.94604e+06	9.6943e+06	9.13435e+06	5.80413e+06	4.97962e+06	8.30045e+06	9.72641e+06	6.74985e+06
FALSE		2-Acetamido-2-deoxy-D-gluconolactone	C8 H13 N O6	Full match	No results	Partial match	Full match	0	219.074	2.7	1.5654e+08	4	0			8	7	7	DDA for preferred ion	FALSE	189920	207496	7.20643e+07	6.01991e+07	5.96548e+07	6.30078e+07	6.65056e+07	6.15072e+07	6.78699e+07	6.59951e+07	1.23298e+08	1.29046e+08	9.88722e+07	2.23213e+07	5.1637e+07	2.47544e+07	1.09123e+08	1.35427e+08	1.30786e+08	4.89795e+07	7.37777e+07	1.58255e+08	4.11149e+07	7.71648e+07	1.04912e+08	1.03938e+08	8.3384e+07	4.38353e+07	8.01891e+07
FALSE		gamma-Glutamyl-3-(sulfosulfanyl)alanylglycine	C10 H17 N3 O9 S2	No results	No results	No results	Full match	-2.48	387.04	3.192	1.08109e+07	1	0			8	16	8	DDA for preferred ion	FALSE	120437	89249.8	5.85639e+06	7.06236e+06	6.12387e+06	6.80776e+06	6.72036e+06	5.49457e+06	6.35896e+06	6.63109e+06	3.96671e+06	6.97862e+06	2.72141e+06	6.0415e+06	4.6187e+06	5.63296e+06	3.10008e+06	3.73348e+06	5.42134e+06	4.95178e+06	6.95925e+06	5.53993e+06	3.68289e+06	5.31938e+06	3.95194e+06	3.74672e+06	4.98102e+06	3.56655e+06	5.26789e+06
FALSE			C20 H28 N10 O2 P2 S	Full match	No results	No results	No results	-4.82	534.157	0.728	3.36857e+06	0	0			8	14	9	DDA for preferred ion	FALSE	16309.8	17234	1.47364e+06	1.77333e+06	1.44671e+06	1.57511e+06	1.77268e+06	1.76496e+06	1.48127e+06	1.53281e+06	1.98228e+06	3.20155e+06	2.07829e+06	1.83918e+06	2.14611e+06	1.8598e+06	1.95956e+06	1.59874e+06	3.08568e+06	1.50747e+06	2.02682e+06	1.59862e+06	1.44028e+06	1.48414e+06	2.0294e+06	1.91193e+06	1.6174e+06	1.44892e+06	1.51541e+06
FALSE		(3Z)-4-Hydroxy-5-methylene-3-tetradecylidenedihydro-2(3H)-furanone	C19 H32 O3	Full match	No results	No results	Full match	0.8	308.235	9.044	1.05477e+07	10	0			8	13	11	DDA for preferred ion	FALSE	1.37114e+06	873820	5.62282e+06	5.25432e+06	5.72894e+06	6.96013e+06	6.37641e+06	6.06157e+06	6.36173e+06	4.85803e+06	7.32318e+06	5.04047e+06	1.05548e+07	9.20387e+06	1.06697e+07	8.39391e+06	6.99968e+06	1.01487e+07	8.21486e+06	4.24922e+06	9.21908e+06	5.66341e+06	6.39176e+06	3.63349e+06	3.29618e+06	3.80788e+06	5.5189e+06	3.9439e+06	7.21528e+06
FALSE		DL-Stachydrine	C7 H13 N O2	Full match	Full match	No results	Full match	-0.11	143.095	0.784	7.21966e+06	6	2	91.3	9.6	8	11	9	DDA for preferred ion	FALSE	66080.1	68200.1	2.64104e+06	2.53791e+06	2.11712e+06	2.46767e+06	2.27673e+06	2.89206e+06	2.41808e+06	2.432e+06	1.19871e+06	1.29973e+06	2.108e+06	1.56068e+06	1.02093e+06	1.92129e+06	2.48514e+06	1.44167e+06	1.31217e+06	842831	1.42607e+06	1.14478e+06	1.60419e+06	1.39047e+06	1.49197e+06	1.57529e+06	1.30487e+06	1.45156e+06	1.21503e+06
FALSE		MA4000000	C5 H7 N O2	Full match	No results	Partial match	Full match	0.31	113.048	2.633	1.26012e+07	9	0			8	9	9	DDA for preferred ion	FALSE	136902	289996	6.22824e+06	4.60387e+06	4.9817e+06	5.44344e+06	5.12372e+06	5.54559e+06	5.71831e+06	5.30594e+06	7.39065e+06	7.73071e+06	6.47388e+06	3.00228e+06	4.21019e+06	3.13777e+06	7.39497e+06	8.88967e+06	8.63019e+06	4.48303e+06	7.95107e+06	1.11711e+07	3.85595e+06	6.93761e+06	9.57922e+06	9.04828e+06	8.30232e+06	3.83987e+06	8.6353e+06
FALSE		2-[(5E,8E)-5,8-Tetradecadien-1-yl]cyclobutanone	C18 H30 O	Full match	No results	No results	Full match	0.14	262.23	9.851	2.03427e+07	4	0			8	8	7	DDA for preferred ion	FALSE	787628	451389	1.22474e+07	1.38403e+07	1.31398e+07	1.22095e+07	1.42153e+07	1.13407e+07	1.35842e+07	1.28104e+07	1.77716e+07	9.3722e+06	1.88172e+07	1.95582e+07	1.92123e+07	1.987e+07	1.88694e+07	2.07535e+07	1.79961e+07	1.03987e+07	1.69393e+07	1.13625e+07	1.16578e+07	9.60237e+06	5.65365e+06	8.08226e+06	1.11664e+07	6.73381e+06	1.11864e+07
FALSE		L-(+)-norleucine	C6 H13 N O2	Full match	No results	Partial match	Full match	-0.37	131.095	5.402	9.64671e+06	18	0			8	5	5	DDA for preferred ion	FALSE	900958	755116	4.32411e+06	4.54697e+06	4.55423e+06	4.96623e+06	4.47968e+06	4.76222e+06	4.34137e+06	4.42714e+06	3.19316e+06	3.75926e+06	4.98545e+06	4.77832e+06	3.31446e+06	5.04894e+06	4.89372e+06	3.26757e+06	3.92242e+06	2.79289e+06	2.80307e+06	2.67272e+06	2.94984e+06	2.26192e+06	2.74134e+06	2.86215e+06	1.90008e+06	2.96584e+06	2.79565e+06
FALSE		5-(4-aminophenyl)-N-[2-(trifluoromethyl)phenyl]-1,3,4-thiadiazol-2-amine	C15 H11 F3 N4 S	No match	Full match	No results	No match	3.8	336.067	8.095	1.06321e+07	8	2	79.6	9	8	4	4	DDA for preferred ion	FALSE	81436.4	113281	3.63168e+06	4.06771e+06	3.80472e+06	3.99462e+06	3.72744e+06	3.87857e+06	3.8059e+06	3.79908e+06	1.42469e+06	1.8995e+06	1.90358e+06	4.55744e+06	3.68509e+06	4.36761e+06	1.77363e+06	1.48522e+06	1.73074e+06	3.72328e+06	2.37431e+06	2.46012e+06	5.64463e+06	2.14661e+06	1.4909e+06	1.53248e+06	2.08936e+06	5.23626e+06	2.22143e+06
FALSE			C18 H40 N9 O4 P3	Full match	No results	No results	No results	-0.5	539.241	8.344	7.96602e+06	0	0			8	4	3	DDA for preferred ion	FALSE	1.3619e+06	1.09536e+06	2.57857e+06	2.52647e+06	2.48099e+06	2.40932e+06	2.57034e+06	2.43616e+06	2.59725e+06	2.52766e+06	630913	187297	1.47461e+06	3.33845e+06	1.83312e+06	1.42377e+06	718689	1.88437e+06	3.21345e+06	106248	469229	84689.7	113406	223488	184358	218210	101095	322064	97913.1
FALSE		(±)9(10)-DiHOME	C18 H34 O4	No match	Invalid mass	No results	No match	-57313.3	296.235	0.72	7.36844e+06	14	10	76.6	8.8	8	22	20	DDA for preferred ion	FALSE	623650	588350	2.04781e+06	2.24802e+06	2.82781e+06	2.74931e+06	2.4845e+06	3.38621e+06	2.44539e+06	1.77269e+06	4.17639e+06	6.14735e+06	4.34292e+06	2.01872e+06	2.68388e+06	1.80437e+06	3.24932e+06	4.60701e+06	3.03403e+06	2.98878e+06	7.56554e+06	5.20083e+06	2.69815e+06	4.29442e+06	2.48867e+06	2.32748e+06	3.43264e+06	3.41292e+06	6.7915e+06
FALSE				No results	No results	No results	No results		477.105	9.212	1.15696e+07	0	0			8	24	21	DDA for preferred ion	FALSE	97650.3	95267.1	6.11246e+06	6.30549e+06	5.25016e+06	7.28087e+06	8.74739e+06	4.90377e+06	4.99465e+06	7.04903e+06	1.27022e+07	7.66567e+06	9.81784e+06	3.99795e+06	9.49084e+06	4.05432e+06	7.32319e+06	9.14102e+06	6.81828e+06	6.05554e+06	7.75236e+06	6.46461e+06	5.33067e+06	6.26351e+06	9.16805e+06	6.07304e+06	7.16597e+06	5.42332e+06	7.12641e+06
FALSE		6-Oxo-pipecolinic acid	C6 H9 N O3	Full match	No results	No results	Full match	-0.2	143.058	4.573	1.02102e+08	5	0			8	22	8	DDA for preferred ion	FALSE	176782	147488	4.20509e+07	4.06364e+07	3.79693e+07	3.5266e+07	3.57298e+07	3.879e+07	4.16364e+07	4.38198e+07	1.76217e+07	2.65236e+07	1.3803e+07	1.11219e+07	3.3597e+07	9.67985e+06	1.66532e+07	2.16103e+07	2.98018e+07	3.78154e+07	1.91232e+07	2.748e+07	2.51684e+07	2.35277e+07	1.51082e+07	1.77455e+07	2.57008e+07	2.64484e+07	1.86058e+07
FALSE			C12 H20 N5 O7 P	Full match	No results	No results	No results	-3.4	377.109	6.119	2.09283e+07	0	0			8	23	18	DDA for preferred ion	FALSE	508172	763064	1.11163e+07	9.49839e+06	1.24471e+07	8.40381e+06	7.07797e+06	1.1945e+07	9.93675e+06	1.17958e+07	1.69177e+07	9.24453e+06	1.91138e+07	9.33994e+06	1.37674e+07	7.447e+06	6.38591e+06	1.34769e+07	9.39385e+06	1.57404e+07	8.60743e+06	1.89167e+07	9.67521e+06	9.13067e+06	1.55836e+07	1.44755e+07	1.04927e+07	7.5566e+06	5.26859e+06
FALSE			C19 H16 O3 P2 S2	Full match	No results	No results	No match	3	418.003	0.522	3.03159e+08	2	0			8	24	16	DDA for preferred ion	FALSE	87343.3	210593	6.93549e+07	4.40135e+07	4.50171e+07	5.62912e+07	6.71515e+07	6.13883e+07	5.64083e+07	5.46231e+07	2.64362e+07	2.53621e+07	2.53336e+07	4.11993e+07	3.91943e+07	3.38298e+07	4.1737e+07	2.21454e+07	2.30553e+07	3.10133e+07	2.18854e+07	1.73786e+07	3.61845e+07	2.65839e+07	1.89232e+07	1.88242e+07	2.6899e+07	4.45733e+07	3.2697e+07
FALSE			C11 H21 N10 O13 P3	Full match	No results	No results	No results	-0.19	594.05	3.829	4.24833e+06	0	0			8	9	4	DDA for preferred ion	FALSE	68670	57072.9	3.07022e+06	3.31686e+06	3.26073e+06	3.34755e+06	3.49074e+06	3.31682e+06	3.28663e+06	3.06886e+06	3.94152e+06	4.48407e+06	3.80043e+06	2.88483e+06	3.12651e+06	3.01994e+06	3.49971e+06	3.38802e+06	3.97041e+06	3.18992e+06	3.9175e+06	3.71528e+06	3.37426e+06	3.82377e+06	3.92342e+06	3.99421e+06	3.67239e+06	3.46924e+06	3.73686e+06
FALSE		3-Nonyltetrahydro-2H-pyran-2-one	C14 H26 O2	Full match	No results	No results	Full match	0.07	226.193	0.768	1.17107e+07	22	0			8	15	11	DDA for preferred ion	FALSE	282158	370544	5.5186e+06	6.32486e+06	7.68631e+06	6.02036e+06	6.3655e+06	5.58481e+06	5.80584e+06	6.7287e+06	1.29746e+07	7.40524e+06	6.76341e+06	6.66753e+06	8.31592e+06	7.61767e+06	7.01916e+06	9.66932e+06	7.15722e+06	8.29683e+06	1.18098e+07	8.21097e+06	5.6082e+06	6.77197e+06	8.38568e+06	7.12776e+06	5.79748e+06	5.48805e+06	9.12427e+06
FALSE			C30 H53 N4 O8 P3	Full match	No results	No results	No results	-1.89	690.306	9.142	3.61499e+06	0	0			8	7	6	DDA for preferred ion	FALSE	74594.3	200822	1.22387e+06	1.37933e+06	1.36324e+06	1.33868e+06	1.35148e+06	1.45823e+06	1.27606e+06	1.2329e+06	279951	209158	556007	2.31131e+06	804584	589057	260779	887083	2.86983e+06	151680	367839	233372	113019	119223	178734	95631.2	119366	160353	94011.9
FALSE			C15 H24 N8 O10 S	Full match	No results	No results	No results	4.04	508.136	9.404	2.70869e+06	0	0			8	15	9	DDA for preferred ion	FALSE	100116	87101.9	1.31099e+06	1.57609e+06	1.51243e+06	1.64188e+06	1.5267e+06	1.33249e+06	1.64811e+06	1.37373e+06	2.47514e+06	1.97638e+06	2.09675e+06	1.00163e+06	1.99898e+06	1.06343e+06	2.05309e+06	2.46609e+06	1.91158e+06	1.86694e+06	2.28078e+06	2.06155e+06	744889	1.57865e+06	2.24078e+06	1.83573e+06	1.15099e+06	630769	1.50892e+06
FALSE			C12 H19 N5 O12 P2	Full match	No results	No results	No results	-0.77	487.05	3.155	8.77583e+06	0	0			8	12	10	DDA for preferred ion	FALSE	78779.1	115108	6.84259e+06	6.82415e+06	5.27131e+06	5.60959e+06	5.852e+06	6.09253e+06	6.40394e+06	6.98591e+06	6.32935e+06	4.68847e+06	7.73985e+06	6.51707e+06	7.32851e+06	6.22682e+06	9.01531e+06	6.35352e+06	5.72671e+06	7.13443e+06	4.30472e+06	6.40468e+06	8.54433e+06	5.96198e+06	6.34284e+06	6.55826e+06	6.08477e+06	8.92578e+06	5.97142e+06
FALSE		Cannabicitran	C21 H30 O2	No match	Invalid mass	No results	No results	-7.31	314.222	9.616	2.68867e+07	0	7	74.1	8.7	8	9	9	DDA for preferred ion	FALSE	82806.5	117062	1.56772e+07	1.65642e+07	1.67562e+07	1.41379e+07	1.85215e+07	1.72365e+07	1.70696e+07	1.43465e+07	2.17843e+07	1.91708e+07	2.60688e+07	2.25419e+07	2.67286e+07	2.55301e+07	2.22431e+07	2.5396e+07	2.74474e+07	1.51478e+07	2.43085e+07	1.10487e+07	1.22144e+07	1.54174e+07	8.57315e+06	1.56705e+07	1.5351e+07	7.49807e+06	1.43311e+07
FALSE			C16 H31 N4 O2 P	Full match	No results	No results	No results	-3.68	342.217	8.897	4.79796e+06	0	0			8	13	13	DDA for preferred ion	FALSE	188762	262150	1.97772e+06	3.08621e+06	2.51976e+06	2.62694e+06	2.74226e+06	2.53939e+06	2.47859e+06	2.34243e+06	2.62631e+06	4.90242e+06	2.83289e+06	2.47354e+06	2.66369e+06	2.14957e+06	2.51093e+06	2.75607e+06	4.47923e+06	2.78549e+06	4.71475e+06	2.99842e+06	2.80585e+06	3.16904e+06	2.87738e+06	2.78542e+06	2.76099e+06	2.54834e+06	4.13401e+06
FALSE		Heptadecanoic Acid	C17 H34 O2	No match	Invalid mass	No results	No match	81346.8	292.24	9.617	3.4238e+07	14	1	63.6	66.1	8	9	8	DDA for preferred ion	FALSE	413171	618727	2.11004e+07	2.17899e+07	2.15985e+07	1.83411e+07	2.39524e+07	2.22182e+07	2.26502e+07	1.93316e+07	2.79108e+07	2.37329e+07	3.30208e+07	2.80281e+07	3.39781e+07	3.26185e+07	2.90963e+07	3.29555e+07	3.43933e+07	1.92372e+07	3.06467e+07	1.469e+07	1.60384e+07	1.91912e+07	1.10899e+07	1.99443e+07	1.98899e+07	9.85852e+06	1.89506e+07
FALSE			C8 H11 N O5	Full match	No results	No results	No results	0.42	201.064	2.83	6.74446e+06	0	0			7	14	5	DDA for preferred ion	FALSE	105943	59128.1	57219.7	3.33631e+06	3.30841e+06	3.05999e+06	3.03584e+06	3.10081e+06	3.18414e+06	3.47841e+06	5.73084e+06	5.37393e+06	3.96617e+06	1.15806e+06	1.58591e+06	1.2913e+06	3.95483e+06	5.78912e+06	5.6541e+06	1.89267e+06	4.30509e+06	5.29651e+06	1.91013e+06	3.56621e+06	3.96625e+06	4.40763e+06	3.69833e+06	1.95157e+06	4.58954e+06
FALSE			C19 H37 N O2	Full match	No results	No results	No results	0.19	311.282	9.85	5.78693e+06	0	0			8	11	11	DDA for preferred ion	FALSE	319863	368411	3.92908e+06	4.59092e+06	3.98374e+06	3.76003e+06	4.99181e+06	3.69743e+06	4.22498e+06	4.11069e+06	4.52619e+06	3.54214e+06	4.6524e+06	5.81468e+06	5.47074e+06	4.52115e+06	5.39385e+06	5.5645e+06	4.892e+06	3.33994e+06	5.70397e+06	3.78832e+06	4.46109e+06	4.38306e+06	2.66912e+06	3.21341e+06	4.5088e+06	2.69589e+06	3.45109e+06
FALSE			C14 H23 N O6	Full match	No results	No results	No results	0.18	301.153	4.755	3.1896e+07	0	0			8	2	2	DDA for preferred ion	FALSE	28241.5	25154.3	1.65548e+07	1.64216e+07	1.67411e+07	1.6277e+07	1.70745e+07	1.6621e+07	1.66662e+07	1.6319e+07	1.00291e+07	1.14702e+07	8.28691e+06	1.10344e+07	1.25758e+07	1.08274e+07	8.46904e+06	1.0432e+07	1.08049e+07	1.13086e+07	1.64776e+07	2.58271e+07	3.15852e+07	1.50125e+07	2.12598e+07	2.03042e+07	1.45588e+07	2.99361e+07	1.67484e+07
FALSE		Estriol	C18 H24 O3	No match	Invalid mass	No results	No results	76275.1	310.153	2.707	3.91384e+07	0	13	77.1	8.9	8	8	6	DDA for preferred ion	FALSE	82157.5	101161	1.77661e+07	1.5231e+07	1.53257e+07	1.63582e+07	1.60426e+07	1.54895e+07	1.59782e+07	1.75532e+07	5.49234e+06	6.80914e+06	1.04053e+07	1.20019e+07	9.89926e+06	1.23771e+07	1.14406e+07	6.31122e+06	7.21159e+06	1.0472e+07	4.92789e+06	9.33605e+06	1.39109e+07	7.00143e+06	5.7767e+06	5.70988e+06	6.98815e+06	1.43036e+07	5.46305e+06
FALSE			C17 H26 N2 O6 P2 S	Full match	No results	No match	No match	2.49	448.1	0.846	4.41437e+06	22	0			8	13	13	DDA for preferred ion	FALSE	44807	46767.8	366419	376373	457281	467612	331989	349822	384019	422800	238646	203220	219176	292198	224038	166666	203455	229311	196446	208486	180082	211361	391957	209538	225941	205374	225295	223667	189451
FALSE		N-Acetylgalactosamine 6-sulfate	C8 H15 N O9 S	Full match	No results	No results	Full match	0.42	301.047	0.712	3.32422e+07	6	0			8	14	13	DDA for preferred ion	FALSE	79868.8	84615.7	1.81168e+07	1.74261e+07	2.20387e+07	2.08997e+07	1.54992e+07	1.51887e+07	2.02838e+07	1.97031e+07	2.08726e+07	1.58474e+07	2.26288e+07	1.6272e+07	1.46586e+07	1.48182e+07	1.90547e+07	1.86911e+07	2.04806e+07	1.61446e+07	1.61151e+07	1.81921e+07	1.99365e+07	1.4611e+07	1.41542e+07	1.09412e+07	1.60027e+07	1.45977e+07	1.86108e+07
FALSE		L-Ergothioneine	C9 H15 N3 O2 S	Full match	Full match	No results	Partial match	-0.15	229.088	4.678	5.79052e+08	1	1	92.2	78.9	8	13	5	DDA for preferred ion	FALSE	88662.4	103903	4.51015e+08	4.12704e+08	4.25919e+08	4.09719e+08	4.03875e+08	4.05632e+08	4.35525e+08	4.57544e+08	4.49822e+08	5.35201e+08	5.06895e+08	4.92519e+08	4.04085e+08	5.09878e+08	5.14017e+08	4.84072e+08	5.64184e+08	4.14805e+08	4.47584e+08	3.90726e+08	4.49869e+08	5.0316e+08	4.83881e+08	4.7927e+08	5.14666e+08	4.9023e+08	4.76025e+08
FALSE			C12 H18 N3 P S	Full match	No results	No match	No match	3.68	267.097	1.522	2.05609e+07	7	0			8	9	9	DDA for preferred ion	FALSE	237997	228363	1.1034e+07	1.3734e+07	1.37494e+07	1.18198e+07	1.43561e+07	1.24604e+07	1.18128e+07	1.24205e+07	8.25383e+06	1.19066e+07	1.22954e+07	1.2212e+07	7.5914e+06	1.38943e+07	1.05913e+07	9.88895e+06	1.16609e+07	6.32518e+06	1.33953e+07	1.24904e+07	8.77518e+06	1.14713e+07	1.30981e+07	1.02312e+07	1.2725e+07	8.74706e+06	1.32085e+07
FALSE		DL-Stachydrine	C7 H13 N O2	Full match	Full match	No results	Full match	-0.16	143.095	4.239	8.36352e+07	6	4	99.2	10	8	7	6	DDA for preferred ion	FALSE	82094.5	89851.3	2.68584e+07	2.80542e+07	2.48752e+07	2.62955e+07	2.29766e+07	2.6091e+07	2.68158e+07	2.76431e+07	1.44757e+07	1.55531e+07	2.77293e+07	2.34158e+07	1.89818e+07	2.23765e+07	2.64673e+07	1.58149e+07	1.43138e+07	1.70007e+07	1.33797e+07	1.44519e+07	1.95488e+07	1.4468e+07	1.71667e+07	1.01987e+07	1.45094e+07	1.12019e+07	1.43927e+07
FALSE			C10 H27 N4 O P	Full match	No results	No results	No match	4.13	250.193	9.049	2.28119e+06	5	0			8	13	11	DDA for preferred ion	FALSE	90043.4	99404	1.16158e+06	1.34083e+06	1.12358e+06	1.01697e+06	1.23678e+06	1.07957e+06	1.0428e+06	1.34662e+06	2.08027e+06	1.89386e+06	1.72111e+06	730081	1.58799e+06	775817	1.4949e+06	2.17335e+06	1.80763e+06	1.20455e+06	1.59122e+06	1.78704e+06	968533	1.28819e+06	1.70595e+06	1.6674e+06	975888	732869	1.50213e+06
FALSE		3-Indoxyl sulphate	C8 H7 N O4 S	Full match	Full match	No results	Full match	0.07	213.01	0.556	5.76677e+07	1	3	69.9	8.5	8	17	13	DDA for preferred ion	FALSE	490757	895630	3.14448e+07	2.71353e+07	2.88784e+07	2.89856e+07	3.13115e+07	2.96681e+07	2.1764e+07	3.54651e+07	2.1373e+07	1.53123e+07	1.73321e+07	3.07742e+07	3.78863e+07	3.02188e+07	2.03651e+07	2.28798e+07	1.99003e+07	2.83634e+07	3.27817e+07	1.98312e+07	2.07346e+07	2.57974e+07	1.74059e+07	1.29863e+07	2.72221e+07	2.30455e+07	2.85303e+07
FALSE			C14 H22 N O16 P S	Full match	No results	No results	No results	2.12	523.041	4.648	2.5817e+07	0	0			8	19	17	DDA for other ion	FALSE	170636	140174	6.93186e+06	9.98566e+06	1.13372e+07	1.23982e+07	9.37002e+06	8.55265e+06	9.39722e+06	9.16476e+06	7.37519e+06	5.31094e+06	8.02478e+06	7.42992e+06	5.88522e+06	9.39212e+06	9.89621e+06	5.34697e+06	5.77549e+06	4.32625e+06	1.40814e+07	1.03118e+07	7.71351e+06	7.59606e+06	1.51526e+07	7.28629e+06	1.22818e+07	8.24741e+06	1.29605e+07
FALSE		5-heptyl-4-hydroxy-6H-pyrido[3,2,1-jk]carbazol-6-one	C22 H23 N O2	No match	Invalid mass	No results	No results	17.91	333.179	5.047	4.14034e+07	0	3	84	9.2	8	4	3	DDA for preferred ion	FALSE	48208.9	32281.5	2.5448e+07	2.65412e+07	2.76357e+07	2.72843e+07	2.65817e+07	2.70066e+07	2.56216e+07	2.64287e+07	2.34854e+07	2.54243e+07	1.85444e+07	9.93659e+06	1.28159e+07	8.92506e+06	1.80458e+07	2.15627e+07	2.50175e+07	1.25217e+07	2.79282e+07	3.57277e+07	2.25824e+07	2.64035e+07	2.52573e+07	2.35737e+07	2.6716e+07	2.20762e+07	2.59422e+07
FALSE		Glycerylphosphorylethanolamine	C5 H14 N O6 P	Full match	No results	No results	Full match	-0.01	215.056	5.724	2.25718e+08	4	0			8	6	5	DDA for preferred ion	FALSE	181531	275690	1.55374e+08	1.45261e+08	1.40977e+08	1.42116e+08	1.46406e+08	1.43983e+08	1.61678e+08	1.43109e+08	2.1934e+08	1.51219e+08	2.02771e+08	1.08764e+08	1.57998e+08	1.19243e+08	1.99724e+08	2.08874e+08	1.50188e+08	1.6775e+08	1.10126e+08	2.19102e+08	1.44816e+08	1.62526e+08	1.75798e+08	1.78064e+08	1.47848e+08	1.38726e+08	1.09079e+08
FALSE		Ramipril	C23 H32 N2 O5	No match	Invalid mass	No results	No results	17.57	416.238	4.497	6.88474e+06	0	1	61	65.3	8	12	5	DDA for preferred ion	FALSE	24619.4	28660.9	3.89126e+06	3.81629e+06	3.41587e+06	3.6495e+06	3.44825e+06	3.6553e+06	3.77649e+06	3.94584e+06	4.80149e+06	6.4286e+06	3.92422e+06	3.73077e+06	3.3898e+06	3.89756e+06	4.09386e+06	4.49458e+06	5.87362e+06	3.92177e+06	4.93235e+06	4.17082e+06	3.18871e+06	3.72114e+06	4.03259e+06	3.90226e+06	4.03524e+06	3.22432e+06	4.62748e+06
FALSE			C11 H24 N6 O8 P2	Full match	No results	No results	No match	-3.07	430.112	5.724	1.6154e+07	1	0			8	3	3	DDA for preferred ion	FALSE	33094.9	30351.8	7.95542e+06	8.14846e+06	7.62982e+06	7.66075e+06	7.58199e+06	7.68886e+06	8.25805e+06	7.88075e+06	1.56601e+07	8.11473e+06	1.35939e+07	5.53712e+06	9.43935e+06	4.69066e+06	1.11867e+07	1.53165e+07	7.57571e+06	8.41559e+06	5.21346e+06	1.58242e+07	7.72727e+06	7.49861e+06	1.1911e+07	1.11204e+07	8.59336e+06	7.46745e+06	4.60045e+06
FALSE			C3 H10 N9 P	Full match	No results	No results	No match	-1.1	203.079	1.348	9.5523e+06	2	0			7	9	8	DDA for preferred ion	FALSE	96209.2	50884.5	108627	1.9433e+06	1.82766e+06	1.99795e+06	1.88921e+06	1.81508e+06	2.19329e+06	1.76382e+06	678400	1.13286e+06	317548	2.39424e+06	957672	2.3818e+06	594717	874060	756448	1.03704e+06	1.83785e+06	896127	1.10563e+06	555647	500387	641877	448532	724275	1.5622e+06
FALSE		3,6-Anhydro-1-O-palmitoylhexitol	C22 H42 O6	Full match	No results	No results	Full match	-2.31	402.297	0.863	1.04087e+07	2	0			8	22	20	DDA for preferred ion	FALSE	147507	226686	3.94555e+06	4.57653e+06	5.77115e+06	3.47983e+06	4.09556e+06	5.77638e+06	3.53983e+06	4.4687e+06	9.72988e+06	3.74779e+06	7.32775e+06	3.10558e+06	6.59873e+06	6.03507e+06	9.58778e+06	7.24232e+06	4.22493e+06	3.87534e+06	4.44406e+06	5.78141e+06	6.85083e+06	3.66553e+06	7.32272e+06	2.73072e+06	3.87991e+06	5.38293e+06	4.03453e+06
FALSE			C6 H3 N2 O P S	Full match	No results	No results	No results	-4.94	181.969	0.712	3.11184e+06	0	0			8	21	11	DDA for preferred ion	FALSE	367355	421722	1.4726e+06	2.05348e+06	1.94323e+06	1.95139e+06	1.83035e+06	2.02408e+06	1.6594e+06	1.8048e+06	2.53379e+06	1.33283e+06	2.64825e+06	2.26759e+06	2.42279e+06	2.89993e+06	2.77705e+06	2.31385e+06	1.57012e+06	1.43451e+06	2.55671e+06	1.92093e+06	2.10735e+06	1.54653e+06	2.09272e+06	1.55686e+06	1.94974e+06	2.03599e+06	1.87527e+06
FALSE			C8 H9 N2 O2 P S	Full match	No results	No results	No results	-3.97	228.011	0.708	1.83004e+06	0	0			7	16	10	DDA for preferred ion	FALSE	50151.1	31828.5	588711	726945	764418	684221	736849	726270	612959	18679.7	1.48973e+06	447909	1.48079e+06	960099	1.48068e+06	1.6828e+06	1.51778e+06	1.1189e+06	624727	411865	1.11112e+06	711735	700671	370980	867520	332301	748213	724536	698082
FALSE			C36 H73 N7 O3 S	Full match	No results	No results	No results	0.03	683.55	0.943	6.80141e+06	0	0			8	16	10	DDA for preferred ion	FALSE	106069	156800	3.86346e+06	4.06463e+06	2.99126e+06	3.30769e+06	3.61764e+06	3.60088e+06	3.90546e+06	3.81375e+06	5.52806e+06	3.59178e+06	4.56111e+06	2.76109e+06	4.44534e+06	2.68537e+06	5.22434e+06	7.5675e+06	3.37868e+06	4.58508e+06	3.53358e+06	4.36241e+06	2.72861e+06	3.12005e+06	3.21983e+06	3.8075e+06	3.32948e+06	2.91746e+06	4.0882e+06
FALSE			C17 H33 O5 P S	Full match	No results	No results	No results	-0.54	380.178	1.34	6.73624e+06	0	0			7	2	2	DDA for preferred ion	FALSE	39417.3	44735.3	84726.4	3.80058e+06	3.77863e+06	3.57948e+06	3.77466e+06	3.72964e+06	3.74136e+06	3.77353e+06	6.12377e+06	2.83528e+06	6.80974e+06	2.05394e+06	5.34821e+06	2.522e+06	6.33794e+06	6.12871e+06	2.60528e+06	4.75757e+06	2.7344e+06	4.89959e+06	4.00886e+06	3.2033e+06	5.20195e+06	4.87929e+06	3.56727e+06	4.01036e+06	2.12035e+06
FALSE		trimethadione	C6 H9 N O3	Full match	No results	No results	Full match	0.16	143.058	4.407	2.80319e+07	5	0			8	12	10	DDA for preferred ion	FALSE	273531	147062	5.76592e+06	6.87507e+06	7.08816e+06	7.40772e+06	6.56804e+06	5.54143e+06	6.23525e+06	6.97004e+06	3.79099e+06	5.11559e+06	1.98234e+06	1.55621e+06	7.46169e+06	1.39458e+06	2.04373e+06	3.08557e+06	5.65549e+06	6.0323e+06	2.69642e+06	3.28852e+06	4.41964e+06	3.19579e+06	2.07722e+06	2.22642e+06	3.91646e+06	4.71856e+06	3.00548e+06
FALSE		12-(6-Deoxy-L-mannopyranosyl)-12,13-dihydro-5H-indolo[2,3-a]pyrrolo[3,4-c]carbazol-7-ol	C26 H23 N3 O5	No results	No results	No results	Full match	2.11	457.165	0.777	2.63088e+06	1	0			8	26	22	DDA for other ion	FALSE	95053.2	179093	2.20404e+06	1.49368e+06	1.4521e+06	1.35683e+06	1.29515e+06	2.22255e+06	1.68752e+06	1.94718e+06	1.66629e+06	2.12213e+06	1.93061e+06	1.53873e+06	1.8483e+06	1.62166e+06	2.1546e+06	1.8486e+06	2.69019e+06	1.69415e+06	1.52567e+06	987288	1.23413e+06	1.29162e+06	1.58819e+06	1.39553e+06	1.87287e+06	1.48572e+06	1.94603e+06
FALSE		trans-4-Hydroxy-L-proline	C5 H9 N O3	Full match	Full match	Partial match	Full match	-0.24	131.058	4.926	5.80086e+07	20	4	87.8	9.4	8	20	13	DDA for preferred ion	FALSE	89465.3	127617	2.76879e+07	2.97976e+07	3.4002e+07	2.63099e+07	2.46817e+07	2.55295e+07	2.75937e+07	3.39516e+07	1.34389e+07	2.8114e+07	1.82774e+07	2.60289e+07	2.53482e+07	2.50498e+07	1.90817e+07	1.45798e+07	3.35488e+07	1.96038e+07	2.08674e+07	1.46655e+07	2.2073e+07	1.65131e+07	1.55024e+07	1.67935e+07	1.80321e+07	2.28856e+07	2.50897e+07
FALSE				No results	No results	No results	No results		171.946	1.774	3.64378e+07	0	0			7	8	8	DDA for preferred ion	FALSE	252068	287578	295074	7.58568e+06	5.91907e+06	6.7999e+06	6.48856e+06	6.66795e+06	6.7636e+06	7.05277e+06	2.94315e+06	4.95767e+06	5.31539e+06	7.19643e+06	5.12897e+06	8.61641e+06	4.01735e+06	3.00324e+06	6.3799e+06	4.76103e+06	6.28804e+06	4.12229e+06	6.67565e+06	4.06211e+06	3.61796e+06	3.45792e+06	4.52869e+06	5.52997e+06	1.05176e+07
FALSE			C22 H30 N8 O18 P2	Full match	No results	No results	No results	-0.65	756.115	4.285	5.85097e+06	0	0			8	17	11	DDA for other ion	FALSE	77822.4	59777	1.41881e+06	1.98968e+06	1.60273e+06	1.79796e+06	1.52249e+06	1.81261e+06	1.52134e+06	1.70703e+06	3.45547e+06	1.18353e+06	2.55714e+06	957702	2.48509e+06	530137	2.51329e+06	3.19657e+06	1.28921e+06	2.54593e+06	689969	6.03004e+06	2.55567e+06	2.36387e+06	2.72101e+06	2.47971e+06	1.83708e+06	1.87202e+06	716879
FALSE		DL-Carnitine	C7 H15 N O3	Full match	Full match	No results	Full match	0.21	161.105	0.718	1.32526e+08	3	6	99.7	93.4	8	6	5	DDA for preferred ion	FALSE	68239.7	466392	8.0718e+07	9.03054e+07	9.07675e+07	8.06421e+07	8.96498e+07	8.84203e+07	8.80501e+07	8.16034e+07	7.00349e+07	9.3253e+07	6.95991e+07	7.7011e+07	6.81153e+07	8.20367e+07	7.4589e+07	7.07712e+07	8.8881e+07	7.26979e+07	8.88371e+07	7.86804e+07	8.57189e+07	7.96832e+07	7.07784e+07	6.75944e+07	6.64169e+07	8.65317e+07	8.11483e+07
FALSE			C13 H18 N2 O5 P2 S3	Full match	No results	No results	No results	-2.54	439.984	0.522	6.95842e+06	0	0			8	6	3	DDA for preferred ion	FALSE	33063.9	48951.8	913204	908673	881197	908689	864748	884553	957606	886563	275804	260116	278899	380810	422071	296431	471109	290788	334658	322172	289344	253468	417131	386849	279225	261792	335910	554690	279373
FALSE			C17 H13 N2 O P S	Full match	No results	No results	No results	-4.78	324.047	6.772	9.46493e+06	0	0			8	4	2	DDA for preferred ion	FALSE	48639.9	53940	5.40191e+06	5.61232e+06	5.71031e+06	5.61018e+06	5.53534e+06	5.59218e+06	5.36226e+06	5.63229e+06	3.0485e+06	3.37416e+06	3.981e+06	6.58532e+06	5.91215e+06	6.74493e+06	3.83661e+06	2.90123e+06	3.33758e+06	5.92166e+06	3.82805e+06	3.74131e+06	6.86777e+06	3.5587e+06	2.83855e+06	2.64124e+06	3.81108e+06	6.40702e+06	3.8077e+06
FALSE		5-[(2Z,8Z)-2,8-Pentadecadien-1-yl]-1,3-benzenediol	C21 H32 O2	Full match	Full match	Partial match	Partial match	0.38	316.24	9.301	1.74165e+07	26	4	88	50.8	8	7	5	DDA for preferred ion	FALSE	85599.6	97825.5	1.01177e+07	1.09528e+07	1.10523e+07	1.19579e+07	1.06189e+07	1.03671e+07	1.09085e+07	1.0627e+07	1.52451e+07	1.18893e+07	1.3364e+07	8.10705e+06	1.42845e+07	8.79943e+06	1.44644e+07	1.67118e+07	1.19361e+07	1.29361e+07	1.05778e+07	1.39924e+07	7.37864e+06	1.08802e+07	1.13587e+07	1.16263e+07	1.05694e+07	6.91304e+06	1.07156e+07
FALSE		L-(+)-Valine	C5 H11 N O2	Full match	No results	Not the top hit	Full match	0.36	117.079	5.315	1.8741e+07	14	0			8	4	4	DDA for preferred ion	FALSE	129534	161956	8.76037e+06	8.52891e+06	8.27951e+06	8.80017e+06	8.05117e+06	8.1424e+06	8.55039e+06	8.95452e+06	6.52924e+06	6.68669e+06	7.71734e+06	1.10953e+07	7.93008e+06	1.23203e+07	8.93761e+06	5.74219e+06	6.64168e+06	8.33482e+06	4.82399e+06	4.05713e+06	6.53897e+06	4.93306e+06	5.05851e+06	4.6697e+06	4.81474e+06	8.19836e+06	5.42829e+06
FALSE			C16 H32 N2 O6	Full match	No results	No results	No results	4.86	348.228	9.008	3.39324e+07	0	0			8	25	22	DDA for preferred ion	FALSE	2.15123e+06	1.15281e+06	1.21081e+07	2.05911e+07	1.94571e+07	1.96529e+07	1.99144e+07	2.34748e+07	1.94619e+07	1.21395e+07	2.22047e+07	1.22977e+07	3.58122e+07	2.07799e+07	2.71701e+07	2.12607e+07	2.20435e+07	2.48452e+07	1.88115e+07	1.19087e+07	2.74336e+07	1.71105e+07	2.60827e+07	1.51775e+07	9.36116e+06	1.24961e+07	1.47467e+07	1.45442e+07	2.1282e+07
FALSE			C7 H19 N9 O3 P2 S4	Full match	No results	No results	No results	2.12	466.998	5.566	3.42441e+07	0	0			8	11	11	DDA for preferred ion	FALSE	125393	140256	1.73306e+07	1.92844e+07	2.0699e+07	2.19606e+07	1.87904e+07	1.67083e+07	1.66429e+07	2.11714e+07	3.41098e+07	1.74931e+07	2.62198e+07	1.9299e+07	2.43831e+07	1.69746e+07	2.97241e+07	3.38686e+07	1.96618e+07	2.27248e+07	1.42479e+07	3.03372e+07	2.08082e+07	2.19119e+07	2.38329e+07	2.85848e+07	1.6504e+07	1.6945e+07	1.62276e+07
FALSE			C41 H71 N O5	Full match	No results	No results	No results	0.88	657.534	0.794	6.98726e+06	0	0			8	15	14	DDA for preferred ion	FALSE	107241	122345	3.65167e+06	4.63204e+06	4.72256e+06	3.4649e+06	4.88583e+06	3.64252e+06	3.61948e+06	4.56533e+06	3.37698e+06	4.19882e+06	3.70609e+06	5.23243e+06	5.3796e+06	5.15813e+06	3.98339e+06	5.17046e+06	7.27457e+06	4.57154e+06	3.97587e+06	6.72339e+06	3.64357e+06	4.23377e+06	5.41853e+06	3.93394e+06	5.04544e+06	4.16103e+06	4.19966e+06
FALSE			C30 H63 N4 O3 P	Full match	No results	No results	No match	2.13	558.465	0.761	3.43414e+06	1	0			8	23	23	DDA for preferred ion	FALSE	60669.5	59864.3	1.53317e+06	1.86125e+06	2.36276e+06	1.22354e+06	1.58017e+06	2.07779e+06	1.31681e+06	1.97e+06	3.11731e+06	2.80446e+06	2.23488e+06	1.40635e+06	2.45055e+06	927881	2.06406e+06	3.35573e+06	2.3289e+06	2.38088e+06	2.24412e+06	3.41601e+06	1.29456e+06	1.96716e+06	2.60231e+06	2.17815e+06	2.25437e+06	1.30032e+06	1.74605e+06
FALSE			C4 H12 N5 O6 P3	Full match	No results	No results	No match	-1.22	319	2.7	1.2676e+07	1	0			8	25	25	DDA for preferred ion	FALSE	158710	160498	2.19632e+06	5.65555e+06	5.55745e+06	5.35717e+06	4.65969e+06	4.35632e+06	4.13923e+06	4.12345e+06	1.18342e+07	1.38923e+07	8.43511e+06	2.08124e+06	3.27144e+06	1.59082e+06	7.43287e+06	9.29521e+06	1.04674e+07	3.05875e+06	9.82203e+06	1.3926e+07	3.31306e+06	6.19675e+06	7.86282e+06	6.71269e+06	5.13341e+06	2.49934e+06	6.32426e+06
FALSE			C10 H22 O2 S	Full match	No results	No results	No results	2.48	206.135	0.788	2.33024e+06	0	0			8	14	8	DDA for preferred ion	FALSE	49979.8	40655.7	1.22025e+06	1.42625e+06	1.44493e+06	1.40383e+06	1.25828e+06	1.50772e+06	1.25048e+06	1.34805e+06	1.79956e+06	980399	1.29026e+06	1.33127e+06	1.12411e+06	1.12631e+06	1.56403e+06	1.64305e+06	731067	985188	1.44092e+06	1.46706e+06	2.36865e+06	1.75799e+06	1.68885e+06	1.65786e+06	1.41244e+06	2.1033e+06	1.3876e+06
FALSE			C25 H22 O4 S	Full match	No results	No results	No match	3.92	418.126	0.845	5.68874e+06	16	0			8	16	14	DDA for preferred ion	FALSE	45690.2	32334.2	1.40051e+06	2.00979e+06	2.26833e+06	1.84087e+06	1.99375e+06	1.93462e+06	1.81407e+06	1.70116e+06	1.13935e+06	1.02163e+06	2.16467e+06	2.88338e+06	2.07953e+06	2.38457e+06	2.01912e+06	595191	816700	1.53925e+06	1.20451e+06	1.03111e+06	2.36693e+06	874602	607157	478681	956749	2.16197e+06	864390
FALSE		saccharopine	C11 H20 N2 O6	Full match	No results	Full match	Full match	0.31	276.132	5.299	4.36324e+07	2	0			8	15	10	DDA for preferred ion	FALSE	153869	202661	1.29128e+07	1.65851e+07	1.4367e+07	1.44141e+07	1.41775e+07	1.44839e+07	1.2254e+07	1.58663e+07	7.35357e+06	1.00625e+07	1.47241e+07	3.93927e+06	1.34298e+07	3.6808e+06	1.239e+07	7.12474e+06	6.41414e+06	1.2441e+07	5.03329e+06	8.40089e+06	6.27544e+06	1.64763e+07	8.51277e+06	7.7272e+06	1.47946e+07	5.48352e+06	4.29991e+06
FALSE			C7 H9 N9 S	Full match	No results	No results	No match	1.1	251.07	4.679	8.32985e+06	2	0			8	7	5	DDA for preferred ion	FALSE	31962.5	32819.1	5.37171e+06	5.75705e+06	6.38837e+06	5.71112e+06	5.78866e+06	5.63798e+06	5.76861e+06	5.59474e+06	7.07533e+06	8.03361e+06	7.20231e+06	7.13582e+06	6.51735e+06	6.49579e+06	6.95129e+06	6.39877e+06	8.69028e+06	6.56947e+06	6.42368e+06	5.65941e+06	6.65805e+06	7.02784e+06	6.5857e+06	6.94175e+06	7.00006e+06	6.54174e+06	6.34008e+06
FALSE			C19 H42 N6 O4 S	Full match	No results	No results	No match	-3	450.297	9.197	4.2375e+06	1	0			8	21	20	DDA for preferred ion	FALSE	96484.7	84092.7	1.28807e+06	1.86998e+06	1.17621e+06	1.33518e+06	1.14426e+06	1.19127e+06	1.21361e+06	1.74655e+06	4.19644e+06	1.028e+06	3.88875e+06	1.54396e+06	3.53095e+06	4.16839e+06	3.67215e+06	3.06867e+06	1.49935e+06	946289	2.02147e+06	1.14546e+06	1.51509e+06	760859	1.5681e+06	639113	1.1097e+06	1.78139e+06	1.32482e+06
FALSE				No results	No results	No results	No results		206.847	0.717	9.03673e+07	0	0			8	5	5	DDA for preferred ion	FALSE	1.76726e+06	1.67691e+06	3.66673e+07	3.44939e+07	3.69905e+07	3.90252e+07	3.94801e+07	3.81643e+07	3.53247e+07	3.55609e+07	6.40762e+06	4.37941e+06	1.52208e+07	9.02257e+07	3.50287e+07	1.83636e+07	6.90093e+06	1.51233e+07	7.61139e+07	4.05739e+06	7.12845e+06	2.21216e+06	5.70855e+06	3.56753e+06	3.61277e+06	3.70902e+06	2.26914e+06	4.04242e+06	5.06894e+06
FALSE		Succinyl proline	C9 H13 N O5	Full match	No results	No results	Full match	0.15	215.079	0.672	1.03569e+07	1	0			8	11	11	DDA for preferred ion	FALSE	116847	230949	1.73156e+06	1.34753e+06	1.71405e+06	1.70942e+06	1.25253e+06	1.61821e+06	1.62684e+06	1.65578e+06	351891	478058	636151	266641	1.84985e+06	272592	789552	609826	516227	1.61137e+06	338780	826554	1.33451e+06	682268	516771	476353	1.22137e+06	1.31504e+06	356358
FALSE			C4 H9 N2 P3	Full match	No results	No results	No match	-1.99	177.998	4.492	7.592e+06	1	0			8	9	8	DDA for preferred ion	FALSE	46875.3	40861.2	2.93455e+06	2.76918e+06	2.66648e+06	2.79142e+06	3.43694e+06	2.89844e+06	2.71546e+06	2.78492e+06	1.776e+06	2.19955e+06	2.73311e+06	2.04475e+06	1.15159e+06	1.94932e+06	2.60605e+06	1.76009e+06	2.02702e+06	1.32128e+06	1.93359e+06	1.6732e+06	1.66942e+06	1.50803e+06	2.14621e+06	2.09277e+06	1.48292e+06	1.68983e+06	1.89381e+06
FALSE			C12 H13 N3 O5	Full match	No results	No results	No results	-2.72	279.085	6.394	6.17432e+07	0	0			8	10	7	DDA for preferred ion	FALSE	55594.7	43468.4	3.4805e+07	4.24375e+07	4.28829e+07	4.14143e+07	4.0175e+07	3.94908e+07	4.08315e+07	3.76831e+07	5.62334e+07	4.34255e+07	6.40151e+07	3.96021e+07	5.55104e+07	3.14309e+07	5.44527e+07	5.00212e+07	3.94212e+07	4.38892e+07	3.17279e+07	5.74917e+07	4.64672e+07	3.03794e+07	4.76972e+07	4.56639e+07	3.84388e+07	4.63008e+07	2.66926e+07
FALSE			C11 H20 N2 O8	Full match	No results	No results	No match	0.14	308.122	0.691	2.52333e+07	2	0			8	11	10	DDA for preferred ion	FALSE	21795.1	27764.4	1.58455e+07	1.78495e+07	1.59653e+07	1.92647e+07	1.51787e+07	1.52272e+07	1.52732e+07	1.84745e+07	2.61174e+07	1.40059e+07	1.82135e+07	1.4295e+07	2.27973e+07	1.52077e+07	1.77211e+07	2.42915e+07	1.28751e+07	2.17153e+07	1.86224e+07	2.4649e+07	2.47221e+07	2.24861e+07	1.94843e+07	1.75798e+07	2.22615e+07	1.988e+07	1.85054e+07
FALSE		.alpha.-Aminoadipic acid	C6 H11 N O4	Full match	No results	Full match	Full match	0.05	161.069	0.885	6.9391e+06	16	0			8	24	20	DDA for preferred ion	FALSE	52617.9	167707	1.82252e+06	2.75677e+06	2.66488e+06	3.09663e+06	2.73354e+06	3.41102e+06	2.41e+06	1.98072e+06	2.34366e+06	2.98043e+06	1.43087e+06	3.06365e+06	4.51003e+06	1.92013e+06	1.39451e+06	1.29644e+06	2.45787e+06	3.23002e+06	3.52265e+06	1.45267e+06	2.68882e+06	3.42104e+06	2.41292e+06	3.3569e+06	3.2166e+06	3.38817e+06	3.23602e+06
FALSE		Cannabigerol	C21 H32 O2	Full match	No results	Partial match	Full match	-0.04	316.24	0.828	7.7517e+06	26	0			8	11	9	DDA for preferred ion	FALSE	245978	233187	5.22623e+06	4.83232e+06	5.97257e+06	4.39431e+06	4.96557e+06	5.40452e+06	5.13002e+06	5.20052e+06	6.95581e+06	4.88658e+06	6.88172e+06	5.66906e+06	6.78199e+06	7.3323e+06	7.15449e+06	8.06889e+06	6.23304e+06	4.78405e+06	5.0092e+06	4.2304e+06	4.73584e+06	2.40898e+06	4.8147e+06	3.1652e+06	5.03301e+06	5.38863e+06	3.82605e+06
FALSE		Erucic acid	C22 H42 O2	Full match	No results	No results	Full match	0.46	338.319	10.374	5.04092e+06	9	0			8	9	5	DDA for preferred ion	FALSE	135917	276974	2.76444e+06	3.10978e+06	2.85092e+06	2.76971e+06	2.79731e+06	2.8914e+06	2.7167e+06	3.00482e+06	2.37795e+06	3.21534e+06	2.63151e+06	2.37741e+06	2.73036e+06	2.32861e+06	2.53544e+06	2.02992e+06	3.0343e+06	2.5558e+06	2.69009e+06	2.16693e+06	2.31552e+06	2.14836e+06	2.00279e+06	2.15846e+06	2.97524e+06	2.34782e+06	2.8079e+06
FALSE		saccharopine	C11 H20 N2 O6	Full match	No results	Full match	Full match	0.17	276.132	5.481	2.92411e+07	2	0			8	6	4	DDA for preferred ion	FALSE	171375	1.14492e+06	9.19791e+06	1.02144e+07	9.71182e+06	9.81854e+06	9.37644e+06	9.6315e+06	1.02765e+07	9.16222e+06	6.12091e+06	5.77237e+06	8.81595e+06	2.63322e+06	8.91766e+06	2.55741e+06	8.8157e+06	5.62916e+06	6.73471e+06	8.64684e+06	3.25964e+06	6.50974e+06	3.75341e+06	5.48856e+06	5.62044e+06	5.97911e+06	7.29184e+06	3.85347e+06	2.72175e+06
FALSE		Homovanillic acid sulfate	C9 H10 O7 S	Full match	No results	No results	Full match	0.32	262.015	0.593	1.27313e+07	7	0			8	17	14	DDA for preferred ion	FALSE	69239.8	107968	4.63765e+06	3.42087e+06	3.49452e+06	4.51332e+06	3.63558e+06	3.33219e+06	3.94469e+06	4.67979e+06	1.35831e+06	1.86955e+06	1.48163e+06	6.2915e+06	1.99579e+06	6.92924e+06	1.21705e+06	1.65932e+06	2.06299e+06	2.78994e+06	2.28289e+06	1.9843e+06	4.68391e+06	2.64703e+06	1.29963e+06	1.27169e+06	2.18165e+06	6.15173e+06	3.36901e+06
FALSE		Alanylclavam	C8 H12 N2 O4	Full match	No results	No results	Full match	0.06	200.08	1.362	8.66563e+06	2	0			7	9	6	DDA for preferred ion	FALSE	66459.6	88012.5	134351	5.89672e+06	6.08408e+06	5.5961e+06	5.21755e+06	6.38365e+06	5.77624e+06	5.82303e+06	3.92079e+06	3.46606e+06	3.99534e+06	4.28689e+06	4.6189e+06	4.06347e+06	3.13887e+06	3.39781e+06	3.58307e+06	4.21607e+06	5.83366e+06	4.42113e+06	7.95844e+06	4.39643e+06	4.3936e+06	3.49726e+06	5.9248e+06	6.46365e+06	4.39727e+06
FALSE		Sterculic acid	C19 H34 O2	Full match	No results	No results	Full match	0.26	294.256	9.851	1.16073e+08	3	0			8	18	17	DDA for preferred ion	FALSE	1.00675e+06	724689	7.09772e+07	9.49384e+07	9.26463e+07	8.97244e+07	9.77332e+07	5.65598e+07	9.32522e+07	8.37028e+07	8.91752e+07	6.43682e+07	1.1326e+08	9.43346e+07	1.07702e+08	1.09685e+08	1.16794e+08	1.0287e+08	1.09858e+08	7.32005e+07	1.01694e+08	8.09082e+07	8.98806e+07	6.17268e+07	4.43246e+07	6.29909e+07	7.6146e+07	5.19297e+07	7.62781e+07
FALSE			C21 H28 N4 O	Full match	No results	No results	No match	-0.54	352.226	9.473	3.19768e+06	39	0			8	24	20	DDA for preferred ion	FALSE	150003	175446	959206	1.95336e+06	1.32513e+06	1.42361e+06	1.33499e+06	1.43993e+06	1.22014e+06	1.34509e+06	2.9368e+06	1.96316e+06	2.42526e+06	1.13519e+06	1.54392e+06	942371	1.7647e+06	2.10404e+06	1.49293e+06	1.53504e+06	2.35225e+06	2.15244e+06	1.14959e+06	1.55762e+06	2.09124e+06	1.47651e+06	1.33003e+06	884042	1.72581e+06
FALSE			C15 H31 N4 O4 P	Full match	No results	No match	No match	-0.92	362.208	0.554	6.22942e+06	15	0			8	18	16	DDA for preferred ion	FALSE	108539	88871.1	492056	820458	837301	656980	657480	632925	630343	714370	248074	185521	334208	576947	176131	489219	247130	154356	143072	321742	181034	197435	329642	277182	157895	192548	202901	332496	339359
FALSE		Stearidonic acid	C18 H28 O2	Full match	No results	No results	Full match	0.23	276.209	9.109	1.53482e+07	10	0			8	7	6	DDA for preferred ion	FALSE	79836.7	125508	1.0199e+07	1.01345e+07	8.97226e+06	9.30144e+06	9.04579e+06	9.77243e+06	1.04672e+07	9.77863e+06	1.34338e+07	1.12064e+07	1.29073e+07	7.28866e+06	1.21621e+07	7.93295e+06	1.3101e+07	1.58613e+07	1.27944e+07	1.31851e+07	7.52176e+06	1.09731e+07	5.79832e+06	1.24521e+07	1.29408e+07	1.38977e+07	1.23751e+07	8.15172e+06	9.18767e+06
FALSE			C27 H62 N8 O5 S	Full match	No results	No results	No match	1.46	610.457	11.36	5.82969e+06	12	0			8	12	11	DDA for preferred ion	FALSE	129432	152069	3.03606e+06	3.95526e+06	3.65709e+06	4.06289e+06	3.6382e+06	3.15565e+06	3.22125e+06	3.73586e+06	3.64297e+06	3.08569e+06	3.35355e+06	4.07471e+06	4.45423e+06	5.01537e+06	4.5389e+06	5.34831e+06	3.87881e+06	4.1728e+06	4.7591e+06	4.52718e+06	3.31816e+06	4.38592e+06	5.18938e+06	4.20443e+06	4.96048e+06	6.06971e+06	3.51811e+06
FALSE			C20 H45 N7 O2 S	Full match	No results	No results	No match	-1.49	447.335	8.417	8.14724e+06	2	0			8	6	5	DDA for preferred ion	FALSE	101896	82491.7	3.14889e+06	3.09363e+06	3.4048e+06	3.31046e+06	3.20274e+06	3.08413e+06	3.45664e+06	3.04111e+06	2.58001e+06	2.98674e+06	2.58457e+06	2.34515e+06	2.02897e+06	2.41393e+06	2.46435e+06	2.07593e+06	2.76615e+06	1.64202e+06	4.43698e+06	2.9118e+06	2.99949e+06	2.2213e+06	1.7999e+06	1.74717e+06	1.96541e+06	2.96455e+06	4.12626e+06
FALSE			C8 H19 N3 O10 S	Full match	No results	No results	No match	-4.7	349.077	4.846	1.65258e+07	1	0			8	18	11	DDA for preferred ion	FALSE	51483.8	73572.7	1.36457e+07	1.04945e+07	9.57543e+06	1.08825e+07	1.15998e+07	1.18485e+07	1.26409e+07	1.17583e+07	8.65634e+06	6.40873e+06	1.06033e+07	6.8506e+06	1.04959e+07	1.25332e+07	7.88671e+06	1.09855e+07	7.49506e+06	9.20093e+06	8.37271e+06	8.02e+06	1.12573e+07	1.10085e+07	1.08886e+07	1.06524e+07	1.33437e+07	9.99475e+06	1.14602e+07
FALSE		(4S)-4-[(6-Carboxyhexanoyl)oxy]-4-(trimethylammonio)butanoate	C14 H25 N O6	Full match	No results	No results	Full match	0.12	303.168	4.966	3.64158e+08	1	0			8	3	2	DDA for preferred ion	FALSE	30563	39030.4	1.54177e+08	1.60568e+08	1.6395e+08	1.64659e+08	1.62337e+08	1.61644e+08	1.55516e+08	1.58655e+08	1.04883e+08	1.10047e+08	1.05987e+08	1.0454e+08	1.32335e+08	1.00395e+08	1.06329e+08	1.02265e+08	1.13128e+08	1.24805e+08	1.41771e+08	1.92845e+08	2.17803e+08	1.20408e+08	1.78647e+08	1.7771e+08	1.15366e+08	1.98817e+08	1.42282e+08
FALSE		N-Stearoyltyrosine	C27 H45 N O4	Full match	No results	No results	Full match	0.09	447.335	2.655	2.2074e+07	2	0			8	2	2	DDA for preferred ion	FALSE	104525	38758.1	9.52013e+06	9.52648e+06	9.5619e+06	9.44751e+06	9.70918e+06	9.15895e+06	9.46029e+06	9.70695e+06	6.25581e+06	7.95975e+06	6.6924e+06	6.30373e+06	4.93764e+06	6.47218e+06	6.65074e+06	5.96157e+06	7.82753e+06	4.83812e+06	1.16026e+07	7.98724e+06	8.66489e+06	6.27915e+06	5.89308e+06	5.01686e+06	6.14313e+06	8.13944e+06	1.09799e+07
FALSE		Docosapentaenoic acid	C22 H34 O2	Not the top hit	Full match	No results	Full match	0.29	330.256	0.755	1.48623e+08	14	4	87.1	9.4	8	12	10	DDA for preferred ion	FALSE	94584.1	84919.4	7.51312e+07	8.50679e+07	1.00974e+08	9.74722e+07	9.1883e+07	9.00983e+07	8.98761e+07	7.77164e+07	1.55808e+08	9.38894e+07	1.35192e+08	7.59383e+07	1.11234e+08	7.44482e+07	1.22911e+08	1.41966e+08	1.23738e+08	1.15199e+08	1.39692e+08	1.39443e+08	6.23667e+07	9.77334e+07	1.1413e+08	1.06567e+08	6.83442e+07	5.28591e+07	1.12279e+08
FALSE			C10 H22 O2 S	Full match	No results	No results	No results	2.42	206.135	5.134	8.24837e+06	0	0			8	3	2	DDA for preferred ion	FALSE	65643.3	25832.9	5.17445e+06	5.11614e+06	5.04486e+06	5.12137e+06	5.23849e+06	5.0005e+06	4.97769e+06	5.28507e+06	5.47009e+06	4.76483e+06	8.17752e+06	6.79078e+06	7.50783e+06	8.21569e+06	5.18694e+06	7.13743e+06	7.05512e+06	4.85326e+06	6.31666e+06	3.10249e+06	6.89677e+06	4.00894e+06	5.9011e+06	4.10054e+06	3.10472e+06	6.0827e+06	6.75663e+06
FALSE			C4 H5 N7 O3 P2	Full match	No results	No results	No results	4.6	260.994	1.265	7.64392e+06	0	0			8	25	24	DDA for preferred ion	FALSE	42645.7	44588.9	3.76362e+06	3.42909e+06	3.83159e+06	4.01854e+06	3.97503e+06	5.89549e+06	2.61673e+06	3.51249e+06	6.22994e+06	7.86619e+06	5.12435e+06	1.63393e+06	3.54857e+06	1.50286e+06	4.51595e+06	6.70909e+06	6.93932e+06	2.32704e+06	4.87075e+06	7.78155e+06	3.38108e+06	4.22251e+06	4.71327e+06	4.75979e+06	3.987e+06	3.00468e+06	4.17946e+06
FALSE			C13 H38 N9 O5 P	Full match	No results	No results	No match	-0.56	431.273	1.25	1.40548e+07	1	0			8	4	4	DDA for preferred ion	FALSE	708769	395724	1.15384e+07	1.17881e+07	1.2098e+07	1.11728e+07	1.22217e+07	1.10546e+07	1.21238e+07	1.15792e+07	8.21264e+06	8.79854e+06	5.75571e+06	1.00692e+07	6.93268e+06	9.76056e+06	4.9939e+06	7.06836e+06	8.78047e+06	5.06443e+06	1.23427e+07	9.74135e+06	7.81215e+06	6.94043e+06	1.36592e+07	1.39621e+07	8.0103e+06	7.58187e+06	1.13493e+07
FALSE		240I539PWQ	C5 H14 N O6 P	Full match	No results	No results	Full match	0	215.056	0.721	2.47655e+07	4	0			8	7	7	DDA for preferred ion	FALSE	582265	555864	1.42177e+07	1.34454e+07	1.43283e+07	1.22085e+07	1.36685e+07	1.52397e+07	1.29616e+07	1.40084e+07	1.8716e+07	1.35182e+07	1.74602e+07	1.00735e+07	1.70877e+07	1.03057e+07	1.64548e+07	1.92821e+07	1.30515e+07	1.66271e+07	1.18914e+07	2.45754e+07	1.27728e+07	1.56612e+07	1.8187e+07	2.01911e+07	1.52675e+07	1.29654e+07	1.14702e+07
FALSE			C17 H41 N4 O8 P S2	Full match	No results	No results	No results	2.12	524.211	0.523	7.25898e+06	0	0			8	20	13	DDA for other ion	FALSE	40613.4	75262.9	5.94075e+06	4.63138e+06	4.24771e+06	4.65806e+06	4.18546e+06	4.87246e+06	5.77892e+06	5.38346e+06	4.33846e+06	5.42211e+06	5.02687e+06	4.54469e+06	4.36967e+06	6.06757e+06	6.71774e+06	5.91478e+06	6.8207e+06	5.2743e+06	4.11684e+06	4.70371e+06	6.69725e+06	4.45523e+06	4.079e+06	4.29451e+06	5.26439e+06	8.06466e+06	6.79528e+06
FALSE			C8 H17 N9 O4 S2	Full match	No results	No results	No results	4.51	367.086	3.363	4.04917e+07	0	0			8	18	13	DDA for preferred ion	FALSE	143523	107471	1.25729e+07	1.17629e+07	1.65157e+07	1.55601e+07	1.64132e+07	1.42063e+07	1.42922e+07	1.23134e+07	1.13392e+07	1.49569e+07	1.75324e+07	1.54606e+07	1.53644e+07	1.26749e+07	1.87053e+07	8.20361e+06	1.00369e+07	1.17688e+07	1.21525e+07	8.67757e+06	7.20034e+06	1.1598e+07	9.90745e+06	9.18765e+06	9.39137e+06	6.13395e+06	1.10422e+07
FALSE		D-Glucose 6-phosphate	C6 H13 O9 P	Full match	Full match	Not the top hit	Not the top hit	-0.08	260.03	3.857	5.34884e+08	53	5	96.2	100	8	7	5	DDA for preferred ion	FALSE	175318	341801	3.11781e+08	3.56864e+08	3.49881e+08	3.60835e+08	3.55009e+08	3.45183e+08	3.51389e+08	3.18333e+08	2.76049e+08	2.04183e+08	4.40379e+08	3.75237e+08	2.67793e+08	3.19847e+08	3.56359e+08	2.64745e+08	1.88723e+08	2.61202e+08	2.97977e+08	2.77211e+08	3.97452e+08	3.89114e+08	3.00932e+08	3.53992e+08	3.42034e+08	4.57426e+08	2.87895e+08
FALSE		triacetic acid	C6 H8 O4	Full match	No results	Partial match	Full match	-0.09	144.042	0.774	9.35014e+07	18	0			8	22	23	DDA for preferred ion	FALSE	1.17194e+06	1.14778e+06	2.49417e+07	2.62017e+07	4.60143e+07	2.69029e+07	2.93798e+07	3.42063e+07	2.77258e+07	2.82998e+07	1.56835e+07	1.90872e+07	2.9584e+07	1.5889e+07	2.60174e+07	1.32067e+07	2.6533e+07	2.99776e+07	2.86585e+07	2.3192e+07	2.61678e+07	2.0691e+07	2.85479e+07	3.05874e+07	1.60268e+07	1.47756e+07	1.80281e+07	3.99115e+07	2.66629e+07
FALSE		N-Stearoyltyrosine	C27 H45 N O4	Full match	No results	No results	Full match	0.06	447.335	2.52	6.41032e+06	2	0			8	10	7	DDA for preferred ion	FALSE	33746.9	34493.5	2.86347e+06	2.36987e+06	2.45907e+06	2.47203e+06	2.5311e+06	2.45426e+06	2.74402e+06	2.66327e+06	1.42873e+06	1.31552e+06	1.96347e+06	2.49782e+06	1.49621e+06	1.99705e+06	1.46332e+06	1.59211e+06	2.60725e+06	1.38667e+06	1.78391e+06	1.13143e+06	3.43076e+06	1.4705e+06	1.55099e+06	1.64722e+06	1.19314e+06	1.54461e+06	3.61451e+06
FALSE		Bucillamine	C7 H13 N O3 S2	Full match	No results	No results	Full match	0.31	223.034	0.83	3.14092e+07	1	0			8	9	7	DDA for preferred ion	FALSE	50912.9	38453.4	1.23552e+07	1.397e+07	1.5331e+07	1.42277e+07	1.2954e+07	1.3926e+07	1.43433e+07	1.28443e+07	1.2088e+07	1.40417e+07	1.61806e+07	9.60254e+06	1.51854e+07	9.32767e+06	1.27605e+07	1.09639e+07	1.02808e+07	1.58918e+07	1.44445e+07	1.30537e+07	1.05251e+07	1.03636e+07	9.10987e+06	7.75621e+06	1.12065e+07	8.88649e+06	1.34105e+07
FALSE		Thymidine 5'-monophosphate	C10 H15 N2 O8 P	No match	Invalid mass	No results	No match	-16.81	322.051	6.769	2.35973e+08	9	3	87.4	9.4	8	4	2	DDA for preferred ion	FALSE	51066.4	58135.3	1.32674e+08	1.35761e+08	1.3922e+08	1.39016e+08	1.40688e+08	1.35482e+08	1.33897e+08	1.35236e+08	7.37341e+07	8.60293e+07	1.01913e+08	1.69455e+08	1.49846e+08	1.60516e+08	1.01331e+08	7.39792e+07	8.64493e+07	1.49309e+08	9.55908e+07	9.28072e+07	1.68836e+08	9.29439e+07	6.65147e+07	6.03076e+07	9.35257e+07	1.64188e+08	9.53553e+07
FALSE			C35 H72 N5 O4 P	Full match	No results	No results	No results	2.35	657.534	0.944	5.27133e+06	0	0			8	19	9	DDA for preferred ion	FALSE	108707	180769	3.09964e+06	3.11849e+06	2.30424e+06	2.77874e+06	2.93973e+06	3.10707e+06	2.91758e+06	2.9813e+06	4.57917e+06	2.71276e+06	4.48526e+06	2.87075e+06	3.06143e+06	2.30472e+06	4.98013e+06	4.09517e+06	2.9783e+06	3.50732e+06	2.67332e+06	4.38095e+06	2.96042e+06	3.74517e+06	2.72659e+06	2.70241e+06	3.79782e+06	3.65235e+06	2.94799e+06
FALSE		17α-Hydroxyprogesterone	C21 H30 O3	No match	Invalid mass	No results	No results	-7.19	330.217	9.048	7.36113e+06	0	1	61.7	8.1	8	6	3	DDA for preferred ion	FALSE	1.07188e+06	978942	4.75029e+06	4.56724e+06	4.89021e+06	4.77729e+06	4.6149e+06	4.58589e+06	4.96679e+06	4.62131e+06	4.20418e+06	3.65732e+06	7.19741e+06	4.8292e+06	6.13032e+06	5.24364e+06	4.88777e+06	5.99132e+06	5.64909e+06	3.9147e+06	5.23782e+06	4.18516e+06	4.96094e+06	3.50232e+06	2.50338e+06	3.43929e+06	3.85487e+06	2.61229e+06	5.56746e+06
FALSE		KJ9800000	C18 H39 O7 P	Full match	No results	No results	Full match	-2.43	398.242	9.404	3.19471e+06	1	0			8	13	9	DDA for preferred ion	FALSE	101552	135337	1.98869e+06	1.96342e+06	1.59625e+06	1.57268e+06	1.80772e+06	1.83075e+06	1.83586e+06	2.02017e+06	2.22723e+06	1.28824e+06	3.06019e+06	2.01534e+06	2.54859e+06	2.86871e+06	2.73465e+06	3.1008e+06	2.18954e+06	1.34879e+06	1.98955e+06	1.41229e+06	2.02398e+06	556061	2.5945e+06	818802	1.52398e+06	2.28411e+06	1.86081e+06
FALSE			C21 H32	Full match	No results	No results	No results	0.44	284.251	0.75	1.75432e+08	0	0			8	12	9	DDA for preferred ion	FALSE	177930	151080	9.0375e+07	9.99782e+07	1.14566e+08	1.16189e+08	1.04533e+08	1.07156e+08	1.05836e+08	9.23368e+07	1.87025e+08	1.21271e+08	1.58196e+08	9.01584e+07	1.3082e+08	8.87063e+07	1.44448e+08	1.65231e+08	1.48234e+08	1.33538e+08	1.68336e+08	1.68126e+08	7.48426e+07	1.18206e+08	1.36671e+08	1.27092e+08	8.38351e+07	6.34263e+07	1.2751e+08
FALSE		Nicotinamide adenine dinucleotide (NAD+)	C21 H27 N7 O14 P2	Not the top hit	Full match	No results	Partial match	0.26	663.109	4.739	1.42167e+07	1	2	95.4	85.8	8	6	4	DDA for preferred ion	FALSE	44214.6	45578.4	1.01649e+07	1.03613e+07	9.74191e+06	9.43456e+06	9.60319e+06	1.03123e+07	1.03898e+07	9.92839e+06	1.03325e+07	1.1514e+07	1.04001e+07	9.69628e+06	9.52845e+06	9.36548e+06	1.05603e+07	9.11651e+06	1.00837e+07	9.56903e+06	1.3703e+07	8.95393e+06	9.04907e+06	1.11178e+07	1.18145e+07	1.19286e+07	9.08741e+06	8.83234e+06	1.26249e+07
FALSE			C13 H27 N3 O3 P2 S3	Full match	No results	No results	No results	-3.79	431.067	6.234	9.2934e+06	0	0			8	8	6	DDA for preferred ion	FALSE	153138	144264	4.27818e+06	4.99021e+06	4.68023e+06	4.83268e+06	5.25059e+06	4.74157e+06	4.62828e+06	4.4522e+06	6.25821e+06	4.88e+06	6.77638e+06	3.80164e+06	5.64311e+06	4.31045e+06	9.07768e+06	5.17686e+06	4.97909e+06	5.50558e+06	2.80888e+06	6.6203e+06	5.8719e+06	4.30236e+06	6.28595e+06	6.29473e+06	4.14509e+06	5.47596e+06	3.29123e+06
FALSE			C12 H21 N3 O6 S2	Full match	No results	No results	No results	0.08	367.087	3.522	5.09718e+07	0	0			8	23	17	DDA for preferred ion	FALSE	52796.8	75446.4	1.84182e+07	2.47755e+07	2.2314e+07	2.34023e+07	1.64534e+07	1.97061e+07	1.71165e+07	2.60532e+07	1.57985e+07	1.76287e+07	2.42673e+07	1.90548e+07	1.42981e+07	1.65527e+07	2.48971e+07	1.30395e+07	1.47161e+07	2.27137e+07	1.38866e+07	1.49107e+07	1.03823e+07	1.63834e+07	1.24675e+07	1.43521e+07	1.51165e+07	1.17754e+07	1.32068e+07
FALSE		CHLORIC ACID	H Cl O3	No results	No results	No results	Full match	0.13	83.9614	0.57	1.89222e+07	1	0			8	16	14	DDA for preferred ion	FALSE	331081	194262	3.87066e+06	5.18182e+06	5.46064e+06	5.1881e+06	5.62402e+06	4.01485e+06	5.24558e+06	4.42136e+06	3.85499e+06	3.05267e+06	2.3618e+06	2.79148e+06	1.79051e+06	2.93111e+06	2.26693e+06	3.15788e+06	3.05836e+06	1.23274e+06	3.97177e+06	5.56872e+06	4.88869e+06	2.58404e+06	2.53221e+06	2.19738e+06	2.75477e+06	5.66521e+06	3.55458e+06
FALSE			C17 H38 N6 O4	Full match	No results	No results	No results	4.03	390.297	0.864	1.40141e+07	0	0			8	23	23	DDA for preferred ion	FALSE	1.65994e+06	1.41721e+06	6.51717e+06	1.02469e+07	5.99355e+06	1.04602e+07	6.50403e+06	8.96259e+06	9.07373e+06	6.51055e+06	1.41495e+07	7.46338e+06	6.26399e+06	4.43685e+06	1.13127e+07	8.33275e+06	1.26148e+07	9.99518e+06	6.30226e+06	4.35143e+06	6.91956e+06	8.8271e+06	9.25476e+06	4.52313e+06	7.81696e+06	6.96335e+06	1.05416e+07	1.09363e+07	8.2486e+06
FALSE		6-Oxo-pipecolinic acid	C6 H9 N O3	Full match	No results	No results	Full match	-0.05	143.058	0.778	1.63394e+07	5	0			8	19	13	DDA for preferred ion	FALSE	141276	86875.2	3.07603e+06	3.82715e+06	3.85532e+06	3.65528e+06	3.50849e+06	4.51763e+06	3.59826e+06	3.09352e+06	2.05994e+06	2.81133e+06	1.27852e+06	731088	2.9952e+06	752434	1.35184e+06	1.68583e+06	2.19489e+06	2.7592e+06	1.43779e+06	2.18924e+06	2.761e+06	1.7628e+06	1.0252e+06	1.16254e+06	1.57832e+06	2.0407e+06	1.13245e+06
FALSE		Succinyladenosine	C14 H17 N5 O8	Full match	No results	No results	Full match	-2.54	383.107	1.807	9.86819e+07	1	0			8	23	23	DDA for preferred ion	FALSE	246494	216767	1.84683e+07	2.87568e+07	4.02158e+07	2.72858e+07	3.43089e+07	2.78361e+07	2.50269e+07	2.63009e+07	2.40544e+07	3.06608e+07	2.46145e+07	2.93588e+07	1.69445e+07	1.30459e+07	2.98542e+07	2.65425e+07	2.92024e+07	1.95329e+07	2.92428e+07	4.17956e+07	3.53985e+07	3.42317e+07	2.4902e+07	2.73318e+07	1.96117e+07	3.33326e+07	3.18479e+07
FALSE				No results	No results	No results	No results		1072.38	6.389	8.35618e+06	0	0			8	25	19	DDA for other ion	FALSE	52975.9	27373.8	2.97415e+06	5.47926e+06	5.35067e+06	5.06586e+06	4.66372e+06	3.65559e+06	4.42498e+06	4.70686e+06	5.89424e+06	5.52449e+06	8.72763e+06	3.9463e+06	7.20559e+06	3.99574e+06	7.2143e+06	6.29734e+06	4.20418e+06	6.68419e+06	2.34789e+06	9.21915e+06	6.13752e+06	4.90706e+06	6.57777e+06	6.17468e+06	3.64192e+06	5.65879e+06	2.15711e+06
FALSE		Terminaline	C23 H41 N O2	Full match	No results	No results	Full match	0.29	363.314	9.768	7.66815e+06	1	0			8	11	8	DDA for preferred ion	FALSE	81748	102698	3.87729e+06	4.7987e+06	3.74182e+06	4.02002e+06	4.0099e+06	3.76372e+06	4.1756e+06	4.3076e+06	5.06525e+06	3.77754e+06	6.16014e+06	7.48663e+06	6.27907e+06	6.39207e+06	5.10219e+06	6.65795e+06	7.57748e+06	4.31891e+06	5.4513e+06	3.04118e+06	4.19004e+06	3.11123e+06	2.00879e+06	3.23311e+06	2.76087e+06	2.11184e+06	4.35663e+06
FALSE			C8 H18 N2 O5 S4	Full match	No results	No results	No match	-4.01	350.008	6.846	5.65691e+06	7	0			8	22	12	DDA for preferred ion	FALSE	83105	59603.8	749419	759831	784865	947970	731114	940828	705861	778364	83006.7	85071.1	83042	344361	68018.3	373504	70633.1	67921.5	67242.8	65621	83505.8	83236.2	553846	120486	77066.1	102190	68308.8	539106	62876.2
FALSE		Margaric acid	C17 H34 O2	Full match	No results	No results	Full match	-0.03	270.256	10.129	1.68588e+07	9	0			8	10	9	DDA for preferred ion	FALSE	1.04191e+06	907385	1.01695e+07	1.15723e+07	1.08659e+07	1.22841e+07	1.28501e+07	1.19738e+07	1.09366e+07	1.0101e+07	1.52096e+07	1.0998e+07	1.56338e+07	1.54042e+07	1.66998e+07	1.56256e+07	1.64898e+07	1.23387e+07	1.31527e+07	1.03356e+07	1.53719e+07	7.06651e+06	1.06425e+07	9.24602e+06	4.4205e+06	8.09007e+06	1.01686e+07	5.40782e+06	1.05631e+07
FALSE			C22 H35 Cl O2	Full match	No results	No results	No match	-3.09	366.231	0.801	6.68141e+06	1	0			8	18	11	DDA for preferred ion	FALSE	115993	79175.1	3.04936e+06	3.02724e+06	3.03251e+06	3.9539e+06	3.24094e+06	3.26915e+06	3.51779e+06	2.80624e+06	5.52751e+06	4.50442e+06	4.91022e+06	3.54808e+06	6.61943e+06	3.52125e+06	5.46083e+06	5.40809e+06	4.1975e+06	2.96068e+06	6.17026e+06	5.11841e+06	1.65986e+06	3.97233e+06	5.87657e+06	5.65359e+06	2.75773e+06	1.65314e+06	5.27491e+06
FALSE		13-HODE	C18 H32 O3	Full match	No results	No results	Full match	0.26	296.235	9.048	1.68917e+07	14	0			8	15	14	DDA for preferred ion	FALSE	2.3714e+06	124656	6.43674e+06	7.49659e+06	7.05705e+06	5.21279e+06	6.46546e+06	8.34432e+06	7.0605e+06	5.99987e+06	1.19183e+07	6.52711e+06	1.03255e+07	4.57331e+06	6.8829e+06	2.87949e+06	8.61716e+06	8.90614e+06	6.97122e+06	5.57245e+06	1.7553e+07	1.24026e+07	1.07359e+07	9.99925e+06	9.09181e+06	7.54376e+06	9.77103e+06	6.39886e+06	1.52862e+07
FALSE			C14 H20 N10 O5 P2	Full match	No results	No results	No results	-4.31	470.107	0.695	5.7508e+07	0	0			8	15	15	DDA for preferred ion	FALSE	97633.6	127809	4.1321e+07	3.19407e+07	4.29343e+07	5.09734e+07	3.41846e+07	3.70721e+07	4.17836e+07	3.92697e+07	1.51794e+07	2.66991e+07	3.13547e+07	2.86107e+07	3.05325e+07	2.67492e+07	3.52494e+07	2.92212e+07	3.21957e+07	3.15267e+07	3.67217e+07	3.7456e+07	2.03438e+07	3.3821e+07	3.26279e+07	2.36222e+07	3.05277e+07	2.75922e+07	5.32256e+07
FALSE			C30 H47 N9 O16 P2 S3	Full match	No results	No results	No results	-0.22	947.178	3.43	9.19113e+06	0	0			7	30	25	DDA for other ion	FALSE	114453	52915.6	822888	2.00461e+06	4.23946e+06	4.90459e+06	3.89255e+06	3.45247e+06	3.7321e+06	3.32946e+06	5.51252e+06	3.66946e+06	4.14174e+06	3.22053e+06	6.48452e+06	3.00557e+06	5.09853e+06	6.41847e+06	3.4957e+06	5.6273e+06	4.57682e+06	5.91456e+06	5.17199e+06	5.96377e+06	6.9267e+06	5.94997e+06	4.60681e+06	6.66332e+06	4.40288e+06
FALSE		8,8-dimethyl-2H,8H-pyrano[3,2-g]chromen-2-one	C14 H12 O3	No results	Invalid mass	No results	No results	8.84	228.081	0.776	2.32442e+07	0	2	61.7	8.1	8	19	15	DDA for preferred ion	FALSE	165480	218840	1.68396e+07	1.26034e+07	1.14053e+07	1.11336e+07	1.22623e+07	1.55218e+07	1.39653e+07	1.5083e+07	1.29141e+07	2.1828e+07	1.47914e+07	1.19358e+07	1.258e+07	1.4067e+07	1.7444e+07	1.42815e+07	2.29341e+07	1.52975e+07	1.52147e+07	8.09655e+06	1.03569e+07	1.15567e+07	1.22538e+07	1.25286e+07	1.33079e+07	1.31526e+07	1.76258e+07
FALSE		4-chloro-5-morpholino-2-quinoxalin-2-ylpyridazin-3(2H)-one	C16 H14 Cl N5 O2	No match	Full match	No match	No match	0.8	343.084	4.017	6.69591e+06	2	2	86.9	9.3	8	18	6	DDA for preferred ion	FALSE	21702.7	31865.7	4.37932e+06	3.78766e+06	3.6493e+06	3.82582e+06	3.82769e+06	4.04563e+06	4.15062e+06	4.14571e+06	3.03571e+06	2.56661e+06	3.75493e+06	3.16948e+06	3.2883e+06	3.11156e+06	3.88954e+06	3.27481e+06	2.78911e+06	3.79722e+06	2.2737e+06	3.1616e+06	3.39603e+06	3.47289e+06	3.10779e+06	3.30692e+06	3.49792e+06	3.90278e+06	2.52252e+06
FALSE			C9 H22 N O8 P	Full match	No results	No results	No results	0.29	303.108	0.682	3.48078e+06	0	0			8	4	4	DDA for preferred ion	FALSE	13303.4	11365.3	2.1059e+06	1.98644e+06	1.97827e+06	1.89923e+06	2.11699e+06	2.03262e+06	1.93521e+06	2.1e+06	2.9417e+06	1.43412e+06	3.32977e+06	1.99275e+06	2.66566e+06	3.4978e+06	3.04839e+06	2.5425e+06	2.43642e+06	1.55519e+06	2.32143e+06	1.92012e+06	2.01577e+06	1.43296e+06	2.53664e+06	1.44739e+06	1.81203e+06	2.99077e+06	2.09652e+06
FALSE			C5 H18 N5 O6 P S2	Full match	No results	No results	No match	2.21	339.044	3.003	2.63504e+07	2	0			8	16	10	DDA for preferred ion	FALSE	158445	130156	1.6408e+07	1.82355e+07	1.99076e+07	1.62768e+07	2.09627e+07	1.73836e+07	1.89151e+07	1.66314e+07	2.31318e+07	2.54376e+07	2.16539e+07	1.9634e+07	2.61361e+07	1.31624e+07	2.40837e+07	1.64812e+07	2.26105e+07	1.79129e+07	2.30188e+07	2.23073e+07	1.74869e+07	2.21078e+07	1.80759e+07	2.37861e+07	1.74292e+07	1.75015e+07	1.96914e+07
FALSE		Bethanidine	C10 H15 N3	Full match	No results	No results	Full match	-0.05	177.127	6.012	1.01251e+07	1	0			8	12	11	DDA for preferred ion	FALSE	62996.9	41552.3	2.47816e+06	2.78261e+06	3.47689e+06	3.22079e+06	2.59284e+06	2.91188e+06	2.7025e+06	2.80597e+06	2.26589e+06	2.06119e+06	1.67676e+06	593525	155745	1.80245e+06	2.21513e+06	149168	518141	2.17103e+06	2.50651e+06	3.52286e+06	1.04573e+06	4.10261e+06	1.01524e+07	2.72713e+06	3.27571e+06	8.61328e+06	1.00186e+06
FALSE			C17 H33 N4 O P	Full match	No results	No results	No results	-3.9	340.238	9.77	7.75965e+07	0	0			8	17	12	DDA for preferred ion	FALSE	78514.6	114151	4.63678e+07	5.53603e+07	3.82386e+07	4.38871e+07	4.74096e+07	3.96827e+07	4.7893e+07	5.18134e+07	5.53674e+07	3.79052e+07	6.16358e+07	7.44552e+07	7.31335e+07	6.82598e+07	5.76765e+07	6.77876e+07	7.97506e+07	4.96697e+07	5.12472e+07	3.52972e+07	4.60608e+07	3.9994e+07	2.45315e+07	4.00968e+07	3.79339e+07	2.43701e+07	4.86492e+07
FALSE			C27 H31 N4 O9 P3 S2	Full match	No results	No results	No results	0.28	712.075	5.215	4.91002e+07	0	0			8	18	18	DDA for other ion	FALSE	112350	117250	2.23842e+07	3.40329e+07	3.89784e+07	4.03248e+07	2.97044e+07	3.11405e+07	3.04589e+07	2.90279e+07	3.5562e+07	4.02824e+07	3.61916e+07	4.69838e+07	4.48405e+07	4.87571e+07	3.67314e+07	4.61851e+07	3.17197e+07	4.16129e+07	3.05636e+07	3.80397e+07	3.65775e+07	4.0879e+07	4.68904e+07	3.74317e+07	4.21746e+07	4.05337e+07	4.10261e+07
FALSE		Sulfosalicylic Acid	C7 H6 O6 S	Full match	No results	No results	Full match	0.01	217.989	0.575	5.56049e+06	3	0			8	13	13	DDA for preferred ion	FALSE	91237.5	200169	1.6032e+06	1.87602e+06	2.1174e+06	2.23628e+06	1.61359e+06	1.95276e+06	2.04129e+06	1.61094e+06	1.46195e+06	1.07599e+06	1.39337e+06	2.76179e+06	1.28553e+06	2.87805e+06	1.14554e+06	1.16907e+06	1.19258e+06	1.38055e+06	1.26867e+06	1.47629e+06	1.70011e+06	1.21461e+06	1.09597e+06	1.24864e+06	1.22213e+06	1.55517e+06	1.36352e+06
FALSE			C7 H19 N9 O7 P2	Full match	No results	No results	No match	-2.94	403.087	2.495	2.82954e+07	2	0			8	7	7	DDA for preferred ion	FALSE	535422	619512	2.20946e+07	1.786e+07	1.88158e+07	1.91219e+07	1.91549e+07	1.91926e+07	1.9628e+07	2.09419e+07	2.61453e+07	1.36229e+07	2.4253e+07	1.525e+07	2.60862e+07	1.49479e+07	2.23618e+07	2.8229e+07	1.44418e+07	2.59545e+07	1.54858e+07	2.31386e+07	2.34699e+07	2.01693e+07	2.15231e+07	1.92376e+07	2.04438e+07	2.33355e+07	1.65544e+07
FALSE			C17 H38 N2 O4 S	Full match	No results	No results	No results	-4.67	366.254	9.929	3.77466e+06	0	0			8	20	19	DDA for preferred ion	FALSE	131848	79158.1	1.2057e+06	2.1744e+06	2.27606e+06	1.89848e+06	2.21916e+06	1.74909e+06	1.65883e+06	1.77087e+06	3.30363e+06	2.43549e+06	2.86784e+06	1.03625e+06	2.23878e+06	955069	2.51443e+06	3.52484e+06	2.4727e+06	1.73496e+06	2.42285e+06	2.53049e+06	1.27231e+06	1.73037e+06	2.07494e+06	2.40017e+06	1.61555e+06	1.22416e+06	2.60942e+06
FALSE		Bilobol	C21 H34 O2	Full match	No results	No results	Full match	0.25	318.256	9.768	9.68922e+07	13	0			8	17	13	DDA for preferred ion	FALSE	219653	324765	5.95836e+07	6.91515e+07	4.83153e+07	5.47403e+07	6.00919e+07	4.92459e+07	6.08232e+07	6.64127e+07	7.04683e+07	4.68577e+07	7.7358e+07	9.27873e+07	8.97022e+07	8.73764e+07	7.3411e+07	8.5318e+07	1.01585e+08	6.33211e+07	6.40674e+07	4.37195e+07	5.75897e+07	4.88054e+07	3.00799e+07	4.93379e+07	4.75031e+07	3.06686e+07	6.2222e+07
FALSE		3-(7-Hydroxy-4-oxo-4H-chromen-2-yl)phenyl hydrogen sulfate	C15 H10 O7 S	Full match	No results	No results	Full match	0.46	334.015	6.575	4.2622e+06	3	0			8	6	6	DDA for preferred ion	FALSE	35946.6	48215.8	479513	568704	506967	531807	519296	566312	508382	493857	42599.3	43619.5	47172.3	217267	47733	274772	55259.8	49103.7	46688.8	52661.2	44085.7	43320.9	294512	47393.9	48162.6	48114.2	48486.7	286278	51866.1
FALSE			C18 H28 N6 O4 S2	Full match	No results	No results	No match	-0.01	456.161	0.784	2.25055e+07	2	0			8	21	17	DDA for preferred ion	FALSE	95967.9	117889	1.90914e+07	1.42848e+07	1.27881e+07	1.15974e+07	1.31157e+07	1.7438e+07	1.58234e+07	1.72629e+07	1.43697e+07	2.11087e+07	1.71575e+07	1.30201e+07	1.44149e+07	1.44524e+07	1.96273e+07	1.58989e+07	2.40092e+07	1.67194e+07	1.59523e+07	8.63942e+06	1.1793e+07	1.28323e+07	1.39787e+07	1.41076e+07	1.47364e+07	1.39969e+07	1.98431e+07
FALSE			C32 H73 N7 O3 S	Full match	No results	No results	No results	-0.04	635.55	0.946	8.56929e+06	0	0			8	14	9	DDA for preferred ion	FALSE	112792	156295	4.82235e+06	5.41448e+06	6.15353e+06	5.63195e+06	5.44602e+06	4.85304e+06	4.73724e+06	5.75752e+06	7.23326e+06	4.122e+06	8.1629e+06	5.25015e+06	5.28085e+06	3.81227e+06	5.81953e+06	6.92008e+06	3.92622e+06	5.43482e+06	6.01919e+06	6.53559e+06	3.44479e+06	4.91819e+06	4.7338e+06	5.26489e+06	5.55502e+06	5.88716e+06	5.13917e+06
FALSE			C19 H35 N4 O3 P	Full match	No results	No results	No match	-3.33	398.243	9.031	6.38688e+06	1	0			8	9	7	DDA for preferred ion	FALSE	85003.1	200568	3.52289e+06	4.31972e+06	3.99177e+06	3.969e+06	4.17167e+06	3.47901e+06	3.96325e+06	3.89792e+06	6.18572e+06	2.30348e+06	5.94689e+06	5.63468e+06	5.89079e+06	6.19733e+06	5.79867e+06	6.23143e+06	5.63437e+06	2.31404e+06	4.14177e+06	2.55478e+06	4.63628e+06	1.36906e+06	4.18445e+06	1.47945e+06	2.83048e+06	5.27218e+06	5.01242e+06
FALSE			C4 H16 N8 O6 P2 S2	Full match	No results	No results	No results	-0.43	398.011	5.342	1.04401e+08	0	0			8	16	16	DDA for preferred ion	FALSE	557994	1.19144e+06	7.75291e+07	7.17209e+07	7.14951e+07	7.06042e+07	4.40941e+07	7.43286e+07	7.48871e+07	7.88715e+07	8.29647e+07	9.36011e+07	8.13689e+07	7.62574e+07	8.78527e+07	7.26468e+07	5.81768e+07	8.86747e+07	9.07944e+07	8.4917e+07	7.1778e+07	8.74138e+07	1.04102e+08	8.19186e+07	8.34198e+07	8.32377e+07	1.01732e+08	8.69152e+07	7.88671e+07
FALSE		L-Glutathione (reduced)	C10 H17 N3 O6 S	Full match	Full match	Full match	Full match	0.33	307.084	0.738	3.55131e+08	2	1	83	67	8	15	7	DDA for preferred ion	FALSE	39827.3	224993	2.18374e+08	2.546e+08	2.62521e+08	2.71828e+08	2.49379e+08	2.56613e+08	2.43793e+08	2.37533e+08	2.33309e+08	2.27823e+08	2.13851e+08	2.88237e+08	2.73056e+08	2.66071e+08	2.13875e+08	2.08095e+08	2.14381e+08	2.65659e+08	2.47675e+08	2.3521e+08	2.78976e+08	2.82932e+08	2.35151e+08	2.37429e+08	2.51948e+08	2.45298e+08	2.24773e+08
FALSE		trimethadione	C6 H9 N O3	Full match	No results	No results	Full match	0.26	143.058	1.315	6.59435e+06	5	0			8	11	10	DDA for preferred ion	FALSE	58294.4	99617.1	2.89794e+06	2.37567e+06	2.09375e+06	2.52281e+06	2.44553e+06	2.452e+06	2.77682e+06	2.54454e+06	1.25795e+06	948638	1.09356e+06	1.15388e+06	2.65679e+06	1.13978e+06	1.22703e+06	1.15665e+06	1.25641e+06	2.71726e+06	1.10044e+06	1.08207e+06	1.64126e+06	1.30795e+06	1.03911e+06	995792	1.48907e+06	1.7894e+06	1.52956e+06
FALSE			C20 H28 N6	Full match	No results	No results	No results	0.9	352.238	9.415	8.8183e+06	0	0			8	17	13	DDA for preferred ion	FALSE	152035	314839	5.59209e+06	6.3024e+06	6.05861e+06	4.854e+06	4.83612e+06	7.09206e+06	6.10421e+06	5.27152e+06	5.9986e+06	3.93522e+06	6.98921e+06	4.87143e+06	8.55665e+06	8.94552e+06	7.04698e+06	8.8977e+06	6.16322e+06	3.51146e+06	5.28667e+06	3.97757e+06	5.83541e+06	2.45588e+06	6.32466e+06	2.25632e+06	4.74007e+06	7.13228e+06	5.8922e+06
FALSE		Promegestone	C22 H30 O2	Full match	No results	No results	Full match	0.28	326.225	9.209	6.38204e+06	4	0			8	8	6	DDA for preferred ion	FALSE	97263.7	100103	4.08485e+06	4.69509e+06	4.91897e+06	4.41132e+06	4.50232e+06	4.24106e+06	4.44176e+06	4.52586e+06	5.93659e+06	6.59598e+06	5.11654e+06	3.49451e+06	5.25423e+06	3.63247e+06	5.13969e+06	5.37939e+06	6.05075e+06	4.0699e+06	6.19331e+06	5.8719e+06	3.01948e+06	5.26867e+06	5.96605e+06	5.33094e+06	4.4822e+06	3.42472e+06	5.85763e+06
FALSE			C6 H11 N O6 S	Full match	No results	No results	No results	0.03	225.031	1.241	6.28949e+07	0	0			8	22	21	DDA for preferred ion	FALSE	49731.7	67304.7	4.3044e+07	2.14697e+07	2.62e+07	2.69961e+07	2.87092e+07	3.33492e+07	3.20669e+07	3.4312e+07	4.16226e+07	9.60823e+06	5.97692e+07	1.35038e+07	3.81758e+07	3.6899e+07	5.60226e+07	3.5833e+07	6.49172e+07	3.5041e+07	1.17392e+07	1.8457e+07	2.58143e+07	2.0946e+07	2.32268e+07	2.37638e+07	2.22116e+07	2.29827e+07	2.21283e+07
FALSE			C18 H38 N2 O12 P2	Full match	No results	No results	No results	-4.63	536.188	6.393	8.51918e+06	0	0			8	26	22	DDA for preferred ion	FALSE	45655.5	25625.1	2.82877e+06	5.44345e+06	3.57684e+06	5.02294e+06	4.80802e+06	4.31262e+06	3.21841e+06	4.33285e+06	7.92551e+06	5.67284e+06	9.24664e+06	3.94629e+06	5.67594e+06	4.03029e+06	7.32543e+06	6.77451e+06	3.70541e+06	5.37055e+06	2.29296e+06	8.61239e+06	6.73131e+06	4.39104e+06	6.33185e+06	6.51577e+06	4.53709e+06	5.74951e+06	2.20676e+06
FALSE			C3 H8 N7 O4 P	Full match	No results	No results	No results	1.18	237.038	5.727	2.13394e+07	0	0			8	7	6	DDA for preferred ion	FALSE	46194.4	88671.7	1.33791e+07	1.53576e+07	1.4712e+07	1.5645e+07	1.37298e+07	1.58501e+07	1.4025e+07	1.40086e+07	1.87358e+07	1.46233e+07	1.73227e+07	1.28704e+07	1.57945e+07	1.27746e+07	1.2359e+07	1.96716e+07	1.45048e+07	1.82601e+07	1.2087e+07	1.97846e+07	1.51474e+07	1.60867e+07	1.74598e+07	1.69731e+07	1.59026e+07	1.36805e+07	1.15634e+07
FALSE			C8 H5 N O8 S	Full match	No results	No results	No results	-0.63	274.973	2.637	4.09747e+07	0	0			8	21	21	DDA for preferred ion	FALSE	153684	134980	8.91157e+06	1.8161e+07	1.81079e+07	1.36052e+07	1.60895e+07	1.41066e+07	1.46052e+07	1.31011e+07	2.90433e+07	3.39594e+07	2.33832e+07	9.6523e+06	1.1601e+07	7.03387e+06	2.00626e+07	1.54014e+07	2.55812e+07	1.02047e+07	3.66137e+07	4.49003e+07	1.11953e+07	2.22102e+07	2.47631e+07	2.2217e+07	2.06124e+07	8.66133e+06	2.94009e+07
FALSE		S-methylglutathione	C11 H19 N3 O6 S	Full match	No results	No results	Full match	0.27	321.1	4.01	2.06026e+07	3	0			8	14	12	DDA for preferred ion	FALSE	82921.3	113823	1.3979e+07	1.33969e+07	9.04586e+06	1.35938e+07	1.33453e+07	1.21242e+07	1.3069e+07	1.32053e+07	1.14437e+07	9.83383e+06	1.32243e+07	1.40925e+07	1.05962e+07	1.35578e+07	1.23253e+07	9.96293e+06	1.01272e+07	1.28586e+07	8.87206e+06	1.05066e+07	1.31384e+07	1.11487e+07	1.06328e+07	1.12827e+07	1.04554e+07	1.37035e+07	8.06794e+06
FALSE		mebutamate	C10 H20 N2 O4	Full match	No results	No results	Full match	0.16	232.142	5.711	1.08365e+07	6	0			8	4	4	DDA for preferred ion	FALSE	37693.4	31522.4	7.05492e+06	7.91982e+06	7.75635e+06	7.98247e+06	7.38073e+06	7.54318e+06	7.34768e+06	7.59112e+06	7.59175e+06	1.0842e+07	9.18759e+06	8.40974e+06	7.45604e+06	8.42562e+06	8.76074e+06	7.67449e+06	1.07122e+07	7.94228e+06	8.3165e+06	6.37428e+06	8.22601e+06	7.23526e+06	7.07047e+06	7.26908e+06	6.42287e+06	8.04409e+06	7.30561e+06
FALSE			C24 H45 P3	Full match	No results	No results	No results	2.8	426.275	9.207	8.93268e+06	0	0			8	14	13	DDA for preferred ion	FALSE	245751	424832	5.66527e+06	7.49367e+06	6.77953e+06	5.57372e+06	6.66771e+06	5.18662e+06	6.11969e+06	7.10636e+06	8.54617e+06	4.4969e+06	7.29289e+06	7.2069e+06	7.24904e+06	9.09328e+06	8.9759e+06	7.73973e+06	6.82045e+06	4.6951e+06	6.41859e+06	4.5281e+06	5.96837e+06	3.06806e+06	6.34905e+06	2.95946e+06	5.17305e+06	7.01167e+06	6.65057e+06
FALSE		(S)-Equol	C15 H14 O3	Full match	Full match	No results	Full match	0	242.094	0.738	2.2096e+07	31	2	93.5	68.4	8	3	3	DDA for preferred ion	FALSE	27196.3	25763.7	1.19983e+07	1.27705e+07	1.24508e+07	1.25794e+07	1.22348e+07	1.2248e+07	1.19088e+07	1.27071e+07	7.42743e+06	8.33411e+06	9.5597e+06	1.712e+07	1.43295e+07	1.64182e+07	9.02289e+06	7.11902e+06	7.23494e+06	1.24823e+07	8.98263e+06	8.9202e+06	1.46824e+07	8.99083e+06	5.73185e+06	5.79206e+06	9.31448e+06	1.38715e+07	9.06309e+06
FALSE			C9 H8 O9 P2	Full match	No results	No results	No results	-4.37	321.963	0.696	8.89139e+06	0	0			8	14	12	DDA for preferred ion	FALSE	52411.7	70661.5	4.20855e+06	5.87526e+06	6.22221e+06	6.08771e+06	5.21349e+06	5.13877e+06	5.35855e+06	4.92431e+06	4.59526e+06	3.97765e+06	5.62446e+06	5.99624e+06	4.84631e+06	6.08446e+06	5.53476e+06	5.30822e+06	4.3896e+06	4.82245e+06	7.07291e+06	5.02082e+06	4.7351e+06	4.84545e+06	4.27746e+06	3.65548e+06	4.63208e+06	4.90574e+06	7.5658e+06
FALSE			C9 H17 Cl N5 O2 P	Full match	No results	No results	No results	-4.4	293.08	0.684	4.32804e+07	0	0			8	6	5	DDA for preferred ion	FALSE	11252.4	13199.6	2.40152e+07	2.58971e+07	2.50992e+07	2.60554e+07	2.77809e+07	2.53302e+07	2.51845e+07	2.41542e+07	3.49634e+07	2.55065e+07	3.35063e+07	2.03865e+07	3.39759e+07	1.9474e+07	3.34865e+07	3.38394e+07	2.40355e+07	3.20203e+07	1.43628e+07	4.11601e+07	3.04012e+07	2.63383e+07	3.48758e+07	3.47583e+07	2.47175e+07	3.21505e+07	1.30431e+07
FALSE		DL-Carnitine	C7 H15 N O3	Full match	Full match	No results	Full match	0.39	161.105	6.056	7.96558e+08	3	15	99.7	93.4	8	8	6	DDA for preferred ion	FALSE	657555	943370	5.28634e+08	5.57689e+08	4.95746e+08	5.77968e+08	5.06871e+08	5.23235e+08	5.0956e+08	5.62244e+08	4.75867e+08	5.60066e+08	4.41567e+08	4.78194e+08	4.32653e+08	5.01548e+08	4.62032e+08	4.96676e+08	5.8136e+08	4.18563e+08	5.10941e+08	4.93121e+08	5.46205e+08	4.05617e+08	3.66835e+08	4.13944e+08	4.31413e+08	5.19625e+08	6.25407e+08
FALSE		L-coprine	C8 H14 N2 O4	Full match	No results	No results	Full match	-0.05	202.095	4.587	8.43131e+06	7	0			8	12	13	DDA for preferred ion	FALSE	32308	32318.5	1.09258e+06	1.48058e+06	1.66816e+06	1.44076e+06	1.24788e+06	1.29093e+06	1.34072e+06	1.35534e+06	2.1821e+06	1.00791e+06	596631	352562	1.07372e+06	252587	326708	463924	800964	1.13463e+06	774129	1.36246e+06	645120	925649	379499	403434	893003	955330	449197
FALSE			C9 H11 N4 O6 P S	Full match	No results	No results	No match	3.55	334.015	6.472	3.83418e+06	3	0			8	11	7	DDA for preferred ion	FALSE	30514	48187.9	422382	445333	519199	473355	484722	482455	436065	428729	42991.5	39006.9	88572.4	249382	74301.4	288865	70712.6	45465	47655.4	64180.9	38215.3	37149.6	231081	67378.5	51329.8	46626.8	44049	232543	49581.1
FALSE		Panthenol	C9 H19 N O4	Full match	No results	No results	Full match	-0.02	205.131	1.069	6.94104e+06	2	0			8	9	9	DDA for preferred ion	FALSE	542585	613954	1.93565e+06	2.0462e+06	1.96349e+06	2.29297e+06	1.72841e+06	2.17106e+06	1.82952e+06	2.07347e+06	6.89445e+06	485110	845218	1.70965e+06	369292	675269	6.96159e+06	344013	1.69875e+06	755429	160710	51219.7	370733	73672.6	76203.5	68266.5	52112.3	77744.3	359774
FALSE		epsilon-(gamma-Glutamyl)-lysine	C11 H21 N3 O5	Full match	No results	No results	Full match	-0.13	275.148	6.361	5.75344e+06	4	0			8	10	8	DDA for preferred ion	FALSE	40342.7	71860	1.45694e+06	1.9117e+06	1.72822e+06	1.5711e+06	1.66683e+06	1.74475e+06	1.69459e+06	1.58401e+06	639664	1.05933e+06	467414	1.99447e+06	844645	2.09588e+06	496139	483550	931181	698895	945862	835293	751749	1.18066e+06	417730	539302	999767	696653	862020
FALSE			C18 H27 N4 O12 P S	Full match	No results	No results	No results	2.18	554.11	0.588	7.19809e+06	0	0			8	15	14	DDA for other ion	FALSE	65778.8	90499.6	3.71276e+06	3.94338e+06	4.24534e+06	4.29314e+06	3.06903e+06	3.12781e+06	3.74213e+06	4.53347e+06	2.18219e+06	1.58225e+06	2.02262e+06	3.94309e+06	4.54208e+06	3.68421e+06	3.72615e+06	3.38024e+06	1.73646e+06	5.98242e+06	3.42904e+06	3.24221e+06	5.60961e+06	2.29945e+06	2.92765e+06	2.07449e+06	2.8811e+06	5.49634e+06	3.65753e+06
FALSE		Glyceryl 2-myristate	C17 H34 O4	Full match	No results	No results	Full match	0.26	302.246	9.521	6.53815e+06	4	0			8	8	6	DDA for preferred ion	FALSE	929050	934888	5.59048e+06	5.03692e+06	5.98987e+06	5.9826e+06	5.28339e+06	5.71845e+06	5.28929e+06	5.61472e+06	6.00544e+06	5.3456e+06	5.75221e+06	4.91784e+06	4.95586e+06	4.5593e+06	5.91686e+06	6.26988e+06	6.72188e+06	6.66963e+06	5.13619e+06	5.58762e+06	4.90456e+06	6.18084e+06	6.58143e+06	6.66962e+06	5.83153e+06	4.93932e+06	6.33148e+06
FALSE		8-hydroxy-deoxyguanosine	C10 H13 N5 O5	Full match	No results	Partial match	Full match	0.11	283.092	2.929	1.21429e+08	6	0			8	21	15	DDA for preferred ion	FALSE	44042.4	366183	1.01681e+08	6.66255e+07	7.31215e+07	7.19322e+07	7.85964e+07	7.37317e+07	8.3249e+07	9.69365e+07	5.39898e+07	6.96273e+07	5.34909e+07	7.45314e+07	5.50784e+07	7.95084e+07	6.33487e+07	6.7204e+07	8.09682e+07	6.02867e+07	7.95415e+07	6.39533e+07	6.6149e+07	5.54454e+07	5.54522e+07	6.70985e+07	8.76846e+07	6.78447e+07	8.67483e+07
FALSE			C13 H29 N3 P2 S2	Full match	No results	No results	No match	0.02	353.128	0.644	3.45878e+06	7	0			8	8	6	DDA for preferred ion	FALSE	6873.4	7967.4	2.63429e+06	3.04634e+06	3.00426e+06	2.94454e+06	2.89748e+06	2.70925e+06	3.10781e+06	2.7166e+06	3.2066e+06	3.5318e+06	2.5909e+06	3.00464e+06	2.63429e+06	2.89591e+06	2.29887e+06	2.75554e+06	3.2654e+06	2.78381e+06	2.44854e+06	2.23958e+06	2.48619e+06	2.5798e+06	3.43407e+06	3.18634e+06	2.41431e+06	2.58562e+06	2.51165e+06
FALSE		N,N-Dimethylglycine	C4 H9 N O2	Full match	Full match	Not the top hit	Partial match	-0.52	103.063	5.208	9.10553e+07	19	7	99.4	10	8	4	4	DDA for preferred ion	FALSE	39442.9	448625	6.09706e+07	6.70431e+07	6.58833e+07	6.79697e+07	6.5685e+07	6.40226e+07	6.1654e+07	6.55824e+07	5.33621e+07	6.22564e+07	6.65313e+07	7.6569e+07	6.66575e+07	7.41843e+07	6.45897e+07	5.07028e+07	5.98186e+07	6.29194e+07	5.92727e+07	4.83677e+07	6.50421e+07	5.44823e+07	5.33617e+07	5.16954e+07	5.39299e+07	6.00201e+07	5.13668e+07
FALSE			C7 H16 Cl N O3	Full match	No results	No results	No results	-1.05	197.082	5.94	3.25365e+07	0	0			8	10	9	DDA for preferred ion	FALSE	33054	39810.5	1.32058e+07	1.76128e+07	1.69044e+07	1.64309e+07	1.48695e+07	1.48385e+07	1.53393e+07	1.5552e+07	2.34519e+07	1.86287e+07	1.30926e+07	1.32798e+07	2.0522e+07	1.32006e+07	1.27476e+07	2.06299e+07	1.76954e+07	2.1039e+07	1.14404e+07	2.89239e+07	3.20355e+07	1.37064e+07	1.3374e+07	1.37047e+07	1.33608e+07	3.03433e+07	1.01872e+07
FALSE		lysophosphatidylethanolamine (22:6(4Z,7Z,10Z,13Z,16Z,19Z)/0:0)	C27 H44 N O7 P	Full match	No results	No results	Full match	-0.29	525.285	2.075	8.4241e+07	2	0			8	13	10	DDA for preferred ion	FALSE	198974	176576	5.19473e+07	5.95305e+07	5.21195e+07	4.81788e+07	5.92495e+07	6.04698e+07	5.85821e+07	4.77823e+07	9.13777e+07	7.29509e+07	4.30048e+07	7.7707e+07	8.35936e+07	6.20713e+07	7.10321e+07	7.04727e+07	5.01587e+07	6.43545e+07	7.26979e+07	6.64072e+07	6.53778e+07	6.75842e+07	5.46622e+07	6.00168e+07	5.71657e+07	5.8136e+07	5.24427e+07
FALSE			C13 H28 N6 O2 S	Full match	No results	No match	No match	-1.63	332.199	0.551	7.88083e+06	25	0			8	7	7	DDA for preferred ion	FALSE	83637.2	95685.5	1.429e+06	1.42135e+06	1.40861e+06	1.18947e+06	1.37694e+06	1.32024e+06	1.4983e+06	1.38968e+06	144922	228067	298655	926112	180941	969411	274570	392567	142287	155201	388226	168456	677437	326012	222691	338980	299774	747337	381455
FALSE			C16 H29 N4 O P	Full match	No results	No results	No results	-4.01	324.207	9.275	7.79352e+07	0	0			8	14	13	DDA for preferred ion	FALSE	899981	576576	3.58521e+07	5.32314e+07	5.42809e+07	5.31746e+07	4.45111e+07	4.44098e+07	4.88221e+07	4.4242e+07	8.33509e+07	6.04808e+07	6.85212e+07	4.56812e+07	6.112e+07	3.56927e+07	5.46771e+07	6.66374e+07	1.21378e+07	5.28836e+07	5.56668e+07	6.06088e+07	4.01571e+07	5.71581e+07	6.15299e+07	4.87411e+07	5.35533e+07	3.44148e+07	4.46687e+07
FALSE		Choline	C5 H13 N O	Full match	Full match	No results	No results	-0.65	103.1	0.7	2.87993e+08	0	2	100	10	8	9	7	DDA for preferred ion	FALSE	1.42381e+07	1.26149e+07	2.14916e+08	2.28252e+08	2.37466e+08	2.2118e+08	2.10511e+08	2.20671e+08	2.53997e+08	2.04864e+08	2.56028e+08	2.50336e+08	2.387e+08	2.23518e+08	2.15781e+08	2.10617e+08	2.44295e+08	2.26488e+08	2.38387e+08	2.07469e+08	2.21053e+08	2.52186e+08	2.17615e+08	2.35589e+08	2.62872e+08	2.46737e+08	2.26053e+08	2.10026e+08	2.09817e+08
FALSE		2332964	C19 H32 O2	Full match	No results	No results	Full match	0.16	292.24	0.758	6.10028e+06	14	0			8	10	10	DDA for preferred ion	FALSE	89659.3	106003	3.11955e+06	3.83726e+06	3.08592e+06	3.71628e+06	2.99749e+06	3.10461e+06	3.52989e+06	3.40771e+06	5.9411e+06	5.39182e+06	3.83745e+06	2.78958e+06	4.57962e+06	3.11628e+06	4.6239e+06	5.80445e+06	5.03172e+06	5.40897e+06	5.42305e+06	5.97487e+06	2.9122e+06	4.20491e+06	4.2767e+06	4.51108e+06	4.57473e+06	2.54761e+06	5.45821e+06
FALSE			C8 H2 P2 S2	Full match	No results	No results	No results	4.54	223.908	0.659	1.02386e+07	0	0			8	8	8	DDA for preferred ion	FALSE	118467	152594	4.75935e+06	6.05536e+06	5.79425e+06	6.03079e+06	5.84974e+06	5.70869e+06	5.29565e+06	5.26807e+06	3.28453e+06	3.39579e+06	3.23319e+06	6.28629e+06	3.74867e+06	5.89622e+06	2.54091e+06	2.76634e+06	3.22271e+06	3.10085e+06	7.1591e+06	3.00747e+06	3.71289e+06	2.38776e+06	2.56921e+06	2.24597e+06	2.50473e+06	3.25499e+06	6.96026e+06
FALSE			C10 H24 N O8 P	Full match	No results	No results	No results	0.16	317.124	6.237	2.07881e+08	0	0			8	3	3	DDA for preferred ion	FALSE	262409	319073	1.32544e+08	1.33964e+08	1.30701e+08	1.38769e+08	1.31868e+08	1.26816e+08	1.34419e+08	1.34794e+08	1.87683e+08	1.25409e+08	2.031e+08	1.06241e+08	1.59772e+08	1.04605e+08	2.06136e+08	1.93235e+08	1.41184e+08	1.51755e+08	7.256e+07	2.03983e+08	1.67421e+08	1.55438e+08	1.72621e+08	1.71125e+08	1.25803e+08	1.7162e+08	8.50866e+07
FALSE			C29 H40 N5 O15 P3	Full match	No results	No results	No results	-0.08	791.173	1.308	8.59501e+06	0	0			7	8	7	DDA for other ion	FALSE	35399.1	48693.7	80983.2	3.92678e+06	4.15174e+06	4.36044e+06	4.09884e+06	3.88428e+06	3.61881e+06	4.4444e+06	6.89236e+06	3.03403e+06	4.76534e+06	1.71571e+06	5.9888e+06	1.63578e+06	5.16639e+06	8.22547e+06	3.52754e+06	5.19309e+06	2.98502e+06	6.90483e+06	4.84713e+06	4.23499e+06	4.89659e+06	5.63555e+06	5.06661e+06	5.26057e+06	3.51113e+06
FALSE			C19 H40 N6 O10 P2	Full match	No results	No results	No results	-2.07	574.227	6.234	5.14122e+06	0	0			8	7	7	DDA for preferred ion	FALSE	89065.6	104339	1.8865e+06	1.96066e+06	1.86321e+06	2.23703e+06	2.01568e+06	2.05505e+06	1.87273e+06	1.88317e+06	4.82736e+06	1.84623e+06	5.00373e+06	1.24951e+06	3.4005e+06	1.10762e+06	5.16961e+06	3.54354e+06	2.03733e+06	2.91731e+06	426920	5.07563e+06	2.99971e+06	1.79906e+06	3.67968e+06	3.40964e+06	1.81601e+06	3.65632e+06	665123
FALSE		AC-LYS-OH	C8 H16 N2 O3	Full match	No results	Partial match	Full match	-0.01	188.116	0.784	3.04347e+06	12	0			8	9	8	DDA for preferred ion	FALSE	62586.3	47653.2	1.77331e+06	2.0501e+06	1.98112e+06	1.91357e+06	1.97219e+06	2.22163e+06	1.96319e+06	1.72336e+06	1.5226e+06	1.68986e+06	1.60417e+06	1.58471e+06	1.72866e+06	1.60625e+06	1.9317e+06	2.00602e+06	1.86739e+06	1.67275e+06	2.14374e+06	1.45202e+06	1.77597e+06	1.525e+06	1.4128e+06	1.28805e+06	1.37569e+06	1.18795e+06	1.44818e+06
FALSE		L-Glutathione oxidized	C20 H32 N6 O12 S2	Not the top hit	Full match	Full match	Full match	-0.04	612.152	5.398	1.67387e+08	2	6	96.9	93.2	8	19	13	DDA for preferred ion	FALSE	62863.3	797127	1.25128e+08	1.46681e+08	1.32983e+08	1.02921e+08	1.02669e+08	1.24971e+08	1.34475e+08	1.42931e+08	9.93729e+07	1.12957e+08	8.73945e+07	9.49888e+07	7.92989e+07	9.20847e+07	8.1506e+07	8.54421e+07	9.8538e+07	9.5099e+07	1.33479e+08	1.06935e+08	8.30927e+07	8.77992e+07	7.27907e+07	8.6146e+07	9.52768e+07	8.76039e+07	1.44721e+08
FALSE		7Z,10Z-Hexadecadienoic acid	C16 H28 O2	Full match	No results	No results	Full match	0.59	252.209	0.834	1.33394e+07	12	0			8	19	15	DDA for preferred ion	FALSE	228366	256054	8.42703e+06	8.57427e+06	6.34107e+06	9.814e+06	1.00781e+07	8.73275e+06	8.66465e+06	7.04779e+06	1.06112e+07	7.0562e+06	9.65111e+06	1.01386e+07	1.09627e+07	1.19741e+07	1.21881e+07	1.44089e+07	1.15297e+07	7.74873e+06	1.05667e+07	8.33539e+06	9.61877e+06	6.46449e+06	9.39623e+06	6.61241e+06	1.1037e+07	1.39598e+07	1.20633e+07
FALSE			C H2 N6 O	Full match	No results	No results	No results	2.24	114.029	0.705	2.28273e+06	0	0			8	16	12	DDA for preferred ion	FALSE	309246	131954	1.27143e+06	1.74878e+06	1.70213e+06	1.66044e+06	1.3385e+06	1.77218e+06	1.48929e+06	1.48293e+06	1.83409e+06	782595	2.40171e+06	1.31576e+06	2.18831e+06	2.05545e+06	2.0177e+06	1.98155e+06	1.22073e+06	1.06739e+06	1.57339e+06	1.15764e+06	1.16989e+06	831160	1.5982e+06	691042	1.04619e+06	1.04847e+06	1.1477e+06
FALSE		3'-Dephosphocoenzyme A	C21 H35 N7 O13 P2 S	No match	Full match	Full match	Full match	-3.4	687.147	1.676	2.93461e+08	3	5	89.9	9.5	7	18	17	DDA for preferred ion	FALSE	720637	1.01563e+06	1.74421e+06	1.56993e+08	1.79823e+08	1.05248e+08	1.655e+08	1.49834e+08	1.83647e+08	1.39929e+08	2.31562e+08	2.30156e+08	2.28439e+08	1.77833e+08	2.04992e+08	1.65192e+08	2.38674e+08	2.5628e+08	1.29009e+08	3.05689e+08	1.82682e+08	1.19057e+08	2.07031e+08	2.21614e+08	2.39838e+08	2.32306e+08	2.23672e+08	2.59031e+08	2.25276e+08
FALSE		(2R,5R)-2-Benzyl-5-(hydroxymethyl)-2,5-dihydro-2,3,5,6-pyrazinetetrol	C12 H14 N2 O5	Full match	No results	No results	Full match	0.11	266.09	1.25	1.48535e+08	2	0			8	13	11	DDA for preferred ion	FALSE	49935.3	152940	1.35563e+08	9.58228e+07	1.01833e+08	1.08629e+08	1.10463e+08	1.12626e+08	1.13582e+08	1.2311e+08	1.10381e+08	1.25162e+08	1.1704e+08	1.02681e+08	1.13832e+08	1.09012e+08	1.37713e+08	1.32422e+08	1.51094e+08	1.18195e+08	9.75177e+07	1.2259e+08	1.19902e+08	1.16542e+08	9.90748e+07	1.08279e+08	1.30037e+08	1.26587e+08	1.14641e+08
FALSE			C3 H9 O10 P S3	Full match	No results	No results	No results	-1.7	331.909	3.918	3.3921e+07	0	0			8	16	12	DDA for preferred ion	FALSE	188378	294414	2.90091e+07	2.38712e+07	2.4966e+07	2.52309e+07	2.2749e+07	2.08523e+07	2.98978e+07	2.83207e+07	2.36681e+07	2.46267e+07	2.47703e+07	2.704e+07	2.9858e+07	2.69232e+07	2.60051e+07	2.5436e+07	2.44474e+07	3.04756e+07	2.4171e+07	2.28649e+07	2.77773e+07	2.30983e+07	2.76911e+07	2.61266e+07	3.07325e+07	2.73062e+07	2.82896e+07
FALSE			C8 H22 N2 O6 P2 S	Full match	No results	No results	No match	-1.26	336.067	0.547	1.19513e+07	8	0			8	17	16	DDA for preferred ion	FALSE	56344.7	79277.5	3.80918e+06	4.15063e+06	3.86822e+06	4.51278e+06	4.97626e+06	3.21828e+06	3.19981e+06	4.65379e+06	1.68936e+06	1.97312e+06	1.49299e+06	5.35138e+06	4.60519e+06	4.37235e+06	2.35848e+06	1.77538e+06	2.06775e+06	5.04635e+06	2.41329e+06	2.66633e+06	6.1294e+06	2.51998e+06	1.62569e+06	1.88564e+06	2.29959e+06	4.36554e+06	3.18009e+06
FALSE		APV	C5 H12 N O5 P	Full match	No results	No results	Full match	-0.06	197.045	5.726	3.41004e+07	2	0			8	7	5	DDA for preferred ion	FALSE	38445.7	39262.7	2.317e+07	2.21525e+07	2.05619e+07	2.14332e+07	2.04019e+07	2.15364e+07	2.38494e+07	2.19847e+07	3.15889e+07	2.14207e+07	2.70899e+07	1.21369e+07	2.20321e+07	1.6355e+07	3.18392e+07	3.09179e+07	2.1043e+07	2.57084e+07	1.76421e+07	3.29755e+07	2.33813e+07	2.44462e+07	2.53197e+07	2.67741e+07	2.31035e+07	2.16346e+07	1.83849e+07
FALSE		S-Lactoylglutathione	C13 H21 N3 O8 S	Full match	No results	Full match	Full match	-2.78	379.104	3.836	5.19267e+07	2	0			8	11	9	DDA for preferred ion	FALSE	131348	124406	2.23833e+07	2.46401e+07	2.6191e+07	2.02197e+07	2.62577e+07	2.14251e+07	2.5e+07	2.32176e+07	1.69485e+07	2.00483e+07	1.80784e+07	1.41605e+07	2.17629e+07	1.91504e+07	1.64693e+07	1.63171e+07	1.94276e+07	1.88376e+07	1.52536e+07	2.64704e+07	1.73315e+07	2.51584e+07	2.01328e+07	1.97954e+07	2.69975e+07	1.6552e+07	1.52563e+07
FALSE			C72 H135 N8 O12 P3	Full match	No results	No results	No match	0.06	1396.94	0.632	1.60804e+07	42	0			8	21	17	DDA for other ion	FALSE	93987.4	128881	4.02014e+06	3.38028e+06	2.98005e+06	3.15102e+06	4.02136e+06	3.28696e+06	4.62071e+06	2.9924e+06	9.73636e+06	8.35933e+06	8.52897e+06	1.48835e+07	6.77605e+06	9.0955e+06	1.10058e+07	5.51732e+06	1.74152e+07	1.09825e+07	5.57211e+06	2.59037e+06	1.14209e+07	3.39728e+06	7.0217e+06	2.99359e+06	3.37963e+06	8.08939e+06	1.05451e+07
FALSE		2,4-dihydroxyheptadec-16-en-1-yl acetate	C19 H36 O4	No match	Invalid mass	No results	No match	66964.9	350.243	9.086	5.90074e+07	1	6	93.3	9.7	8	5	5	DDA for preferred ion	FALSE	940688	1.05837e+06	2.69902e+07	3.07571e+07	2.96563e+07	2.90545e+07	2.70555e+07	2.83626e+07	3.00512e+07	2.80692e+07	5.79373e+07	2.92854e+07	3.98338e+07	3.00239e+07	3.6205e+07	4.25999e+07	5.15378e+07	3.43915e+07	2.72858e+07	2.8358e+07	3.14428e+07	1.70405e+07	2.21505e+07	2.20068e+07	3.47111e+07	2.06553e+07	1.76037e+07	3.25554e+07	2.46098e+07
FALSE			C15 H21 N5 O2	Full match	No results	No results	No match	-4.19	303.168	3.29	1.35775e+07	1	0			8	14	13	DDA for preferred ion	FALSE	136141	74409.6	6.72755e+06	5.37716e+06	4.65442e+06	6.6872e+06	6.18186e+06	5.92649e+06	5.33128e+06	6.45906e+06	2.67708e+06	3.23231e+06	3.25452e+06	3.06628e+06	4.84458e+06	3.17092e+06	3.41539e+06	3.31295e+06	3.33439e+06	5.19956e+06	4.96318e+06	7.30314e+06	8.46403e+06	5.03352e+06	5.04976e+06	6.34672e+06	4.17357e+06	9.19507e+06	5.35171e+06
FALSE			C10 H10 N4 O4	Full match	No results	No results	No results	0.23	250.07	1.22	6.53328e+06	0	0			8	6	3	DDA for preferred ion	FALSE	71226.3	66957.6	3.71245e+06	4.07675e+06	3.94901e+06	4.12948e+06	4.02564e+06	3.82919e+06	3.92305e+06	3.88076e+06	5.18327e+06	6.3684e+06	4.50727e+06	2.9815e+06	6.03509e+06	3.19738e+06	4.60534e+06	5.65049e+06	6.28675e+06	5.43073e+06	3.98854e+06	5.36079e+06	4.10863e+06	3.36087e+06	5.02686e+06	4.72552e+06	3.30305e+06	4.09911e+06	3.45318e+06
FALSE			C11 H24 N O11 P	Full match	No results	No results	No results	-2.95	377.108	5.883	8.90634e+07	0	0			8	30	24	DDA for preferred ion	FALSE	294355	198790	4.67417e+07	3.25576e+07	4.0499e+07	3.95088e+07	6.65644e+07	3.64042e+07	3.99718e+07	4.09865e+07	8.36236e+07	3.29735e+07	5.87165e+07	3.04475e+07	3.15506e+07	2.71578e+07	5.9552e+07	7.87241e+07	2.40143e+07	3.24734e+07	2.58155e+07	8.42994e+07	4.62379e+07	3.72976e+07	5.66071e+07	3.70593e+07	3.09456e+07	3.50181e+07	1.98197e+07
FALSE			C35 H67 N7 O3	Full match	No results	No results	No results	4.58	633.533	0.943	1.14299e+07	0	0			8	14	9	DDA for preferred ion	FALSE	108720	148867	4.83145e+06	5.76866e+06	6.48834e+06	5.81477e+06	5.05869e+06	5.33753e+06	5.50991e+06	5.43178e+06	8.65601e+06	5.70681e+06	8.31213e+06	3.40914e+06	6.2627e+06	3.76749e+06	9.41993e+06	1.07201e+07	4.03277e+06	5.88015e+06	7.58496e+06	1.05599e+07	5.9044e+06	6.03574e+06	6.02958e+06	6.52427e+06	7.73251e+06	4.67244e+06	5.43546e+06
FALSE			C9 H22 N9 O4 P S	Full match	No results	No results	No match	-0.51	383.125	5.029	6.63611e+06	2	0			8	16	13	DDA for preferred ion	FALSE	29357.3	35075	3.09364e+06	3.13498e+06	2.43954e+06	2.46861e+06	2.4496e+06	2.63746e+06	2.86167e+06	3.36719e+06	5.07608e+06	2.10311e+06	3.41919e+06	1.83744e+06	2.01114e+06	1.93217e+06	3.39997e+06	4.46474e+06	2.15981e+06	2.08985e+06	3.71795e+06	6.19041e+06	3.16716e+06	3.07201e+06	3.47646e+06	3.63258e+06	3.37028e+06	3.78548e+06	3.5852e+06
FALSE		13Z,16Z-Docosadienoic Acid	C22 H40 O2	Full match	Full match	No results	Partial match	0.3	336.303	10.028	2.86093e+06	2	1	74.6	8.7	8	6	6	DDA for preferred ion	FALSE	151083	162448	1.31687e+06	1.36405e+06	1.48225e+06	1.30565e+06	1.23418e+06	1.29263e+06	1.3637e+06	1.40639e+06	1.70767e+06	972679	1.12826e+06	1.21927e+06	615482	1.46695e+06	1.72404e+06	1.07431e+06	844534	1.02011e+06	924420	473463	1.15597e+06	281655	1.26639e+06	385357	444009	940895	995936
FALSE			C15 H42 N9 O6 P	Full match	No results	No results	No match	-0.57	475.299	1.261	8.49502e+06	3	0			8	10	10	DDA for preferred ion	FALSE	341225	403604	7.31146e+06	6.52241e+06	7.28957e+06	5.60661e+06	7.4932e+06	6.21436e+06	7.09568e+06	7.17299e+06	5.78657e+06	5.87476e+06	4.73804e+06	7.8769e+06	4.08681e+06	6.4122e+06	4.22836e+06	4.73702e+06	4.66766e+06	4.06197e+06	7.16637e+06	6.36725e+06	5.76884e+06	4.20462e+06	7.06481e+06	7.2901e+06	4.80497e+06	4.7729e+06	7.03222e+06
FALSE			C10 H22 N8 O6	Full match	No results	No results	No results	4.14	350.168	1.33	3.38665e+06	0	0			7	4	4	DDA for preferred ion	FALSE	39272.8	47209.9	84680.7	2.54251e+06	2.39694e+06	2.65308e+06	2.58157e+06	2.45139e+06	2.59056e+06	2.47914e+06	3.28838e+06	2.11694e+06	2.7826e+06	1.33272e+06	3.08431e+06	1.47269e+06	3.02751e+06	3.43079e+06	1.82681e+06	2.99763e+06	2.33751e+06	3.23157e+06	2.80816e+06	2.07557e+06	2.3169e+06	2.71132e+06	2.02714e+06	2.7837e+06	2.06126e+06
FALSE			C22 H37 O2 P S	Full match	No results	No results	No match	3.89	396.227	9.318	2.91906e+07	3	0			8	4	3	DDA for preferred ion	FALSE	103757	123592	2.05166e+07	2.25621e+07	2.13366e+07	2.27419e+07	2.10069e+07	2.12783e+07	2.15667e+07	2.14103e+07	2.74249e+07	2.35647e+07	2.34987e+07	1.96727e+07	2.36534e+07	1.90046e+07	2.56875e+07	2.69505e+07	2.46721e+07	2.31261e+07	2.45732e+07	2.47755e+07	1.56087e+07	2.34802e+07	2.41499e+07	2.39103e+07	2.10492e+07	1.75637e+07	2.58021e+07
FALSE			C24 H44 N7 O5 P	Full match	No results	No results	No match	4.59	541.317	2.935	1.61536e+07	1	0			8	4	4	DDA for preferred ion	FALSE	29758.5	27571.3	1.31221e+07	1.42921e+07	1.3422e+07	1.37547e+07	1.42967e+07	1.30058e+07	1.34589e+07	1.37551e+07	1.44904e+07	1.60917e+07	1.43026e+07	1.32182e+07	1.55001e+07	1.3369e+07	1.43223e+07	1.41398e+07	1.56895e+07	1.56279e+07	1.25695e+07	1.21651e+07	1.27283e+07	1.33566e+07	1.14188e+07	1.11547e+07	1.36675e+07	1.24194e+07	1.21227e+07
FALSE		Crotonic acid	C4 H6 O2	Full match	Full match	Full match	Full match	0.13	86.0368	5.481	3.57394e+07	11	1	82	9.1	8	6	4	DDA for preferred ion	FALSE	44488.9	44123.8	2.33742e+07	2.36415e+07	2.17188e+07	2.47582e+07	2.25012e+07	2.44279e+07	2.28448e+07	2.31011e+07	1.7856e+07	2.19526e+07	2.5198e+07	2.68954e+07	2.13748e+07	2.70417e+07	2.21303e+07	1.93861e+07	2.00677e+07	2.32715e+07	1.1726e+07	1.47693e+07	1.93543e+07	1.67679e+07	1.62894e+07	1.67114e+07	1.60416e+07	1.49667e+07	1.77955e+07
FALSE		17-Methyl-6Z-octadecenoic acid	C19 H36 O2	Full match	No results	No results	Full match	0.21	296.272	10.187	4.33612e+07	6	0			8	13	13	DDA for preferred ion	FALSE	3.03448e+06	1.8344e+06	2.13953e+07	2.79915e+07	2.70669e+07	2.51724e+07	2.95325e+07	2.96342e+07	2.14113e+07	2.40442e+07	3.72988e+07	2.12145e+07	3.23344e+07	3.69066e+07	3.55685e+07	3.20697e+07	3.48209e+07	4.27034e+07	3.89259e+07	2.36671e+07	4.25498e+07	1.67118e+07	2.19091e+07	2.30733e+07	9.13448e+06	1.48765e+07	1.80373e+07	8.88349e+06	2.31374e+07
FALSE			C71 H133 N9 O14 P2	Full match	No results	No results	No results	-0.26	1397.94	0.632	9.84868e+06	0	0			8	27	18	DDA for other ion	FALSE	125012	205796	2.33973e+06	1.7299e+06	1.60106e+06	1.63985e+06	2.3393e+06	1.73009e+06	2.45101e+06	1.81714e+06	4.99736e+06	4.62549e+06	4.89775e+06	8.95072e+06	3.36221e+06	5.23411e+06	5.74488e+06	3.56159e+06	1.20502e+07	7.15556e+06	3.77555e+06	1.38287e+06	5.57545e+06	1.8977e+06	4.0053e+06	2.3554e+06	1.97771e+06	5.10847e+06	7.9913e+06
FALSE		1-icosanoyl-sn-glycero-3-phosphocholine	C28 H58 N O7 P	Full match	No results	No results	Not the top hit	0.24	551.395	2.852	5.54521e+06	2	0			8	7	3	DDA for preferred ion	FALSE	27903.3	29023.3	4.27149e+06	4.51945e+06	4.25267e+06	4.18483e+06	4.39251e+06	4.18995e+06	4.46352e+06	4.30756e+06	3.71356e+06	3.63017e+06	3.83112e+06	3.58723e+06	4.89001e+06	3.76928e+06	3.92607e+06	3.92786e+06	3.94077e+06	5.06378e+06	3.57266e+06	3.59388e+06	3.3907e+06	3.95466e+06	4.1692e+06	4.05775e+06	4.03532e+06	3.43573e+06	3.6826e+06
FALSE			C19 H47 N9 O9	Full match	No results	No results	No match	-1.58	545.349	2.914	2.4716e+07	2	0			8	15	13	DDA for preferred ion	FALSE	29077.7	34022	1.72218e+07	1.44922e+07	1.90903e+07	1.41718e+07	1.98738e+07	1.90697e+07	1.53533e+07	1.56446e+07	1.10174e+07	2.02987e+07	1.2498e+07	2.00792e+07	1.91783e+07	2.02329e+07	1.3033e+07	1.18672e+07	1.60358e+07	1.52829e+07	1.83873e+07	1.26268e+07	2.06367e+07	1.99168e+07	1.7214e+07	1.1762e+07	2.02518e+07	2.15823e+07	2.08756e+07
FALSE			C16 H17 N5 O3	Full match	No results	No results	No match	-3.84	327.132	2.765	2.87459e+07	1	0			8	23	23	DDA for preferred ion	FALSE	125624	96880.3	2.59614e+07	2.03667e+07	1.10531e+07	2.14203e+07	2.11499e+07	2.31331e+07	1.65884e+07	2.35198e+07	2.67913e+07	1.495e+07	1.89484e+07	1.6449e+07	2.31948e+07	1.63715e+07	2.47221e+07	2.10679e+07	1.87323e+07	1.51819e+07	1.27805e+07	2.61623e+07	1.58255e+07	1.80681e+07	1.61146e+07	1.85739e+07	1.71637e+07	8.49804e+06	1.8269e+07
FALSE			C19 H12 O P2 S	Full match	No results	No results	No match	0.13	350.008	6.966	5.11192e+06	7	0			8	10	10	DDA for preferred ion	FALSE	64322.9	86880.8	583481	673886	662916	627277	539418	736496	625767	592567	80320.3	83388	129037	393447	218512	376314	85123.8	92851	86347.3	185584	127764	92137.7	641414	85346.8	83321.6	88727.1	89995.2	579271	88561.2
FALSE				No results	No results	No results	No results		208.844	0.714	5.00228e+07	0	0			8	6	5	DDA for preferred ion	FALSE	951733	923043	2.10171e+07	2.06636e+07	2.05955e+07	2.20104e+07	2.27931e+07	2.30336e+07	1.9993e+07	2.03584e+07	5.14448e+06	3.49847e+06	1.09744e+07	4.70981e+07	2.28354e+07	1.39359e+07	5.24548e+06	1.81381e+07	4.57005e+07	3.15555e+06	5.64292e+06	1.26138e+06	3.89283e+06	2.06538e+06	3.06005e+06	2.19179e+06	1.2051e+06	3.25192e+06	3.93286e+06
FALSE		(2S)-2,3-Dihydroxypropyl (9Z)-9-hexadecenoate	C19 H36 O4	Full match	No results	No results	Full match	0.22	328.261	9.085	6.14697e+07	5	0			8	5	5	DDA for preferred ion	FALSE	981255	1.10534e+06	2.84406e+07	3.22298e+07	3.1245e+07	3.07409e+07	2.84306e+07	2.98924e+07	3.16738e+07	2.94681e+07	6.03345e+07	3.06502e+07	4.20727e+07	3.11634e+07	3.78605e+07	4.44034e+07	5.43728e+07	3.57849e+07	2.85028e+07	2.98234e+07	3.30859e+07	1.79243e+07	2.3165e+07	2.2845e+07	3.6406e+07	2.17026e+07	1.85243e+07	3.42554e+07	2.56994e+07
FALSE			C19 H25 N8 O2 P S	Full match	No results	No results	No match	-2.65	460.155	9.319	2.92016e+06	1	0			8	8	7	DDA for preferred ion	FALSE	91642.6	99356.1	1.81849e+06	2.18713e+06	1.96357e+06	2.01029e+06	2.1316e+06	2.14283e+06	1.96278e+06	1.87952e+06	2.77713e+06	2.45963e+06	2.39864e+06	1.54254e+06	2.11056e+06	1.43123e+06	2.48394e+06	2.79502e+06	2.17748e+06	2.35449e+06	2.67327e+06	2.0428e+06	1.22391e+06	1.9972e+06	2.19803e+06	2.49374e+06	2.09286e+06	1.21374e+06	2.34733e+06
FALSE			C11 H16 N4 O2 S2	Full match	No results	No results	No match	-2.5	300.071	1.342	2.42593e+07	2	0			8	25	25	DDA for preferred ion	FALSE	39173.4	51931.9	6.09152e+06	7.34421e+06	7.85447e+06	8.16341e+06	4.83254e+06	8.55791e+06	9.38648e+06	4.55634e+06	4.46572e+06	3.24908e+06	6.04742e+06	3.53139e+06	3.62642e+06	5.77487e+06	6.96893e+06	2.71359e+06	5.96973e+06	7.71624e+06	3.08578e+06	5.02098e+06	5.61609e+06	5.2325e+06	5.31991e+06	3.01109e+06	6.00607e+06	6.23801e+06	3.95176e+06
FALSE		ALA-PRO	C8 H14 N2 O3	Full match	No results	No results	Full match	0.04	186.1	5.41	5.22424e+06	2	0			8	29	19	DDA for preferred ion	FALSE	67887.3	119610	3.96889e+06	2.4145e+06	2.61106e+06	2.76229e+06	2.97536e+06	2.63062e+06	3.28912e+06	3.86442e+06	3.66471e+06	3.5475e+06	3.0452e+06	2.00435e+06	3.722e+06	2.17553e+06	3.09122e+06	5.03878e+06	4.76651e+06	4.42247e+06	3.68229e+06	4.02232e+06	2.04086e+06	3.08083e+06	4.42952e+06	4.54048e+06	3.44176e+06	2.65615e+06	5.27887e+06
FALSE			C24 H35 N O4 S	Full match	No results	No results	No results	0.16	433.229	0.751	4.53042e+06	0	0			8	3	3	DDA for preferred ion	FALSE	28371.3	27212.5	2.76069e+06	2.66824e+06	2.59375e+06	2.69001e+06	2.71403e+06	2.696e+06	2.57594e+06	2.79067e+06	3.86334e+06	4.48192e+06	4.39521e+06	2.48437e+06	3.07616e+06	2.4691e+06	4.22387e+06	3.3561e+06	4.24351e+06	2.76098e+06	1.92418e+06	2.2798e+06	2.5409e+06	2.22719e+06	2.35201e+06	2.03186e+06	2.1788e+06	2.57738e+06	1.73207e+06
FALSE			C18 H27 N5 O2	Full match	No results	No results	No results	-3.68	345.215	4.019	7.67448e+06	0	0			7	12	6	DDA for preferred ion	FALSE	440996	527404	988701	3.8811e+06	3.5146e+06	3.95894e+06	3.74815e+06	3.555e+06	4.07444e+06	3.64407e+06	1.70523e+06	2.76132e+06	2.76676e+06	3.86175e+06	3.55109e+06	3.10033e+06	2.51242e+06	2.34907e+06	2.17734e+06	3.22272e+06	3.42958e+06	3.96323e+06	4.39433e+06	3.53293e+06	3.07894e+06	2.77245e+06	2.62921e+06	4.25103e+06	3.27793e+06
FALSE		DL-Stachydrine	C7 H13 N O2	Full match	Full match	No results	Full match	-0.12	143.095	6.299	5.81621e+06	6	5	95.4	9.8	8	4	4	DDA for preferred ion	FALSE	47291.7	59064.8	3.26187e+06	3.42759e+06	3.11141e+06	3.36779e+06	3.26737e+06	3.16353e+06	3.20016e+06	3.41633e+06	2.43347e+06	3.45463e+06	3.59974e+06	2.72842e+06	1.83037e+06	2.69164e+06	3.61001e+06	2.14049e+06	3.46905e+06	1.83137e+06	2.70883e+06	2.44354e+06	2.11669e+06	1.81088e+06	2.12607e+06	2.35231e+06	1.85265e+06	2.07975e+06	2.58493e+06
FALSE			C8 H17 P S	Full match	No results	No results	No match	4.76	176.08	5.296	1.05703e+07	7	0			8	26	20	DDA for preferred ion	FALSE	137866	84563.1	4.04717e+06	6.20394e+06	8.24614e+06	7.88828e+06	7.08674e+06	6.49292e+06	6.28664e+06	5.63714e+06	9.16872e+06	1.17728e+07	9.04672e+06	5.26426e+06	9.10084e+06	4.8845e+06	8.78389e+06	7.67542e+06	8.86278e+06	7.07364e+06	6.01046e+06	1.16714e+07	7.85269e+06	5.42812e+06	8.94964e+06	6.45002e+06	6.543e+06	5.11498e+06	4.84916e+06
FALSE			C35 H69 N4 O3 P S	Full match	No results	No results	No match	-3.53	656.48	0.742	3.63911e+06	1	0			8	19	18	DDA for preferred ion	FALSE	65583.8	64126.1	790137	985527	1.02959e+06	1.3976e+06	1.12626e+06	884515	948185	911902	3.75506e+06	2.90988e+06	2.14362e+06	1.0278e+06	1.61163e+06	959312	1.74856e+06	3.10922e+06	3.45589e+06	1.76905e+06	2.76586e+06	3.48177e+06	376344	1.69765e+06	1.94682e+06	1.98856e+06	1.40313e+06	686717	2.64169e+06
FALSE			C14 H35 Cl N4 O5 P2 S2	Full match	No results	No results	No results	-0.1	500.121	9.319	1.7119e+07	0	0			8	15	10	DDA for preferred ion	FALSE	112071	96180.7	9.28246e+06	1.29953e+07	1.20432e+07	1.2387e+07	1.19034e+07	1.14822e+07	1.10207e+07	1.11839e+07	1.58594e+07	1.23269e+07	1.49921e+07	9.65221e+06	1.24721e+07	9.1022e+06	1.46818e+07	1.46961e+07	1.35557e+07	1.30198e+07	1.52735e+07	1.45174e+07	8.08869e+06	1.42858e+07	1.38661e+07	1.25539e+07	1.19318e+07	7.39135e+06	1.42761e+07
FALSE			C7 H18 N O6 P	Full match	No results	No results	No results	0.08	243.087	0.683	3.61666e+07	0	0			8	8	5	DDA for preferred ion	FALSE	29591.8	64877.8	1.85279e+07	1.92876e+07	2.11837e+07	2.08177e+07	1.96055e+07	1.98986e+07	1.99179e+07	1.88648e+07	3.20529e+07	2.12318e+07	2.92345e+07	1.33947e+07	2.56167e+07	1.29363e+07	2.8488e+07	2.84641e+07	1.66727e+07	2.54549e+07	1.15851e+07	3.59767e+07	2.44732e+07	2.05436e+07	2.78057e+07	2.93651e+07	2.05265e+07	2.32891e+07	9.93304e+06
FALSE			C18 H26 N6 O	Full match	No results	No results	No results	1	342.217	8.852	1.32327e+07	0	0			8	6	6	DDA for preferred ion	FALSE	328288	184897	5.61311e+06	6.67453e+06	6.56354e+06	6.54912e+06	6.35302e+06	6.25592e+06	6.51953e+06	5.79807e+06	8.65018e+06	4.94768e+06	9.11174e+06	1.3241e+07	7.57268e+06	8.74992e+06	8.49273e+06	7.37095e+06	1.24419e+07	3.91957e+06	8.5998e+06	4.49941e+06	1.11258e+07	3.00329e+06	9.18264e+06	2.88404e+06	3.55596e+06	7.23904e+06	9.84932e+06
FALSE			C21 H35 N4 O4 P3 S2	Full match	No results	No results	No results	-0.79	564.131	4.055	1.24593e+07	0	0			8	23	18	DDA for preferred ion	FALSE	76557.3	59533.4	8.68278e+06	9.25635e+06	8.10494e+06	1.28217e+07	1.10501e+07	1.08352e+07	7.59031e+06	9.42145e+06	8.25112e+06	8.34141e+06	8.50664e+06	8.37008e+06	8.35541e+06	8.71938e+06	7.47533e+06	6.88837e+06	7.89311e+06	8.04023e+06	1.06684e+07	8.58842e+06	7.79082e+06	8.56143e+06	7.0776e+06	8.0122e+06	7.47132e+06	7.69682e+06	7.30418e+06
FALSE			C26 H45 N4 O8 P	Full match	No results	No results	No match	-2.12	572.296	0.848	1.39071e+07	2	0			8	20	16	DDA for preferred ion	FALSE	54888.7	89666.2	5.60124e+06	9.14504e+06	8.52756e+06	9.88609e+06	8.08918e+06	7.84002e+06	7.36599e+06	7.76727e+06	8.84157e+06	1.14489e+07	8.71504e+06	9.71495e+06	1.1156e+07	8.79574e+06	7.15601e+06	7.51151e+06	8.98837e+06	9.64952e+06	1.00617e+07	7.56944e+06	1.03683e+07	7.78669e+06	7.70444e+06	7.57047e+06	7.06716e+06	7.56869e+06	7.70431e+06
FALSE			C13 H25 N O7	Full match	No results	No results	No results	0.4	307.163	1.245	4.70581e+06	0	0			8	16	16	DDA for preferred ion	FALSE	40052.7	45626.4	3.37397e+06	1.90334e+06	3.05672e+06	2.66404e+06	2.59826e+06	3.08678e+06	2.99132e+06	2.66865e+06	3.3508e+06	2.91139e+06	4.26777e+06	3.68323e+06	2.89981e+06	3.80018e+06	3.25728e+06	4.77068e+06	3.86041e+06	2.60577e+06	1.35377e+06	3.27586e+06	3.42438e+06	2.29212e+06	2.46375e+06	2.59802e+06	3.53625e+06	2.02234e+06	1.98094e+06
FALSE			C7 H18 N O6 P	Full match	No results	No results	No results	0.28	243.087	0.684	5.90176e+06	0	0			8	4	4	DDA for preferred ion	FALSE	26983.8	24676.3	3.67221e+06	3.35115e+06	3.3382e+06	3.32378e+06	3.58728e+06	3.47652e+06	3.38469e+06	3.57999e+06	4.71045e+06	2.28033e+06	5.53468e+06	4.0918e+06	4.53829e+06	5.93559e+06	4.96048e+06	4.46248e+06	4.51481e+06	2.44446e+06	3.64845e+06	2.78687e+06	3.10767e+06	2.21922e+06	3.94596e+06	2.34614e+06	3.00774e+06	4.77177e+06	3.22273e+06
FALSE		L-alpha-Glycerylphosphorylcholine	C8 H20 N O6 P	Full match	No results	No results	Full match	-0.36	257.103	6.389	2.50243e+09	2	0			8	10	8	DDA for preferred ion	FALSE	507651	2.17652e+06	1.97039e+09	1.77842e+09	1.75982e+09	1.71822e+09	1.68422e+09	1.69729e+09	2.0633e+09	1.84665e+09	2.33088e+09	1.79073e+09	2.42125e+09	1.48621e+09	1.86721e+09	1.45682e+09	2.3562e+09	2.21855e+09	1.70777e+09	2.12561e+09	1.1925e+09	2.36565e+09	2.02954e+09	1.60726e+09	1.96821e+09	1.98163e+09	1.61869e+09	2.05402e+09	1.11304e+09
FALSE		Proclavaminic acid	C8 H14 N2 O4	Full match	No results	No results	Full match	-0.09	202.095	5.773	5.54359e+06	7	0			7	7	7	DDA for preferred ion	FALSE	104123	154253	61641	3.11424e+06	3.14799e+06	3.02035e+06	3.01355e+06	2.7565e+06	2.82042e+06	3.42667e+06	5.08947e+06	3.9282e+06	3.91711e+06	2.3667e+06	3.15409e+06	2.24953e+06	3.80286e+06	5.58923e+06	3.73799e+06	3.58062e+06	4.1941e+06	3.92743e+06	1.74362e+06	2.85558e+06	3.07168e+06	3.87112e+06	2.80868e+06	2.08644e+06	4.44962e+06
FALSE			C7 H24 N7 O4 P3 S	Full match	No results	No results	No results	2.52	395.083	2.719	2.47876e+07	0	0			8	21	21	DDA for preferred ion	FALSE	158326	200457	1.05607e+07	8.6013e+06	9.38907e+06	7.41875e+06	8.55158e+06	7.74002e+06	1.33421e+07	7.93447e+06	6.82355e+06	5.36697e+06	6.74682e+06	6.70668e+06	4.82918e+06	7.24535e+06	7.82027e+06	6.52091e+06	6.27643e+06	5.71119e+06	6.77914e+06	7.36059e+06	1.01495e+07	7.39853e+06	5.50632e+06	5.69719e+06	7.80154e+06	1.01408e+07	6.8991e+06
FALSE			C4 H6 N4 O8 S	Full match	No results	No results	No results	0.06	269.991	3.653	1.99065e+07	0	0			8	23	18	DDA for preferred ion	FALSE	148812	291772	1.18582e+07	1.32169e+07	1.19977e+07	1.13225e+07	6.96415e+06	1.26178e+07	1.22087e+07	1.36933e+07	1.10615e+07	1.58109e+07	1.85162e+07	1.05227e+07	1.54103e+07	1.00063e+07	1.63776e+07	1.32086e+07	1.39524e+07	2.1135e+07	1.00679e+07	1.12511e+07	1.171e+07	1.77597e+07	1.03641e+07	1.76848e+07	1.55243e+07	1.48759e+07	7.68631e+06
FALSE			C25 H46 N4 O6	Full match	No results	No results	No results	-0.74	498.341	6.477	5.95071e+06	0	0			8	6	5	DDA for preferred ion	FALSE	159756	161183	640715	600770	556565	576261	602473	587295	591565	631497	389173	629842	905688	35619.5	586829	512010	827081	276301	533069	495206	233665	61871.3	6.01449e+06	246157	401713	329024	268911	5.75576e+06	238500
FALSE			C15 H28 N6	Full match	No results	No results	No results	0.77	292.238	10.127	1.26208e+07	0	0			8	9	9	DDA for preferred ion	FALSE	805406	739658	7.56443e+06	8.69855e+06	8.13445e+06	9.30581e+06	9.71565e+06	8.70327e+06	8.04425e+06	7.6721e+06	1.05528e+07	8.09868e+06	1.10569e+07	1.13369e+07	1.26928e+07	1.12659e+07	1.21647e+07	9.72516e+06	1.00632e+07	7.67071e+06	1.05759e+07	5.22202e+06	7.90527e+06	6.63278e+06	3.41323e+06	1.73054e+06	7.72939e+06	4.25481e+06	7.88015e+06
FALSE			C23 H30 N9 O15 P S	Full match	No results	No results	No results	-0.62	735.132	3.04	1.33414e+07	0	0			8	21	16	DDA for other ion	FALSE	66014.7	113671	1.14126e+07	6.82512e+06	7.61069e+06	8.17481e+06	8.80143e+06	9.1867e+06	9.18515e+06	9.71255e+06	1.05682e+07	8.67425e+06	7.30595e+06	7.89144e+06	7.20587e+06	8.30144e+06	1.02952e+07	1.20088e+07	9.74443e+06	1.21005e+07	7.9639e+06	9.07045e+06	9.32259e+06	9.0472e+06	9.72233e+06	1.05281e+07	1.08411e+07	1.16011e+07	8.0888e+06
FALSE		Daidzein	C15 H10 O4	Full match	No results	Full match	Full match	0.32	254.058	6.929	2.79966e+06	33	0			8	17	16	DDA for preferred ion	FALSE	37963	41938.7	355453	369531	340658	384791	289641	277919	302018	441615	44046.4	45645.5	74954.7	197415	94131.2	152517	76054.2	74013.5	76851.2	46336.6	57401.5	42966.3	176362	47080.8	44823.6	46786.4	57470.5	152576	44770.3
FALSE		Cytidine	C9 H13 N3 O5	No match	Invalid mass	No results	No results	6.91	243.087	6.237	1.35607e+08	0	2	79.6	9	8	7	6	DDA for preferred ion	FALSE	260627	255858	8.15723e+07	8.63258e+07	8.97875e+07	9.01664e+07	9.71885e+07	8.89379e+07	8.14637e+07	8.44198e+07	1.08381e+08	8.39775e+07	1.35415e+08	6.89657e+07	1.04277e+08	6.82776e+07	1.30846e+08	1.27355e+08	9.07629e+07	9.80352e+07	4.65147e+07	1.29329e+08	1.07227e+08	1.05254e+08	1.13775e+08	1.14519e+08	7.72383e+07	1.03895e+08	4.78944e+07
FALSE		Docosahexaenoic acid	C22 H32 O2	Full match	Full match	No results	Full match	0.13	328.24	0.818	8.05432e+08	14	4	98	66.1	8	5	3	DDA for preferred ion	FALSE	488277	430536	5.2106e+08	5.46596e+08	4.98582e+08	5.34905e+08	5.17582e+08	5.34884e+08	5.19617e+08	5.26916e+08	7.07951e+08	4.26254e+08	7.92402e+08	7.1436e+08	7.58003e+08	7.8408e+08	6.91576e+08	7.8294e+08	7.25574e+08	4.08815e+08	6.43153e+08	5.1393e+08	6.93402e+08	3.06525e+08	5.92176e+08	3.21351e+08	5.3854e+08	6.161e+08	6.58523e+08
FALSE			C7 H7 N10 O5 P S2	Full match	No results	No results	No results	-3.18	405.977	2.426	2.06325e+07	0	0			8	14	12	DDA for preferred ion	FALSE	451072	425533	1.26141e+07	1.40957e+07	1.61979e+07	1.81719e+07	1.35908e+07	1.58973e+07	1.36012e+07	1.38926e+07	9.74746e+06	1.01772e+07	1.10774e+07	1.29141e+07	7.78623e+06	1.17132e+07	1.35678e+07	9.65725e+06	1.13051e+07	1.04849e+07	2.19765e+07	1.12407e+07	1.063e+07	1.07072e+07	8.81463e+06	9.23269e+06	9.80397e+06	9.26272e+06	1.87556e+07
FALSE			C14 H8 O5 S	Full match	No results	No results	No results	0.33	288.009	0.555	2.77116e+07	0	0			8	15	14	DDA for preferred ion	FALSE	366310	631403	1.19692e+07	1.08143e+07	9.14183e+06	1.0057e+07	1.22223e+07	1.17443e+07	8.28004e+06	1.25568e+07	634165	1.32232e+06	602241	3.67963e+06	877216	3.87152e+06	688715	873254	3.00747e+06	852164	1.09175e+06	1.79642e+06	2.72185e+06	375233	4.25913e+06	5.40668e+06	478954	2.94266e+06	1.33246e+06
FALSE		DG(18:2(9Z,12Z)/18:3(9Z,12Z,15Z)/0:0)	C39 H66 O5	Full match	No results	No results	Full match	-3.9	614.489	12.812	4.0874e+07	35	0			8	8	8	DDA for preferred ion	FALSE	186629	211660	2.88805e+07	2.87157e+07	2.40663e+07	3.02658e+07	2.69648e+07	2.71237e+07	2.60752e+07	3.01781e+07	2.87231e+07	2.45762e+07	3.09046e+07	2.50034e+07	3.47271e+07	3.07361e+07	3.14356e+07	3.56218e+07	2.75626e+07	2.59377e+07	2.99571e+07	4.00039e+07	2.80167e+07	2.7748e+07	3.74059e+07	2.97251e+07	4.11767e+07	2.86928e+07	2.97886e+07
FALSE				No results	No results	No results	No results		502.119	9.319	1.05594e+07	0	0			8	15	10	DDA for preferred ion	FALSE	109577	98497.7	5.8806e+06	7.02724e+06	8.18648e+06	7.29334e+06	7.92743e+06	6.85819e+06	6.80466e+06	6.66634e+06	1.02778e+07	9.19101e+06	8.82956e+06	5.77287e+06	7.63291e+06	5.91117e+06	8.61596e+06	9.72578e+06	8.4559e+06	7.3056e+06	9.3115e+06	9.38163e+06	4.59656e+06	8.54264e+06	8.49918e+06	8.34145e+06	7.20401e+06	4.54806e+06	8.71031e+06
FALSE			C17 H36 N6 O8 P2	Full match	No results	No results	No results	-2.83	514.206	6.386	5.8742e+07	0	0			8	10	8	DDA for preferred ion	FALSE	37629.8	30903.7	2.3561e+07	3.09712e+07	3.03294e+07	2.87105e+07	2.79458e+07	2.77402e+07	2.88367e+07	2.61879e+07	5.60694e+07	2.97153e+07	6.03095e+07	1.91113e+07	3.67731e+07	1.78256e+07	5.24496e+07	4.84742e+07	2.49332e+07	3.60862e+07	1.01797e+07	6.01886e+07	4.33825e+07	2.65127e+07	4.04124e+07	3.98025e+07	2.46864e+07	3.93488e+07	9.95649e+06
FALSE			C31 H50 P2 S	Full match	No results	No results	No match	2.13	516.312	0.576	6.97312e+06	1	0			8	11	10	DDA for preferred ion	FALSE	75211.4	74319.2	3.21904e+06	3.51824e+06	3.14751e+06	2.87405e+06	2.8978e+06	3.65528e+06	3.5887e+06	2.94248e+06	1.51516e+06	3.37679e+06	3.19715e+06	1.62309e+06	996360	1.28652e+06	2.95024e+06	1.31723e+06	3.51142e+06	1.22673e+06	5.62755e+06	1.76963e+06	2.73012e+06	4.91295e+06	3.47574e+06	3.22359e+06	4.48288e+06	2.63845e+06	5.13349e+06
FALSE		2-(3,4-Dihydroxyphenyl)-3,7-dihydroxy-5-chromanesulfinic acid	C15 H14 O7 S	Full match	No results	No results	Full match	0.46	338.046	0.547	6.93946e+07	15	0			8	11	11	DDA for preferred ion	FALSE	59253.2	86798.6	2.19104e+07	2.0756e+07	2.32607e+07	2.21888e+07	2.33062e+07	2.27493e+07	1.67042e+07	2.48549e+07	1.73665e+07	1.57045e+07	1.72455e+07	2.01758e+07	2.26991e+07	2.27748e+07	1.9851e+07	1.92435e+07	1.36434e+07	2.00801e+07	1.24435e+07	1.33577e+07	3.05368e+07	1.81145e+07	1.38299e+07	1.4127e+07	1.94033e+07	3.14202e+07	1.62539e+07
FALSE			C9 H22 N O8 P	Full match	No results	No results	No results	0.23	303.108	6.24	1.41749e+07	0	0			8	12	9	DDA for preferred ion	FALSE	138222	194008	5.30484e+06	6.60009e+06	5.71387e+06	6.68985e+06	5.59293e+06	5.63032e+06	5.63765e+06	6.0672e+06	1.32239e+07	5.6987e+06	9.7974e+06	4.46826e+06	7.11644e+06	5.60354e+06	7.40158e+06	8.50836e+06	6.02072e+06	7.06359e+06	3.2559e+06	8.56447e+06	7.73165e+06	5.76251e+06	7.91424e+06	8.37123e+06	6.71513e+06	7.78862e+06	3.39393e+06
FALSE		Docosahexaenoic acid	C22 H32 O2	Full match	Full match	No results	Full match	0.13	328.24	9.318	1.79037e+09	14	4	97	64.7	8	5	4	DDA for preferred ion	FALSE	1.0206e+06	2.41723e+06	1.26935e+09	1.42227e+09	1.35585e+09	1.32408e+09	1.31654e+09	1.29097e+09	1.32172e+09	1.36337e+09	1.73353e+09	1.49942e+09	1.58518e+09	1.02207e+09	1.45352e+09	1.0509e+09	1.5526e+09	1.74388e+09	1.62551e+09	1.39488e+09	1.63113e+09	1.73826e+09	9.45646e+08	1.39654e+09	1.58215e+09	1.46386e+09	1.39154e+09	9.45236e+08	1.59201e+09
FALSE		S-Lactoylglutathione	C13 H21 N3 O8 S	Full match	No results	Full match	Full match	0.12	379.105	4.004	3.94297e+07	2	0			8	7	3	DDA for preferred ion	FALSE	44355.6	51782.5	2.09094e+07	2.00618e+07	1.98467e+07	1.97117e+07	1.9722e+07	2.10389e+07	1.93925e+07	2.10594e+07	1.47565e+07	1.79634e+07	1.39679e+07	1.32324e+07	1.51527e+07	1.31598e+07	1.27471e+07	1.32437e+07	1.76634e+07	1.67327e+07	1.26586e+07	2.3634e+07	1.50199e+07	2.14782e+07	1.55178e+07	1.63858e+07	2.11336e+07	1.52974e+07	1.25603e+07
FALSE			C8 H26 N7 O2 P3 S	Full match	No results	No results	No results	1.58	377.109	4.006	5.19383e+07	0	0			8	7	7	DDA for preferred ion	FALSE	64355.5	57764.7	2.60546e+07	3.3676e+07	3.00176e+07	3.0883e+07	3.04601e+07	2.91634e+07	2.91454e+07	2.93973e+07	2.48148e+07	2.51611e+07	2.84402e+07	2.59573e+07	2.51675e+07	2.33197e+07	2.5796e+07	2.30958e+07	2.3911e+07	2.48263e+07	2.48123e+07	3.13215e+07	2.83459e+07	3.34775e+07	2.47067e+07	2.62069e+07	3.10454e+07	2.54701e+07	2.02276e+07
FALSE		5,7-Dihydroxy-4-oxo-2-phenyl-3,4-dihydro-2H-chromen-3-yl hydrogen sulfate	C15 H12 O8 S	Full match	No results	No results	Full match	-0.99	352.025	0.548	4.3712e+07	9	0			8	14	14	DDA for preferred ion	FALSE	137782	163994	6.09359e+06	6.06187e+06	6.49458e+06	4.5411e+06	6.56218e+06	5.54736e+06	5.11372e+06	6.9169e+06	551406	515646	967880	3.90855e+06	1.01076e+06	3.85324e+06	973443	379094	561394	758331	657281	448156	3.08882e+06	556004	463910	335309	329695	3.46865e+06	534864
FALSE			C26 H44 N3 O10 P3	Full match	No results	No results	No results	-2.51	651.222	0.771	3.12357e+06	0	0			8	12	11	DDA for preferred ion	FALSE	114994	127096	1.3278e+06	1.70938e+06	1.85848e+06	1.64767e+06	1.61006e+06	1.8144e+06	1.50812e+06	1.43453e+06	1.59782e+06	1.01912e+06	1.33592e+06	1.09121e+06	1.22643e+06	1.15195e+06	1.19183e+06	1.28873e+06	741230	1.11906e+06	2.08331e+06	1.70236e+06	1.74119e+06	1.94381e+06	1.19505e+06	1.34245e+06	1.5426e+06	1.38332e+06	1.6531e+06
FALSE		240I539PWQ	C5 H14 N O6 P	Full match	No results	No results	Full match	0.03	215.056	0.661	4.37689e+07	4	0			8	9	8	DDA for preferred ion	FALSE	17839.8	19972.6	1.7601e+07	1.94585e+07	2.22818e+07	2.07121e+07	1.85317e+07	1.84674e+07	1.98981e+07	1.91797e+07	2.84317e+07	1.80128e+07	2.22262e+07	1.35632e+07	2.58345e+07	1.2721e+07	2.03396e+07	2.78311e+07	1.68049e+07	2.68841e+07	1.64215e+07	4.17992e+07	1.82432e+07	2.69298e+07	2.75174e+07	3.08006e+07	2.41163e+07	1.798e+07	1.65882e+07
FALSE			C34 H60 N6 O2	Invalid mass	No results	No results	No results	5.14	584.481	0.755	5.78205e+06	0	0			8	15	15	DDA for preferred ion	FALSE	58318.5	70169.7	2.71891e+06	3.62191e+06	2.52406e+06	3.34574e+06	2.51788e+06	2.58377e+06	3.3543e+06	2.98073e+06	5.28671e+06	4.90947e+06	3.60853e+06	2.37159e+06	3.9674e+06	2.80693e+06	4.15013e+06	5.34951e+06	4.59433e+06	4.47508e+06	4.97108e+06	5.63877e+06	2.54535e+06	3.81822e+06	4.06176e+06	4.28104e+06	4.24446e+06	2.04052e+06	5.27825e+06
FALSE		Glu-Glu	C10 H16 N2 O7	Full match	No results	No results	Full match	0.26	276.096	4.528	7.09235e+07	4	0			8	19	17	DDA for preferred ion	FALSE	187884	151917	4.08749e+07	4.78365e+07	4.64364e+07	4.29752e+07	2.57838e+07	4.70189e+07	4.66211e+07	4.32236e+07	5.21826e+07	7.51891e+07	5.54161e+07	4.7836e+07	4.7124e+07	4.69303e+07	4.62913e+07	4.60064e+07	6.485e+07	4.64839e+07	3.52383e+07	5.07238e+07	4.84711e+07	3.51691e+07	4.00229e+07	4.31743e+07	4.35696e+07	3.67967e+07	4.81781e+07
FALSE		trans-Glutaconic acid	C5 H6 O4	Full match	No results	Partial match	Full match	0.22	130.027	0.889	3.95792e+07	11	0			8	21	17	DDA for preferred ion	FALSE	200097	485255	2.23694e+07	2.95286e+07	3.37953e+07	1.94313e+07	2.82846e+07	2.50002e+07	2.42657e+07	2.84371e+07	2.36411e+07	3.03349e+07	2.30942e+07	2.03387e+07	1.79975e+07	2.08015e+07	2.64272e+07	2.61429e+07	2.60726e+07	2.41121e+07	2.57452e+07	2.84895e+07	2.00075e+07	1.99374e+07	2.94891e+07	2.36742e+07	3.01367e+07	1.91114e+07	1.66679e+07
FALSE		oleandolide	C20 H34 O7	Full match	No results	No results	Full match	-2.78	386.229	8.714	3.59057e+07	3	0			8	27	21	DDA for preferred ion	FALSE	309984	228537	1.05477e+07	2.40827e+07	2.29313e+07	1.9108e+07	1.99445e+07	1.91125e+07	1.7999e+07	1.80485e+07	1.49161e+07	2.72572e+07	2.36234e+07	1.25865e+07	2.1788e+07	1.45124e+07	1.66498e+07	1.03752e+07	1.55239e+07	1.52925e+07	1.52135e+07	2.15984e+07	1.91207e+07	1.32292e+07	2.26105e+07	1.88363e+07	1.12154e+07	1.39754e+07	1.77655e+07
FALSE		Beclamide	C10 H12 Cl N O	No results	No results	No results	Full match	4.81	197.062	3.075	4.14438e+08	1	0			8	21	20	DDA for preferred ion	FALSE	401639	483466	2.3784e+08	2.10939e+08	2.11952e+08	1.96416e+08	3.09767e+08	3.01199e+08	1.96396e+08	1.9558e+08	1.67501e+08	4.19198e+08	1.53911e+08	2.48043e+08	1.76076e+08	2.62496e+08	1.47224e+08	1.57749e+08	3.32981e+08	2.25733e+08	4.05967e+08	1.37648e+08	1.76179e+08	1.53016e+08	1.62421e+08	2.34198e+08	2.17444e+08	1.75582e+08	4.03343e+08
FALSE			C30 H40 O S	Full match	No results	No results	No match	4.02	448.282	0.931	4.73254e+06	2	0			8	23	21	DDA for preferred ion	FALSE	45939.6	64031.3	1.79784e+06	2.19749e+06	1.7436e+06	1.53123e+06	2.83361e+06	1.78441e+06	1.68979e+06	1.90755e+06	4.37736e+06	1.77927e+06	2.77639e+06	3.17673e+06	4.61149e+06	3.62102e+06	3.14356e+06	3.67526e+06	2.08641e+06	2.09432e+06	1.98649e+06	1.46362e+06	2.49765e+06	1.28038e+06	2.59541e+06	1.61216e+06	1.78989e+06	3.37847e+06	4.15942e+06
FALSE			C9 H22 N9 O P	Full match	No results	No results	No match	-0.87	303.168	4.827	5.79967e+06	1	0			8	4	4	DDA for preferred ion	FALSE	29935.2	373494	2.72182e+06	2.78575e+06	2.87334e+06	2.77954e+06	2.68056e+06	2.65589e+06	2.64607e+06	2.92622e+06	2.711e+06	998369	2.0232e+06	2.59474e+06	1.84194e+06	2.02325e+06	2.83398e+06	1.68601e+06	2.666e+06	1.02556e+06	2.62246e+06	1.59358e+06	3.71269e+06	1.56497e+06	2.8365e+06	1.59916e+06	1.68048e+06	2.93409e+06	3.286e+06
FALSE		L-Proline	C5 H9 N O2	Full match	No results	Full match	Full match	-0.46	115.063	0.779	1.46477e+08	8	0			8	8	5	DDA for preferred ion	FALSE	269945	254026	7.12271e+07	7.02442e+07	6.80084e+07	6.56036e+07	7.2414e+07	7.60456e+07	7.09748e+07	6.65299e+07	5.79806e+07	7.65263e+07	5.61612e+07	5.40447e+07	7.7526e+07	5.65432e+07	6.15598e+07	5.49169e+07	7.11943e+07	7.07874e+07	7.01317e+07	5.37614e+07	6.5168e+07	6.9302e+07	5.54268e+07	5.34114e+07	6.54716e+07	6.10151e+07	6.62109e+07
FALSE			C13 H27 N4 O3 P	Full match	No results	No results	No match	3.56	318.183	0.55	8.70083e+06	10	0			8	11	11	DDA for preferred ion	FALSE	75110.2	84935.6	1.61458e+06	1.60789e+06	1.56445e+06	2.07541e+06	1.46846e+06	1.74382e+06	1.70697e+06	1.55022e+06	135879	204806	212819	1.11693e+06	223163	1.0063e+06	172789	292209	126604	169668	501761	243220	753334	576102	132889	313868	622518	1.17974e+06	624916
FALSE			C10 H18 N2 O4 P2 S	Full match	No results	No results	No match	-1.25	324.046	1.48	3.33344e+06	1	0			7	16	14	DDA for preferred ion	FALSE	28729.7	19353	48397.1	538424	549129	382699	622981	491891	553571	498130	47184.7	46289.9	70059.4	431500	140258	438483	92511.5	36715.9	37108.9	116963	61645.4	58272.1	50148.5	44081.2	37290.6	38497.1	52166.2	66982.7	43570.1
FALSE			C27 H52 N2 S2	Full match	No results	No results	No results	1.73	468.358	10.409	7.34425e+06	0	0			8	10	7	DDA for preferred ion	FALSE	93715	192074	4.15895e+06	4.01851e+06	3.76149e+06	3.31786e+06	3.91275e+06	3.77295e+06	4.1636e+06	4.05559e+06	3.27973e+06	4.43628e+06	3.74966e+06	3.64566e+06	4.3663e+06	4.35595e+06	3.3893e+06	4.39698e+06	3.61686e+06	4.69321e+06	3.6838e+06	2.45596e+06	3.33627e+06	2.45399e+06	3.17359e+06	2.63042e+06	2.43923e+06	2.78522e+06	3.4334e+06
FALSE			C26 H46 N7 O5 P	Full match	No results	No results	No match	4.55	567.332	2.784	4.38204e+07	1	0			8	11	5	DDA for preferred ion	FALSE	27064.1	79939.6	3.74857e+07	3.46283e+07	3.17619e+07	3.57383e+07	3.53909e+07	3.35111e+07	3.53794e+07	3.70709e+07	4.00883e+07	3.41128e+07	4.14201e+07	2.59345e+07	3.9624e+07	2.52553e+07	4.08757e+07	4.23243e+07	3.54665e+07	3.75046e+07	2.76402e+07	3.26384e+07	2.9518e+07	2.83888e+07	3.45629e+07	3.32875e+07	2.98296e+07	3.44838e+07	2.83987e+07
FALSE			C5 H13 N9 O6 P2 S	Full match	No results	No results	No results	3.92	389.02	5.563	2.68414e+07	0	0			8	17	9	DDA for preferred ion	FALSE	84117.1	156834	1.28626e+07	1.45887e+07	1.57681e+07	1.56707e+07	1.59656e+07	1.31887e+07	1.47626e+07	1.29704e+07	2.2401e+07	1.66289e+07	2.11552e+07	1.1897e+07	1.83147e+07	1.29892e+07	2.31947e+07	2.69528e+07	1.28231e+07	1.9748e+07	9.93606e+06	2.41536e+07	1.56401e+07	1.54971e+07	1.64778e+07	2.51788e+07	1.49338e+07	1.8944e+07	1.35258e+07
FALSE			C13 H30 N6 S	Full match	No results	No match	No match	-2.01	302.225	8.855	3.5588e+06	51	0			8	11	10	No MS2	FALSE	113645	95400.3	1.35611e+06	1.751e+06	1.81645e+06	1.8056e+06	1.59655e+06	1.60166e+06	1.707e+06	1.4978e+06	2.40089e+06	1.10882e+06	2.58253e+06	3.62588e+06	2.139e+06	2.42207e+06	2.2736e+06	1.88254e+06	2.99083e+06	1.06591e+06	2.22118e+06	979574	2.93176e+06	694540	1.94581e+06	703611	780291	1.92892e+06	2.85931e+06
FALSE		4,6-dimethyl-3-[4-(trifluoromethyl)styryl]-6,7-dihydroisoxazolo[3,4-d]pyridazin-7-one	C16 H12 F3 N3 O2	No match	Invalid mass	No match	No match	-23.71	335.08	6.39	8.10368e+07	4	6	66.4	43.6	8	15	6	DDA for preferred ion	FALSE	34572.5	52057.8	5.06441e+07	4.92867e+07	4.97112e+07	4.69742e+07	4.50976e+07	4.58882e+07	5.47834e+07	4.98137e+07	7.02603e+07	5.00971e+07	7.16829e+07	3.63392e+07	5.24313e+07	3.66555e+07	6.23168e+07	5.92308e+07	4.47222e+07	6.12174e+07	3.32799e+07	7.32731e+07	5.6561e+07	4.38281e+07	5.34631e+07	5.39296e+07	4.31868e+07	5.61517e+07	2.6434e+07
FALSE			C17 H30 N6	Full match	No results	No results	No results	1.12	318.254	10.188	3.39157e+07	0	0			8	16	15	DDA for preferred ion	FALSE	1.83854e+06	1.48719e+06	1.55904e+07	1.93847e+07	2.07329e+07	1.76899e+07	2.18963e+07	2.21744e+07	1.46814e+07	1.77302e+07	2.75937e+07	1.62105e+07	2.43367e+07	2.72478e+07	2.57534e+07	2.29348e+07	2.54408e+07	3.28049e+07	2.81527e+07	1.68099e+07	3.19977e+07	1.30471e+07	1.75309e+07	1.78089e+07	7.4086e+06	4.35474e+06	1.35618e+07	6.96263e+06	1.5502e+07
FALSE		Pyrazinemethanethiol	C5 H6 N2 S	Full match	No results	No results	Full match	0.32	126.025	4.489	4.71175e+07	2	0			8	20	19	DDA for preferred ion	FALSE	114296	100026	2.41091e+07	1.97354e+07	2.6318e+07	3.44578e+07	2.17588e+07	2.19302e+07	2.25112e+07	2.6106e+07	3.20005e+07	3.41379e+07	3.7134e+07	3.9775e+07	2.82737e+07	4.02114e+07	4.52472e+07	3.21212e+07	4.1516e+07	2.92078e+07	2.96644e+07	1.80085e+07	3.02439e+07	2.28439e+07	3.12527e+07	3.1417e+07	3.6809e+07	3.55586e+07	2.33236e+07
FALSE		Retinyl acetate	C22 H32 O2	Full match	No results	No results	Full match	0.15	328.24	9.385	1.74666e+08	14	0			8	15	15	DDA for preferred ion	FALSE	390586	308602	8.5507e+07	1.49013e+08	1.22286e+08	1.23077e+08	1.25258e+08	1.16545e+08	1.116e+08	1.12648e+08	1.83858e+08	1.48673e+08	1.49954e+08	1.22702e+08	1.38806e+08	9.5265e+07	1.49076e+08	1.55416e+08	1.52078e+08	1.16538e+08	1.71753e+08	1.63394e+08	8.00822e+07	1.2813e+08	1.43528e+08	1.37851e+08	1.20033e+08	8.4511e+07	1.44895e+08
FALSE		17(S)-HETE	C20 H32 O3	No match	Invalid mass	No match	No match	-56241.3	302.225	9.105	7.32677e+06	51	16	78	73.7	8	14	9	DDA for preferred ion	FALSE	100807	139854	4.23625e+06	3.3306e+06	3.71864e+06	3.59944e+06	3.73795e+06	3.34418e+06	4.00037e+06	4.07312e+06	4.47518e+06	2.6774e+06	5.34269e+06	6.88635e+06	4.01069e+06	4.87917e+06	4.92566e+06	5.26497e+06	7.13429e+06	3.46287e+06	4.01116e+06	2.34629e+06	5.63795e+06	1.78161e+06	4.4137e+06	2.01954e+06	2.40257e+06	3.90538e+06	8.24962e+06
FALSE			C20 H38 O4	Full match	No results	No results	No results	-3.48	342.276	10.507	2.18467e+07	0	0			8	12	11	DDA for preferred ion	FALSE	1.34322e+06	3.21282e+06	1.74434e+07	1.75134e+07	1.3898e+07	1.62139e+07	1.44166e+07	1.90942e+07	1.78803e+07	1.52501e+07	1.95954e+07	2.03241e+07	2.15557e+07	1.77778e+07	2.20982e+07	1.97706e+07	1.57424e+07	1.75667e+07	1.84084e+07	1.31089e+07	1.93138e+07	2.2128e+07	2.02068e+07	1.64962e+07	1.69373e+07	1.43348e+07	1.54265e+07	1.63667e+07	1.51472e+07
FALSE		N-Acetyl-L-aspartic acid	C6 H9 N O5	Full match	No results	No results	Full match	-0.01	175.048	1.357	2.3823e+07	5	0			8	19	11	DDA for preferred ion	FALSE	65486.2	63390.1	1.09205e+07	1.44357e+07	1.62263e+07	1.38645e+07	1.25491e+07	1.29149e+07	1.35496e+07	1.3411e+07	1.49296e+07	1.14136e+07	1.52839e+07	9.3144e+06	1.32833e+07	8.76302e+06	1.24175e+07	1.36628e+07	9.64019e+06	1.24203e+07	1.46994e+07	1.84054e+07	1.53826e+07	9.72648e+06	1.42979e+07	1.49194e+07	8.80371e+06	1.48622e+07	1.3025e+07
FALSE			C19 H30 N2 O4	Full match	No results	No results	No results	4.84	350.222	9.385	1.72194e+08	0	0			8	15	15	DDA for preferred ion	FALSE	289436	243317	8.46996e+07	1.48948e+08	1.20964e+08	1.23701e+08	1.22758e+08	1.14952e+08	1.1081e+08	1.12596e+08	1.80292e+08	1.4576e+08	1.46863e+08	1.22249e+08	1.36717e+08	9.65003e+07	1.47324e+08	1.53842e+08	1.48288e+08	1.16444e+08	1.68169e+08	1.60363e+08	8.10511e+07	1.26824e+08	1.42018e+08	1.35929e+08	1.19246e+08	8.561e+07	1.44955e+08
FALSE			C33 H67 N7 O3	Full match	No results	No results	No results	4.78	609.533	0.955	7.738e+06	0	0			8	8	7	DDA for preferred ion	FALSE	154576	159995	5.05126e+06	5.53071e+06	5.15745e+06	5.15684e+06	6.08216e+06	5.19075e+06	4.99091e+06	5.23171e+06	4.58148e+06	3.9809e+06	4.12896e+06	3.77509e+06	5.12379e+06	3.68665e+06	7.91459e+06	6.32638e+06	3.46067e+06	7.24349e+06	4.95481e+06	7.20633e+06	4.65878e+06	5.08514e+06	4.98117e+06	4.78703e+06	4.57403e+06	4.30443e+06	3.78811e+06
FALSE		Glucuronic acid-3,6-lactone	C6 H8 O6	Full match	Full match	Partial match	Full match	0.12	176.032	0.998	1.28777e+07	24	3	66.2	45.3	7	18	17	DDA for preferred ion	FALSE	170607	170370	7.42815e+06	9.80719e+06	9.19843e+06	6.19539e+06	9.41325e+06	8.78694e+06	7.10523e+06	1.02243e+07	7.41041e+06	4.51011e+06	6.5947e+06	3.31998e+06	6.08832e+06	3.64129e+06	8.04518e+06	7.20608e+06	6.72487e+06	1.13073e+07	6.36053e+06	6.99362e+06	6.68773e+06	7.4581e+06	5.86523e+06	5.59399e+06	1.23026e+07	5.07613e+06	6.15021e+06
FALSE			C12 H18 N3 O P3 S	Full match	No results	No results	No results	4.11	345.04	0.818	8.47222e+06	0	0			7	12	10	DDA for preferred ion	FALSE	50774.7	44316.6	293210	6.16955e+06	7.25635e+06	7.75277e+06	6.61275e+06	7.61619e+06	5.88192e+06	7.17714e+06	4.76112e+06	5.77883e+06	5.01788e+06	6.36663e+06	6.79738e+06	6.20327e+06	5.49506e+06	5.97681e+06	7.12033e+06	6.72325e+06	5.46915e+06	4.64778e+06	6.16093e+06	6.67148e+06	6.15051e+06	5.40524e+06	5.03108e+06	5.65616e+06	6.25435e+06
FALSE				No results	No results	No results	No results		544.976	5.57	9.82042e+06	0	0			8	14	14	DDA for preferred ion	FALSE	139424	133046	5.00055e+06	5.88756e+06	6.9285e+06	7.73702e+06	6.11397e+06	5.90173e+06	5.56295e+06	5.8955e+06	6.43978e+06	6.28188e+06	5.31314e+06	5.01711e+06	4.18974e+06	4.74939e+06	4.7774e+06	6.39904e+06	5.96075e+06	6.41799e+06	5.82949e+06	7.87081e+06	6.01435e+06	6.14469e+06	6.17e+06	7.88032e+06	5.76847e+06	5.69445e+06	4.68861e+06
FALSE		(2S)-4-Methyl-2-({[(3S,4S,5R)-2,3,4-trihydroxy-5-(hydroxymethyl)tetrahydro-2-furanyl]methyl}amino)pentanoic acid (non-preferred name)	C12 H23 N O7	Full match	No results	No results	Full match	0.09	293.147	5.189	4.94508e+07	2	0			8	23	9	DDA for preferred ion	FALSE	574190	50558.1	1.88729e+07	2.62401e+07	2.323e+07	2.15384e+07	2.19325e+07	2.33668e+07	2.33751e+07	2.13214e+07	5.32639e+07	1.37057e+07	3.75227e+07	1.6829e+07	4.0142e+07	1.4427e+07	2.61194e+07	2.77812e+07	1.24826e+07	2.84878e+07	2.6564e+07	3.51955e+07	2.53564e+07	2.75892e+07	2.93182e+07	3.32598e+07	2.30951e+07	2.64459e+07	2.43264e+07
FALSE			C9 H13 N3 O3 S	Full match	No results	No results	No results	0.05	243.068	5.834	5.85821e+07	0	0			8	12	10	DDA for preferred ion	FALSE	77441	152127	3.66403e+07	4.83213e+07	4.67577e+07	4.048e+07	4.2038e+07	3.64875e+07	4.27159e+07	4.40208e+07	4.68729e+07	5.63085e+07	4.94945e+07	4.73842e+07	4.00581e+07	4.21388e+07	5.01218e+07	4.653e+07	5.06794e+07	4.12814e+07	5.11645e+07	4.15147e+07	4.11073e+07	4.09095e+07	4.34102e+07	4.57173e+07	4.14895e+07	4.07527e+07	4.7525e+07
FALSE			C13 H27 P3	Full match	No results	No match	No match	-1.46	276.132	0.87	5.94474e+06	2	0			6	26	24	DDA for preferred ion	FALSE	303721	538358	399773	878243	2.10031e+06	1.22539e+06	1.29754e+06	1.31156e+06	1.51593e+06	2.00785e+06	501837	1.16072e+06	811398	536096	1.31469e+06	636510	907623	1.435e+06	1.37966e+06	1.14149e+06	522884	493324	507462	2.05655e+06	1.04185e+06	1.43067e+06	1.42694e+06	603993	909469
FALSE			C32 H70 N9 P	Full match	No results	No results	No results	-0.3	611.549	12.466	5.55345e+06	0	0			8	10	8	DDA for preferred ion	FALSE	181094	203912	3.41641e+06	3.10015e+06	3.17238e+06	3.36801e+06	3.02203e+06	3.8343e+06	3.30123e+06	3.05054e+06	5.09183e+06	5.39503e+06	4.12194e+06	3.3117e+06	3.93622e+06	4.18187e+06	5.63615e+06	3.82367e+06	3.01561e+06	5.34532e+06	3.76037e+06	3.07088e+06	2.47293e+06	3.7372e+06	3.73116e+06	4.45977e+06	2.92045e+06	4.0073e+06	2.38208e+06
FALSE		NP-019483	C19 H32 O7	Full match	Full match	No results	No results	-2.87	372.214	8.41	1.72942e+07	0	2	69.9	64.6	8	17	17	DDA for preferred ion	FALSE	163699	361100	6.87822e+06	1.05866e+07	1.0138e+07	1.12291e+07	9.91332e+06	9.61896e+06	6.88694e+06	9.72144e+06	6.01757e+06	5.11191e+06	1.35638e+07	5.59115e+06	1.0382e+07	5.33785e+06	1.09412e+07	4.77861e+06	6.83601e+06	8.46828e+06	8.00937e+06	7.31516e+06	1.0121e+07	7.09137e+06	9.63203e+06	1.08417e+07	5.19301e+06	9.11868e+06	7.64755e+06
FALSE		DL-Histidine	C6 H9 N3 O2	Full match	No results	Full match	Full match	-0.11	155.069	1.195	3.54847e+06	6	0			8	25	24	DDA for preferred ion	FALSE	43965.9	33170.8	688380	666328	321562	712851	649274	415458	702161	629310	511729	300320	778172	91345.5	336836	92407	534159	237736	169039	214921	106426	421632	141153	568394	347253	128412	598160	106838	79754.7
FALSE		2-Aminoadipic acid	C6 H11 N O4	Full match	Full match	Full match	Full match	0.01	161.069	0.778	9.9664e+07	16	6	94.6	82.5	8	22	19	DDA for preferred ion	FALSE	405957	549793	2.35431e+07	2.89869e+07	4.15927e+07	3.80894e+07	3.73701e+07	3.06671e+07	3.46087e+07	2.6024e+07	2.77675e+07	2.85794e+07	2.38584e+07	1.24933e+07	3.57348e+07	2.05375e+07	2.40576e+07	1.75359e+07	2.29503e+07	2.14022e+07	1.6841e+07	2.06233e+07	2.7994e+07	2.01849e+07	2.36276e+07	1.31538e+07	2.7004e+07	2.951e+07	1.73501e+07
FALSE		Pipecolic acid	C6 H11 N O2	Full match	No results	Full match	Full match	-0.21	129.079	0.801	5.56664e+06	19	0			8	18	15	DDA for preferred ion	FALSE	101905	87446.2	2.97819e+06	3.59666e+06	4.18887e+06	3.04667e+06	3.97546e+06	4.26704e+06	3.07521e+06	3.24948e+06	2.59934e+06	3.02272e+06	3.41154e+06	2.91713e+06	3.39636e+06	3.21903e+06	2.73623e+06	2.5585e+06	3.62416e+06	2.91362e+06	2.8443e+06	3.34932e+06	3.41564e+06	3.36093e+06	3.06707e+06	2.27729e+06	2.42221e+06	3.53979e+06	2.61049e+06
FALSE		3,7-Dihydroxy-2-(3-hydroxyphenyl)-5-chromanesulfinic acid	C15 H14 O6 S	Full match	No results	No results	Full match	0.23	322.051	0.738	3.00499e+07	9	0			8	3	2	DDA for preferred ion	FALSE	54238.9	53706.3	2.00371e+07	1.91195e+07	1.90233e+07	1.95129e+07	2.0099e+07	1.91397e+07	1.9256e+07	1.98817e+07	1.36622e+07	1.70833e+07	1.53679e+07	2.38819e+07	2.39468e+07	2.24233e+07	1.41983e+07	1.26101e+07	1.63079e+07	2.42574e+07	1.35982e+07	1.36537e+07	2.48402e+07	1.79357e+07	1.21897e+07	1.178e+07	1.77014e+07	2.28881e+07	1.31164e+07
FALSE			C9 H11 N4 O3 P	Full match	No results	No match	No match	3.97	254.058	0.828	7.90623e+06	34	0			8	14	14	DDA for preferred ion	FALSE	53707.8	43045.4	548849	741507	718946	675186	559268	515321	650124	707306	363907	331176	347209	772470	318943	664547	360700	330950	316160	384709	275468	374939	624244	304156	357540	309375	336577	275238	254371
FALSE		1-Nitro-2-phenoxybenzene	C12 H9 N O3	No match	Invalid mass	No results	No match	-11.12	215.056	5.563	5.1477e+08	4	2	76.1	67.3	8	8	8	DDA for preferred ion	FALSE	109659	260505	2.71461e+08	3.20739e+08	3.03025e+08	3.49568e+08	3.00968e+08	2.92306e+08	2.97065e+08	2.96779e+08	5.19048e+08	3.27801e+08	2.73889e+08	2.32026e+08	3.37382e+08	2.27705e+08	4.0247e+08	4.66568e+08	2.22476e+08	3.2633e+08	2.54506e+08	4.78394e+08	3.11216e+08	3.08702e+08	3.97843e+08	4.36306e+08	2.4126e+08	3.49993e+08	2.18545e+08
FALSE			C7 H2 N2 O6 P2	Full match	No results	No results	No results	0.59	271.939	3.47	2.14695e+08	0	0			8	28	25	DDA for preferred ion	FALSE	133293	217683	8.12615e+07	1.64344e+08	1.57638e+08	1.44129e+08	1.45376e+08	1.33409e+08	8.13885e+07	1.36377e+08	1.33627e+08	1.46559e+08	2.03e+08	1.27064e+08	1.67232e+08	1.18748e+08	1.93888e+08	1.43066e+08	1.57003e+08	2.17157e+08	1.13251e+08	1.94682e+08	1.35023e+08	2.11687e+08	1.8664e+08	2.0976e+08	2.11156e+08	1.47555e+08	8.88238e+07
FALSE			C9 H13 N5 O3 S	Full match	No results	No results	No results	-4.8	271.073	0.749	6.20196e+06	0	0			8	12	6	DDA for preferred ion	FALSE	193467	311440	2.79536e+06	2.31736e+06	2.60652e+06	2.47363e+06	2.62593e+06	2.63749e+06	2.69663e+06	2.53918e+06	2.51306e+06	1.87519e+06	1.49941e+06	1.72196e+06	2.58448e+06	1.81553e+06	1.16647e+06	1.97444e+06	1.63581e+06	2.57434e+06	2.56885e+06	2.63342e+06	1.82123e+06	2.55873e+06	1.88186e+06	2.14317e+06	2.63872e+06	2.03124e+06	2.30339e+06
FALSE		Ser-Ser	C6 H12 N2 O5	Full match	No results	No results	Full match	0.09	192.075	4.786	6.9068e+06	1	0			7	7	7	DDA for preferred ion	FALSE	84671.5	91371.8	162279	3.64681e+06	4.32378e+06	4.50801e+06	4.04291e+06	4.12041e+06	4.1365e+06	3.91431e+06	6.89185e+06	4.23491e+06	7.01707e+06	2.3793e+06	4.88663e+06	4.12861e+06	6.2069e+06	6.43731e+06	4.43741e+06	5.31487e+06	3.53939e+06	6.57218e+06	3.92114e+06	3.22043e+06	6.42605e+06	6.23511e+06	3.60264e+06	3.67333e+06	3.25114e+06
FALSE		all-trans-retinal	C20 H28 O	Full match	No results	Partial match	Full match	0.03	284.214	9.09	4.34695e+06	16	0			8	8	7	DDA for preferred ion	FALSE	125708	116480	1.56881e+06	1.84281e+06	1.77967e+06	1.93092e+06	1.56574e+06	1.71409e+06	1.80294e+06	1.66531e+06	2.20246e+06	1.1583e+06	2.73401e+06	4.41008e+06	1.97562e+06	2.45985e+06	1.98384e+06	1.91609e+06	2.98882e+06	1.24623e+06	2.32429e+06	987718	2.91583e+06	611299	1.90665e+06	808690	1.17671e+06	1.85011e+06	2.96946e+06
FALSE			C9 H16 N4 O5 S2	Full match	No results	No results	No results	-0.14	324.056	0.554	9.0355e+06	0	0			8	19	19	DDA for preferred ion	FALSE	57769	52959.9	4.16372e+06	2.45662e+06	4.31354e+06	3.65841e+06	2.62784e+06	3.60921e+06	3.66333e+06	3.75366e+06	2.29513e+06	3.08568e+06	3.41984e+06	5.67663e+06	5.16413e+06	4.30585e+06	2.66123e+06	1.37998e+06	3.08885e+06	3.67203e+06	2.69017e+06	2.95176e+06	5.7641e+06	3.47581e+06	1.92556e+06	1.8957e+06	3.2344e+06	4.47728e+06	1.88595e+06
FALSE		DL-Stachydrine	C7 H13 N O2	Full match	Full match	No results	Full match	-0.16	143.095	4.094	6.0941e+06	6	4	94.4	9.7	8	3	2	DDA for preferred ion	FALSE	40365.2	31528.3	1.95944e+06	1.94012e+06	2.0278e+06	1.89753e+06	1.93613e+06	2.04019e+06	1.96077e+06	1.93402e+06	996220	1.08064e+06	1.97656e+06	1.59176e+06	1.10662e+06	2.1135e+06	1.02788e+06	1.08851e+06	1.45289e+06	1.11989e+06	1.22192e+06	547147	1.33221e+06	539482	1.20778e+06	587208	434142	1.21013e+06	1.18873e+06
FALSE			C8 H14 N P S	Full match	No results	No results	No results	4.56	187.059	1.215	4.5924e+06	0	0			8	8	5	DDA for preferred ion	FALSE	68908.5	50590.7	3.26928e+06	3.25106e+06	3.09541e+06	2.95808e+06	3.23897e+06	3.19559e+06	3.00994e+06	3.39255e+06	4.25645e+06	2.6471e+06	3.22197e+06	3.10139e+06	3.86564e+06	3.57587e+06	3.00996e+06	3.26237e+06	2.45459e+06	3.42876e+06	4.3472e+06	3.38143e+06	2.51616e+06	3.16588e+06	4.63039e+06	4.00596e+06	3.44921e+06	2.77147e+06	4.26621e+06
FALSE			C18 H18 O7 S	Full match	No results	No results	No results	-2.84	378.076	0.548	4.50537e+07	0	0			8	14	11	DDA for preferred ion	FALSE	79788.5	177904	2.95758e+07	1.97985e+07	2.55837e+07	2.58466e+07	2.74286e+07	2.54196e+07	2.6589e+07	2.48125e+07	2.75908e+07	1.74685e+07	1.58691e+07	1.70657e+07	3.83493e+07	1.87851e+07	1.62994e+07	1.70661e+07	1.58955e+07	3.54478e+07	2.68667e+07	2.75659e+07	2.77468e+07	3.06895e+07	2.03432e+07	2.06531e+07	2.64139e+07	2.75719e+07	2.28347e+07
FALSE		Pyrone	C5 H4 O2	Full match	No results	No results	Full match	-0.22	96.0211	0.776	2.032e+07	3	0			7	9	7	DDA for preferred ion	FALSE	481679	351338	6.02264e+06	5.31246e+06	5.58619e+06	5.45619e+06	6.41395e+06	6.74733e+06	6.03103e+06	5.35144e+06	4.91537e+06	4.613e+06	5.26491e+06	6.84045e+06	4.99838e+06	4.79549e+06	5.08615e+06	5.78149e+06	7.94146e+06	4.76204e+06	4.78163e+06	5.83115e+06	7.06197e+06	4.94185e+06	1.05463e+07	4.58654e+06	4.46886e+06	5.70723e+06	1.34185e+07
FALSE			C35 H71 N7 O3	Full match	No results	No results	No results	4.42	637.565	12.812	2.8535e+07	0	0			8	12	9	DDA for preferred ion	FALSE	166928	220952	1.83637e+07	1.68798e+07	1.69104e+07	1.60486e+07	1.95375e+07	1.91275e+07	1.49571e+07	1.84521e+07	2.0334e+07	1.73818e+07	2.0927e+07	1.9162e+07	2.3039e+07	2.31123e+07	1.83444e+07	2.04694e+07	1.89434e+07	1.74593e+07	2.28864e+07	2.70021e+07	1.83729e+07	1.8228e+07	2.2116e+07	1.74039e+07	2.93731e+07	2.6962e+07	1.92206e+07
FALSE			C16 H16 O3 S2	Full match	No results	No results	No match	3.73	320.055	0.554	6.99043e+08	8	0			8	3	2	DDA for preferred ion	FALSE	119936	165021	4.3662e+08	4.11007e+08	4.16183e+08	4.14517e+08	4.32894e+08	4.28186e+08	4.1373e+08	4.28356e+08	2.62516e+08	3.27308e+08	3.08347e+08	5.66412e+08	5.16232e+08	5.57203e+08	3.0605e+08	2.45104e+08	3.15746e+08	5.0977e+08	3.16401e+08	2.86677e+08	5.35962e+08	3.60383e+08	2.53012e+08	2.36581e+08	3.38959e+08	5.23206e+08	2.76451e+08
FALSE			C18 H40 N5 O P	Full match	No results	No results	No results	2.8	373.298	9.385	3.73904e+06	0	0			8	11	10	DDA for preferred ion	FALSE	135669	175246	2.08346e+06	2.80278e+06	2.74418e+06	2.68831e+06	2.68841e+06	2.5264e+06	2.287e+06	2.5342e+06	3.65613e+06	3.33271e+06	3.26812e+06	2.20014e+06	3.25026e+06	1.93804e+06	3.40685e+06	3.46511e+06	3.54402e+06	2.40328e+06	3.61159e+06	3.18355e+06	1.99137e+06	2.67268e+06	3.31049e+06	3.45405e+06	2.7176e+06	2.03359e+06	3.30786e+06
FALSE		Daidzein	C15 H10 O4	Full match	No results	Full match	Full match	0.18	254.058	6.997	3.86085e+06	33	0			8	8	5	DDA for preferred ion	FALSE	33539.9	41171.6	433303	484165	484578	501225	498279	452177	452285	459893	34142.3	62995.3	154387	278005	54296.1	348442	37150.6	36890.1	38764.8	111209	33281.9	46851.8	225829	66484.7	36728.9	37678.3	36504	224583	40523.9
FALSE			C40 H63 N4 O3 P	Full match	No results	No results	No results	-2.11	678.462	9.319	3.45091e+06	0	0			8	16	11	DDA for preferred ion	FALSE	81089.1	69041.3	1.87835e+06	2.49569e+06	1.82558e+06	2.04831e+06	2.10273e+06	1.90337e+06	1.87689e+06	2.24899e+06	3.86917e+06	3.08523e+06	2.60318e+06	1.06603e+06	2.10039e+06	1.14615e+06	2.75565e+06	3.0489e+06	2.66239e+06	2.0955e+06	2.8681e+06	3.43685e+06	1.02338e+06	2.06599e+06	2.78397e+06	2.60895e+06	1.91067e+06	928286	2.58148e+06
FALSE			C30 H36 N2 O7	Full match	No results	No results	No results	-0.05	536.252	1.193	8.39247e+07	0	0			8	20	20	DDA for preferred ion	FALSE	143257	895524	5.53287e+07	4.12399e+07	7.33725e+07	4.26896e+07	4.4501e+07	4.78751e+07	5.19988e+07	5.84054e+07	4.79454e+07	5.02005e+07	1.90473e+07	3.58439e+07	3.5868e+07	3.46013e+07	4.4885e+07	4.57038e+07	3.23231e+07	5.83613e+07	2.87242e+07	4.72403e+07	3.04837e+07	3.86281e+07	4.36371e+07	5.23786e+07	3.38256e+07	4.52881e+07	2.98743e+07
FALSE		Piracetam	C6 H10 N2 O2	Full match	No results	No results	Full match	-0.19	142.074	4.665	7.96985e+06	3	0			8	6	5	DDA for preferred ion	FALSE	122323	27842	4.95213e+06	5.39802e+06	5.29509e+06	5.51146e+06	5.51501e+06	4.8823e+06	5.30864e+06	5.18157e+06	4.78945e+06	4.57306e+06	4.39086e+06	3.90676e+06	4.22146e+06	4.16552e+06	4.14961e+06	4.21858e+06	4.58598e+06	4.3526e+06	7.15974e+06	4.73828e+06	4.69951e+06	4.54409e+06	3.90096e+06	3.76307e+06	4.32208e+06	4.28237e+06	7.57999e+06
FALSE			C13 H20 N4 O3 S2	Full match	No results	No results	No results	-1.1	344.097	4.484	9.38229e+06	0	0			8	16	14	DDA for preferred ion	FALSE	145001	120141	3.87895e+06	5.73979e+06	6.24962e+06	5.8185e+06	5.35488e+06	5.3669e+06	5.16008e+06	4.85064e+06	6.48707e+06	1.00894e+07	6.94245e+06	3.35284e+06	5.1886e+06	3.34042e+06	6.29205e+06	5.88103e+06	8.20376e+06	5.06657e+06	8.71984e+06	8.29892e+06	3.69988e+06	6.09205e+06	7.38113e+06	5.75412e+06	5.71587e+06	4.01352e+06	6.37165e+06
FALSE		(4E,8E,12Z,15Z)-4,8,12,15-Octadecatetraenoic acid	C18 H28 O2	Full match	No results	No results	Full match	0.74	276.209	0.833	9.18364e+06	10	0			8	9	9	DDA for preferred ion	FALSE	254732	213416	5.15549e+06	6.09589e+06	5.59976e+06	5.08917e+06	5.89386e+06	6.04322e+06	6.03988e+06	4.82092e+06	6.40888e+06	5.78796e+06	9.09856e+06	7.14261e+06	5.86921e+06	8.15051e+06	8.45302e+06	7.75592e+06	6.69584e+06	5.57647e+06	7.87871e+06	6.02314e+06	4.62041e+06	2.53797e+06	7.86999e+06	4.58739e+06	5.80458e+06	7.67226e+06	4.07194e+06
FALSE			C37 H66 N2 O2 S2	Full match	No results	No results	No match	1.51	634.458	11.165	5.98972e+06	16	0			8	4	4	DDA for preferred ion	FALSE	139957	149635	3.10077e+06	3.48942e+06	3.32393e+06	3.34425e+06	3.21278e+06	3.31549e+06	3.12772e+06	3.35468e+06	4.41893e+06	2.56931e+06	4.61498e+06	3.18317e+06	4.24171e+06	4.80761e+06	4.441e+06	5.07195e+06	4.09729e+06	2.7313e+06	5.37451e+06	4.16979e+06	2.39631e+06	2.45943e+06	6.00397e+06	2.34301e+06	4.3072e+06	4.73994e+06	3.12891e+06
FALSE			C3 H6 O5 S	Full match	No results	No results	No results	0.34	153.994	1.272	1.03033e+07	0	0			8	11	10	DDA for preferred ion	FALSE	64178.8	75122.4	7.84407e+06	7.10031e+06	7.22573e+06	7.18577e+06	7.89905e+06	7.38261e+06	6.06107e+06	8.54414e+06	7.29264e+06	7.92771e+06	8.06895e+06	5.33798e+06	5.75357e+06	7.45564e+06	8.57162e+06	8.79424e+06	1.01713e+07	5.68908e+06	6.49899e+06	7.39369e+06	6.44824e+06	5.00593e+06	6.38029e+06	5.95831e+06	5.4509e+06	7.07451e+06	1.11936e+07
FALSE			C18 H29 N2 O10 P S	Full match	No results	No results	No match	-3.22	496.126	1.537	8.38219e+06	4	0			7	4	3	DDA for preferred ion	FALSE	31873.1	25597.1	51914.1	2.76006e+06	3.04628e+06	2.95374e+06	2.93808e+06	3.00754e+06	2.8195e+06	2.89827e+06	1.63072e+06	1.81053e+06	1.3588e+06	3.62384e+06	4.0947e+06	3.31296e+06	1.31108e+06	1.41621e+06	1.86355e+06	3.97733e+06	2.86583e+06	1.40718e+06	1.65171e+06	1.67283e+06	1.25481e+06	1.115e+06	1.87692e+06	1.50805e+06	2.90258e+06
FALSE			C34 H70 N2 O4 P2	Full match	No results	No results	No results	-0.86	632.481	9.336	1.0036e+07	0	0			8	9	8	DDA for preferred ion	FALSE	69745.6	85373.9	5.73931e+06	6.93301e+06	7.16202e+06	7.43546e+06	6.68739e+06	6.676e+06	6.37186e+06	6.42282e+06	9.73477e+06	9.8201e+06	8.13782e+06	4.9475e+06	6.64513e+06	5.17307e+06	7.49495e+06	9.20421e+06	9.7015e+06	7.23514e+06	1.03031e+07	8.78441e+06	3.53734e+06	6.65475e+06	7.42661e+06	7.94304e+06	6.59082e+06	3.6916e+06	8.94046e+06
FALSE		8722455	C11 H17 N O8	Full match	No results	No results	Full match	0.2	291.095	2.519	2.49315e+08	5	0			8	15	15	DDA for preferred ion	FALSE	453967	778709	2.02039e+08	1.33092e+08	1.6293e+08	1.59938e+08	1.69968e+08	1.33481e+08	1.78205e+08	1.88098e+08	2.12754e+08	1.07412e+08	1.88095e+08	1.35129e+08	2.27118e+08	1.14571e+08	1.87979e+08	1.90878e+08	1.32404e+08	2.60798e+08	1.20922e+08	1.74093e+08	1.83067e+08	1.49246e+08	1.67996e+08	2.171e+08	1.49519e+08	1.9525e+08	1.40916e+08
FALSE			C6 H9 O7 P	Full match	No results	No results	No results	-0.04	224.009	4.494	7.24547e+07	0	0			8	5	5	DDA for preferred ion	FALSE	121651	106860	5.85848e+07	5.35579e+07	5.6475e+07	6.07375e+07	5.75794e+07	6.08136e+07	5.96294e+07	5.29457e+07	3.95049e+07	3.59376e+07	5.90467e+07	6.32733e+07	4.91833e+07	6.70721e+07	5.94566e+07	4.90447e+07	3.33504e+07	5.1674e+07	4.80149e+07	5.47982e+07	6.22917e+07	6.4865e+07	5.44486e+07	5.74959e+07	6.48901e+07	6.00404e+07	5.13808e+07
FALSE			C21 H39 Cl N5 O13 P	Full match	No results	No results	No results	-2.14	635.196	0.695	3.00292e+06	0	0			8	7	6	DDA for preferred ion	FALSE	5007.82	9409.7	1.3789e+06	1.51765e+06	1.4561e+06	1.28634e+06	1.50669e+06	1.442e+06	1.3603e+06	1.4602e+06	2.15177e+06	1.09296e+06	1.46432e+06	857564	1.72138e+06	862866	1.66816e+06	1.79345e+06	1.21291e+06	2.03187e+06	644777	2.67329e+06	1.58218e+06	1.63421e+06	2.01515e+06	1.77475e+06	1.54562e+06	1.68717e+06	846170
FALSE			C12 H18 Cl N P2	Full match	No results	No results	No match	4.61	273.062	0.69	4.64141e+06	1	0			8	11	10	DDA for preferred ion	FALSE	10883.7	13553.4	2.26121e+06	2.80374e+06	2.49312e+06	2.33671e+06	2.65399e+06	2.43353e+06	2.87907e+06	2.17806e+06	1.96841e+06	2.1867e+06	1.74749e+06	1.68783e+06	2.39047e+06	1.61043e+06	1.64769e+06	2.14421e+06	1.62675e+06	2.15451e+06	2.59873e+06	2.83765e+06	2.08442e+06	2.26354e+06	1.96073e+06	2.18285e+06	1.82681e+06	2.23136e+06	2.13613e+06
FALSE		16-Hydroxyhexadecanoic acid	C16 H32 O3	No results	Full match	No results	Full match	3.4	272.236	8.714	5.00362e+07	12	1	92	9.6	8	14	9	DDA for preferred ion	FALSE	6.28961e+06	5.55283e+06	3.14365e+07	3.2458e+07	3.26858e+07	3.60136e+07	2.9811e+07	3.83716e+07	3.34037e+07	2.96687e+07	2.31916e+07	4.05093e+07	3.21845e+07	2.28202e+07	3.24292e+07	2.53954e+07	2.46956e+07	1.96808e+07	2.68462e+07	2.54913e+07	3.01126e+07	3.13844e+07	3.22021e+07	2.53589e+07	4.08886e+07	2.90903e+07	1.70473e+07	2.54904e+07	2.53282e+07
FALSE			C18 H24 N6	Full match	No results	No results	No results	1.15	324.207	9.089	6.93362e+06	0	0			8	10	9	DDA for preferred ion	FALSE	127356	153675	3.1279e+06	3.67629e+06	3.54385e+06	3.95957e+06	3.3891e+06	3.86709e+06	3.6459e+06	3.0893e+06	4.2429e+06	2.8922e+06	4.93477e+06	7.0626e+06	4.01536e+06	4.07819e+06	3.69469e+06	4.22112e+06	5.98253e+06	2.40784e+06	5.0038e+06	2.74809e+06	6.09552e+06	2.19256e+06	4.27503e+06	2.15027e+06	2.43041e+06	3.34464e+06	5.30595e+06
FALSE			C9 H17 N9 O6	Full match	No results	No results	No results	4.33	347.132	2.804	1.95367e+07	0	0			8	8	8	DDA for preferred ion	FALSE	83311.6	102055	1.45403e+07	1.30154e+07	1.33158e+07	1.64887e+07	1.4115e+07	1.40601e+07	1.27701e+07	1.47821e+07	1.37144e+07	1.95006e+07	1.67148e+07	1.25146e+07	1.45754e+07	9.29884e+06	1.7739e+07	1.32256e+07	1.89924e+07	1.70738e+07	1.30594e+07	1.55807e+07	1.30053e+07	1.40132e+07	1.47773e+07	1.80444e+07	1.53943e+07	1.28739e+07	1.39749e+07
FALSE				No results	No results	No results	No results		162.857	0.706	9.57747e+07	0	0			8	11	8	DDA for preferred ion	FALSE	360049	458278	2.45022e+07	2.00634e+07	1.88718e+07	2.08091e+07	2.18113e+07	2.20884e+07	2.06851e+07	2.32656e+07	3.98086e+06	2.22074e+06	1.21656e+07	7.80636e+07	2.2757e+07	1.24691e+07	4.70338e+06	2.11574e+07	8.42764e+07	2.47575e+06	5.94826e+06	468864	3.02775e+06	1.10294e+06	2.504e+06	1.05329e+06	554617	2.57007e+06	3.53463e+06
FALSE		Acamprosate	C5 H11 N O4 S	Full match	No results	No results	Full match	0.13	181.041	0.657	1.31274e+07	3	0			8	22	21	DDA for preferred ion	FALSE	82097.2	93976.8	6.83337e+06	5.41678e+06	5.05347e+06	3.44104e+06	5.17201e+06	5.39258e+06	7.23967e+06	5.18394e+06	4.40565e+06	7.2115e+06	4.94232e+06	4.21483e+06	4.1862e+06	6.30913e+06	4.81095e+06	3.5746e+06	9.22507e+06	3.86073e+06	2.91219e+06	1.60441e+06	5.35196e+06	2.66633e+06	3.16019e+06	3.16925e+06	2.37812e+06	5.76583e+06	3.17964e+06
FALSE				No results	No results	No results	No results		504.119	9.318	2.88365e+07	0	0			8	15	8	DDA for preferred ion	FALSE	111685	89470	1.64563e+07	2.08116e+07	2.13201e+07	2.12156e+07	2.0089e+07	1.99825e+07	1.94306e+07	1.86424e+07	2.91264e+07	2.04857e+07	2.49499e+07	1.53582e+07	2.18095e+07	1.5281e+07	2.37207e+07	2.46328e+07	2.2918e+07	2.11815e+07	2.66637e+07	2.70978e+07	1.34551e+07	2.33605e+07	2.42139e+07	2.12674e+07	1.88189e+07	1.21311e+07	2.27715e+07
FALSE		L-alpha-Glycerylphosphorylcholine	C8 H20 N O6 P	Full match	No results	No results	Full match	0.07	257.103	0.738	2.14197e+08	2	0			8	5	5	DDA for preferred ion	FALSE	524083	565097	1.44493e+08	1.34384e+08	1.50577e+08	1.30302e+08	1.33847e+08	1.46149e+08	1.38188e+08	1.43532e+08	2.00769e+08	1.22379e+08	2.16137e+08	9.14576e+07	1.85419e+08	9.04092e+07	1.87494e+08	2.07452e+08	1.14742e+08	1.70642e+08	7.30077e+07	2.10799e+08	1.60783e+08	1.35499e+08	1.78979e+08	1.81642e+08	1.39497e+08	1.63562e+08	6.91998e+07
FALSE		2-Hydroxy-5-[(E)-(6-hydroxy-3-oxo-1-benzofuran-2(3H)-ylidene)methyl]phenyl hydrogen sulfate	C15 H10 O8 S	Full match	No results	No results	Full match	-3.4	350.008	0.545	4.64772e+07	7	0			8	8	8	DDA for preferred ion	FALSE	58453.4	68773.3	6.80254e+06	7.67631e+06	6.3826e+06	7.26682e+06	6.06155e+06	6.63982e+06	6.87059e+06	7.43235e+06	358847	133868	1.30429e+06	5.39348e+06	1.45929e+06	5.26852e+06	1.35268e+06	334565	114284	1.61208e+06	144346	181342	5.81881e+06	265500	156231	272461	331054	5.61602e+06	182159
FALSE			C21 H33 N4 O6 P S3	Full match	No results	No results	No results	1.73	564.131	3.878	6.10165e+07	0	0			8	16	14	DDA for preferred ion	FALSE	302189	268036	3.68019e+07	4.18002e+07	4.87167e+07	4.86832e+07	5.1538e+07	3.69876e+07	4.70414e+07	3.84314e+07	3.05321e+07	3.76026e+07	3.69318e+07	4.19195e+07	2.79581e+07	4.28163e+07	3.3459e+07	2.18368e+07	2.23614e+07	3.47016e+07	4.67131e+07	3.28863e+07	3.88657e+07	4.65637e+07	3.70732e+07	3.48089e+07	3.72783e+07	2.67703e+07	3.66657e+07
FALSE			C15 H28 N O P S2	Full match	No results	No results	No match	3.13	333.136	1.198	2.78182e+06	1	0			8	9	9	DDA for preferred ion	FALSE	48652.3	75267.3	1.57297e+06	1.52392e+06	1.81875e+06	1.5921e+06	1.80524e+06	1.67021e+06	1.38835e+06	1.69135e+06	2.0291e+06	2.74123e+06	1.82359e+06	1.5467e+06	1.63853e+06	1.45467e+06	1.6883e+06	2.21991e+06	2.55757e+06	1.87523e+06	2.0129e+06	1.72745e+06	1.67343e+06	1.84779e+06	1.90593e+06	1.42367e+06	2.01848e+06	1.68765e+06	1.84771e+06
FALSE		meprobamate	C9 H18 N2 O4	Full match	No results	No results	Full match	0.32	218.127	3.335	1.27523e+07	11	0			8	22	19	DDA for preferred ion	FALSE	125149	70419.5	1.04678e+07	7.17335e+06	5.53145e+06	7.26834e+06	7.50246e+06	7.86235e+06	8.50987e+06	9.29569e+06	1.13087e+07	6.74731e+06	8.4846e+06	4.6544e+06	8.86459e+06	5.44896e+06	1.15578e+07	1.38078e+07	8.1379e+06	1.07974e+07	4.28336e+06	9.04176e+06	7.79017e+06	6.21823e+06	1.0507e+07	1.05373e+07	6.74274e+06	9.3706e+06	5.56724e+06
FALSE			C15 H21 Cl N2 O3 S	Full match	No results	No results	No results	4	344.098	0.694	3.82187e+06	0	0			8	16	15	DDA for preferred ion	FALSE	9898.88	12330.6	1.85493e+06	2.10492e+06	2.69289e+06	2.56504e+06	2.63571e+06	2.10354e+06	1.8618e+06	2.29541e+06	3.42378e+06	2.24061e+06	2.93487e+06	1.63542e+06	3.59297e+06	2.07172e+06	2.82467e+06	3.01797e+06	1.17846e+06	2.52364e+06	2.50911e+06	3.75648e+06	3.93574e+06	2.34748e+06	2.28738e+06	2.56872e+06	2.83425e+06	3.16041e+06	1.98765e+06
FALSE		1-(Propyldisulfanyl)-1-(propylsulfinyl)propane	C9 H20 O S3	Full match	No results	No results	Full match	-0.76	240.067	7.502	7.79217e+06	1	0			8	27	19	DDA for preferred ion	FALSE	862435	222963	2.12375e+06	2.93064e+06	3.68321e+06	3.90174e+06	3.59922e+06	3.23393e+06	3.0422e+06	2.68864e+06	4.03309e+06	3.05898e+06	5.63532e+06	6.266e+06	7.44144e+06	4.12081e+06	4.4269e+06	3.91372e+06	5.18973e+06	2.82813e+06	5.39653e+06	2.99214e+06	6.3194e+06	2.5937e+06	4.57404e+06	2.45875e+06	2.13877e+06	4.19137e+06	6.38036e+06
FALSE			C28 H36 O3 P2	Full match	No results	No results	No match	1.85	482.215	0.841	1.78958e+06	1	0			8	23	23	DDA for preferred ion	FALSE	38973.9	47011.1	585392	528452	794618	456956	721316	592465	781313	439261	1.40778e+06	247721	468690	325787	794331	324342	561097	1.12466e+06	244016	687496	319306	226268	355909	419289	437507	423303	676216	503858	602040
FALSE			C21 H32	Full match	No results	No results	No results	0.19	284.25	9.319	3.95969e+07	0	0			8	9	3	DDA for preferred ion	FALSE	111053	107346	2.75733e+07	3.09102e+07	2.91054e+07	2.87649e+07	2.92563e+07	2.86272e+07	2.89304e+07	2.90661e+07	3.77807e+07	3.228e+07	3.25361e+07	2.13113e+07	2.98129e+07	2.07847e+07	3.2401e+07	3.64958e+07	3.32674e+07	3.07449e+07	3.73153e+07	3.55161e+07	2.14602e+07	2.93804e+07	3.21406e+07	3.25191e+07	3.10261e+07	1.8591e+07	3.18158e+07
FALSE		meprobamate	C9 H18 N2 O4	Full match	No results	No results	Full match	-0.02	218.127	3.099	7.0672e+06	11	0			8	25	20	DDA for preferred ion	FALSE	69233.7	139179	5.00733e+06	3.23637e+06	3.38164e+06	3.03611e+06	3.40995e+06	3.82743e+06	3.73138e+06	4.99258e+06	6.22543e+06	3.22729e+06	5.95849e+06	2.20827e+06	5.70616e+06	2.3605e+06	7.11656e+06	7.98248e+06	4.33883e+06	5.72371e+06	1.72534e+06	4.11844e+06	3.04669e+06	3.43589e+06	5.3669e+06	5.80377e+06	3.44681e+06	4.95447e+06	2.4721e+06
FALSE		Hippuric acid	C9 H9 N O3	Full match	Full match	Partial match	Partial match	-0.17	179.058	0.847	1.46777e+09	9	4	95	9.7	8	13	12	DDA for preferred ion	FALSE	153592	177970	8.47645e+08	1.22943e+09	1.16247e+09	1.15855e+09	1.22356e+09	9.86354e+08	1.02083e+09	1.05574e+09	1.54158e+09	1.18937e+09	1.21568e+09	7.33776e+08	1.28094e+09	6.91648e+08	1.14212e+09	1.29298e+09	1.14374e+09	9.82326e+08	1.32009e+09	1.47574e+09	1.09372e+09	1.26753e+09	1.19221e+09	1.22607e+09	1.23405e+09	1.23091e+09	1.18463e+09
FALSE		Betaine	C5 H11 N O2	Full match	Full match	Partial match	Partial match	-0.63	117.079	5.36	4.19818e+07	14	12	76.9	8.8	8	3	2	DDA for preferred ion	FALSE	223867	33354.1	1.96565e+07	1.93648e+07	1.99061e+07	2.0036e+07	1.95455e+07	1.89347e+07	1.9309e+07	2.01935e+07	1.99686e+07	1.75868e+07	2.20162e+07	2.12878e+07	1.25511e+07	2.28369e+07	1.99511e+07	1.30355e+07	2.13494e+07	1.67056e+07	1.33041e+07	5.76082e+06	1.60803e+07	7.55726e+06	1.1606e+07	8.30722e+06	5.86046e+06	1.13677e+07	1.52061e+07
FALSE		Thymidine 5'-monophosphate	C10 H15 N2 O8 P	No match	Invalid mass	No results	No match	-16.64	322.051	6.746	5.7127e+06	9	1	72.5	8.6	8	3	3	DDA for preferred ion	FALSE	57753.2	66740.4	2.57416e+06	2.42762e+06	2.4526e+06	2.46934e+06	2.6073e+06	2.51702e+06	2.45154e+06	2.51863e+06	3.28954e+06	2.15191e+06	2.04144e+06	1.94594e+06	958438	1.90998e+06	3.3139e+06	1.05017e+06	2.15884e+06	2.39265e+06	1.92882e+06	852320	2.24411e+06	1.4235e+06	1.1893e+06	1.40637e+06	920904	1.04764e+06	2.48475e+06
FALSE			C18 H39 N4 O2 P S	Full match	No results	No results	No match	-3.3	406.252	9.319	3.23135e+06	2	0			8	11	11	DDA for preferred ion	FALSE	102429	114537	1.89119e+06	2.52682e+06	2.19685e+06	1.91377e+06	2.06043e+06	1.93641e+06	2.37498e+06	2.06568e+06	2.67133e+06	2.43249e+06	2.54468e+06	1.67071e+06	2.3061e+06	1.67351e+06	2.65932e+06	2.88285e+06	3.1228e+06	2.06752e+06	2.51881e+06	2.7132e+06	1.69405e+06	2.11553e+06	2.73146e+06	2.49301e+06	2.43867e+06	1.58039e+06	2.89768e+06
FALSE			C18 H18 O7 S	Full match	No results	No results	No results	-2.82	378.076	6.887	1.12069e+07	0	0			8	4	3	DDA for preferred ion	FALSE	42923.9	47975.2	6.50042e+06	6.64604e+06	6.47025e+06	6.60922e+06	6.6247e+06	6.74682e+06	6.16646e+06	6.71789e+06	6.46138e+06	4.2034e+06	4.08538e+06	4.14698e+06	9.09671e+06	3.67678e+06	3.95869e+06	6.47437e+06	4.49658e+06	9.52341e+06	5.43704e+06	7.04056e+06	6.32318e+06	7.37777e+06	5.00305e+06	4.73392e+06	7.24953e+06	6.07864e+06	5.55385e+06
FALSE			C40 H45 N9 O2	Full match	No results	No results	No results	4.52	683.373	9.132	2.97769e+06	0	0			8	7	7	DDA for preferred ion	FALSE	57698.4	286544	1.72917e+06	1.65495e+06	1.67746e+06	1.82354e+06	1.82468e+06	1.63042e+06	1.51621e+06	1.85031e+06	2.00961e+06	991040	1.68313e+06	1.5638e+06	1.50912e+06	1.41292e+06	2.15158e+06	1.46224e+06	1.88178e+06	1.27634e+06	1.85734e+06	664883	1.72991e+06	785345	1.88741e+06	650563	754318	1.64053e+06	1.7296e+06
FALSE			C11 H28 N3 O14 P3	Full match	No results	No results	No results	-3.49	519.077	3.259	7.08723e+07	0	0			8	21	13	DDA for preferred ion	FALSE	171951	114021	2.75626e+07	3.81377e+07	3.83105e+07	3.84518e+07	2.81359e+07	3.46574e+07	3.47373e+07	3.36611e+07	3.58699e+07	4.94528e+07	6.20607e+07	3.18685e+07	4.5983e+07	2.59012e+07	5.81938e+07	3.16199e+07	4.20477e+07	4.11242e+07	2.5967e+07	6.42537e+07	3.18371e+07	5.97968e+07	5.52215e+07	5.40749e+07	5.3008e+07	2.58215e+07	2.38713e+07
FALSE			C12 H14 N3 O P	Full match	No results	No results	No results	1.41	247.088	4.376	3.75571e+06	0	0			8	25	19	DDA for preferred ion	FALSE	23795.8	35757.7	3.14744e+06	1.69426e+06	2.0215e+06	2.14572e+06	2.1521e+06	2.36054e+06	2.54621e+06	2.66883e+06	2.11356e+06	2.02616e+06	2.29688e+06	1.94847e+06	2.31219e+06	2.1354e+06	2.19379e+06	2.74785e+06	2.51493e+06	2.24703e+06	2.25287e+06	3.22874e+06	2.73522e+06	3.02158e+06	2.69143e+06	2.49465e+06	3.57187e+06	3.10422e+06	2.90978e+06
FALSE			C16 H36 N5 O P	Full match	No results	No results	No match	3.17	345.267	9.386	1.32902e+07	2	0			8	14	14	DDA for preferred ion	FALSE	139521	95291.2	7.15861e+06	1.14275e+07	1.0295e+07	9.14682e+06	1.04655e+07	9.96201e+06	9.00472e+06	8.66502e+06	1.35009e+07	1.23502e+07	1.15415e+07	8.65751e+06	1.09808e+07	7.18456e+06	1.11279e+07	1.20625e+07	1.25903e+07	9.2868e+06	1.36766e+07	1.28899e+07	6.48002e+06	1.03043e+07	1.09306e+07	1.0604e+07	9.71809e+06	6.11868e+06	1.17333e+07
FALSE			C2 H7 O8 P S2	Full match	No results	No results	No match	-1.71	253.932	5.014	3.48513e+08	2	0			8	30	23	DDA for preferred ion	FALSE	379992	2.4515e+06	2.19401e+08	1.77943e+08	3.16482e+08	1.60556e+08	1.74107e+08	2.32009e+08	2.17864e+08	2.30196e+08	2.0195e+08	2.8589e+08	1.93619e+08	1.73089e+08	1.94174e+08	1.88077e+08	2.01016e+08	2.37125e+08	2.31262e+08	2.30771e+08	1.86025e+08	1.71414e+08	1.60906e+08	1.57786e+08	2.38869e+08	2.05872e+08	2.09834e+08	2.20041e+08	2.17527e+08
FALSE			C31 H49 N2 O6 P S2	Full match	No results	No results	No results	0.08	640.277	0.6	3.69784e+06	0	0			8	6	6	DDA for preferred ion	FALSE	28712.7	25824.5	2.67797e+06	2.23243e+06	2.55164e+06	2.34036e+06	2.39251e+06	2.47398e+06	2.62205e+06	2.44345e+06	2.072e+06	2.25824e+06	1.63802e+06	1.35816e+06	1.54794e+06	1.6671e+06	1.89589e+06	1.7145e+06	1.02422e+06	2.41306e+06	1.79267e+06	2.19926e+06	1.69633e+06	2.22279e+06	1.53435e+06	2.0838e+06	2.1406e+06	1.4846e+06	1.95302e+06
FALSE		Pregnane-3,20-dione	C21 H32 O2	Full match	No results	Partial match	Full match	-0.19	316.24	0.755	1.23965e+07	26	0			8	14	13	DDA for preferred ion	FALSE	128664	119394	5.18537e+06	7.78351e+06	6.75569e+06	7.41602e+06	7.45478e+06	6.94612e+06	5.65923e+06	6.57297e+06	1.288e+07	1.01868e+07	8.52667e+06	6.12885e+06	9.39939e+06	6.43174e+06	8.61823e+06	1.19303e+07	8.19789e+06	9.40586e+06	9.86328e+06	8.87775e+06	4.56258e+06	8.39726e+06	7.74714e+06	8.0533e+06	5.55648e+06	3.56234e+06	8.51336e+06
FALSE			C24 H35 N O4 S	Full match	No results	No results	No results	-1.54	433.228	0.56	3.03422e+07	0	0			8	13	10	DDA for preferred ion	FALSE	210101	167471	1.7396e+07	1.3159e+07	1.74321e+07	1.73779e+07	1.73043e+07	1.41308e+07	1.71412e+07	1.61085e+07	2.40494e+07	3.16213e+07	2.90624e+07	1.58382e+07	1.79884e+07	1.51593e+07	2.75629e+07	2.22675e+07	1.91561e+07	1.72155e+07	1.47989e+07	1.53554e+07	1.68548e+07	1.54769e+07	1.40052e+07	1.38838e+07	1.2867e+07	1.43582e+07	1.34995e+07
FALSE			C19 H32 O7	Full match	No results	No results	No results	-2.85	372.214	0.727	2.94092e+07	0	0			8	23	21	DDA for preferred ion	FALSE	694201	87403.8	8.9208e+06	1.65133e+07	1.55611e+07	1.24975e+07	1.56878e+07	1.45619e+07	9.82211e+06	1.38719e+07	6.82386e+06	1.25306e+07	2.11142e+07	1.04467e+07	1.61694e+07	7.30736e+06	1.74048e+07	7.30213e+06	8.11353e+06	1.4133e+07	1.27144e+07	1.51367e+07	1.66419e+07	1.18127e+07	1.54804e+07	1.03729e+07	8.29976e+06	2.05524e+07	1.02943e+07
FALSE		Thymidine 5'-monophosphate	C10 H15 N2 O8 P	No match	Invalid mass	No results	No match	-16.81	322.051	0.547	7.22537e+08	9	3	88.7	9.4	8	11	11	DDA for preferred ion	FALSE	79255.8	175282	4.13228e+08	4.02445e+08	4.15493e+08	4.19159e+08	4.35527e+08	4.42379e+08	3.14012e+08	4.62555e+08	2.61599e+08	3.24218e+08	3.10423e+08	5.77407e+08	5.25568e+08	5.8881e+08	3.16239e+08	2.75725e+08	3.27627e+08	5.40671e+08	3.14902e+08	2.83611e+08	5.72911e+08	3.62357e+08	2.63245e+08	2.639e+08	3.55759e+08	5.47407e+08	3.47057e+08
FALSE			C20 H36 N2 O4	Full match	No results	No results	No results	4.53	368.269	10.132	5.96486e+06	0	0			8	11	11	DDA for preferred ion	FALSE	94436.4	89200.9	3.9335e+06	4.2818e+06	3.04771e+06	3.44793e+06	4.1781e+06	4.13931e+06	3.72347e+06	3.77722e+06	4.78789e+06	3.4484e+06	5.8045e+06	4.44834e+06	5.59322e+06	5.97599e+06	4.49812e+06	4.91807e+06	5.09883e+06	2.82265e+06	4.68647e+06	2.44907e+06	4.98926e+06	2.21856e+06	1.93313e+06	2.47942e+06	3.00813e+06	1.95081e+06	4.67888e+06
FALSE			C29 H49 N4 O9 P S	Full match	No results	No results	No results	3.85	660.298	9.132	1.68315e+06	0	0			8	18	10	DDA for preferred ion	FALSE	215971	321375	1.13622e+06	1.16763e+06	938586	979827	1.09166e+06	958158	1.07884e+06	1.23807e+06	923645	275093	667355	750653	680528	889728	1.13768e+06	716280	1.108e+06	607266	1.05435e+06	316178	835507	452311	970792	443494	380292	1.18917e+06	1.12773e+06
FALSE		2-Methyl-3-methylenesuccinic acid	C6 H8 O4	Full match	No results	Full match	Full match	-0.14	144.042	4.895	4.30738e+06	18	0			8	11	9	DDA for preferred ion	FALSE	32005.8	23071.9	2.1936e+06	1.77097e+06	2.26699e+06	1.81043e+06	1.97263e+06	2.02876e+06	2.2198e+06	1.9595e+06	3.12735e+06	2.93399e+06	2.44101e+06	1.84452e+06	1.26931e+06	1.80459e+06	2.12749e+06	2.59621e+06	2.59433e+06	1.34817e+06	2.83169e+06	4.48629e+06	2.53861e+06	2.98384e+06	2.58461e+06	2.59638e+06	2.41873e+06	2.21639e+06	2.71127e+06
FALSE			C22 H24 N5 O3 P S	Full match	No results	No results	No match	1.05	469.134	3.008	1.98724e+07	1	0			8	8	8	DDA for preferred ion	FALSE	169150	256034	1.62723e+07	1.35664e+07	1.51026e+07	1.26725e+07	1.51734e+07	1.59512e+07	1.40815e+07	1.53156e+07	1.60151e+07	2.01113e+07	1.37224e+07	1.05835e+07	1.65318e+07	1.11917e+07	1.37945e+07	1.62298e+07	1.76494e+07	1.50111e+07	1.86963e+07	1.47556e+07	1.48476e+07	1.50702e+07	1.74731e+07	1.63471e+07	1.47395e+07	1.4157e+07	1.71704e+07
FALSE		N-[(2S)-2-Hydroxypropanoyl]methionine	C8 H15 N O4 S	Full match	No results	No results	Full match	0.04	221.072	4.722	9.82745e+06	1	0			8	5	4	DDA for preferred ion	FALSE	76359.9	77290.7	5.28804e+06	4.97205e+06	5.23586e+06	5.64907e+06	5.2635e+06	5.34914e+06	5.06325e+06	5.24134e+06	6.89219e+06	6.79646e+06	5.38195e+06	4.14465e+06	4.00812e+06	4.03496e+06	5.40121e+06	6.66466e+06	6.91121e+06	3.50571e+06	7.28427e+06	9.15723e+06	5.47673e+06	6.60518e+06	6.47977e+06	5.85031e+06	6.42278e+06	5.26012e+06	6.96724e+06
FALSE			C12 H18 Cl N2 O P S	Full match	No results	No match	No match	3.29	304.058	0.769	7.51072e+06	36	0			7	17	8	DDA for preferred ion	FALSE	46367	30435.3	59514.8	6.28502e+06	5.22815e+06	5.03768e+06	5.37802e+06	5.63345e+06	5.89271e+06	5.51354e+06	6.59441e+06	6.88774e+06	5.15091e+06	5.72392e+06	4.19773e+06	4.82989e+06	5.31672e+06	5.54165e+06	6.53559e+06	4.81155e+06	6.03866e+06	5.96371e+06	4.86032e+06	3.71479e+06	4.86164e+06	4.71377e+06	4.88564e+06	4.80651e+06	5.59647e+06
FALSE		Hypotaurocyamine	C3 H9 N3 O2 S	Full match	No results	No results	Full match	-0.04	151.042	4.93	5.00212e+06	1	0			8	7	4	DDA for preferred ion	FALSE	32976.3	65484.1	3.26355e+06	3.03127e+06	3.07843e+06	2.98349e+06	2.95206e+06	3.09469e+06	3.16002e+06	3.21413e+06	3.29274e+06	2.82425e+06	4.0933e+06	2.94963e+06	2.61812e+06	2.90507e+06	4.06954e+06	2.69372e+06	2.90328e+06	2.67313e+06	3.6231e+06	3.06284e+06	2.50451e+06	4.26297e+06	4.43269e+06	4.13636e+06	4.41039e+06	2.67954e+06	3.58246e+06
FALSE			C17 H36 N2 O2 P2 S	Full match	No results	No results	No match	-0.98	394.197	8.474	5.6237e+06	1	0			7	13	11	DDA for preferred ion	FALSE	264980	324176	138475	1.96393e+06	2.56701e+06	2.61796e+06	2.70298e+06	2.4611e+06	2.15521e+06	2.34838e+06	598290	1.91072e+06	2.97031e+06	1.33031e+06	2.49182e+06	1.09711e+06	2.55432e+06	1.34221e+06	1.73724e+06	2.24043e+06	2.04764e+06	1.80474e+06	2.47467e+06	2.48775e+06	2.50961e+06	2.63845e+06	2.02157e+06	2.27896e+06	1.59931e+06
FALSE			C6 H3 N O6 S	Full match	No results	No results	No results	-1.21	216.968	1.312	1.43524e+07	0	0			8	14	14	DDA for preferred ion	FALSE	44272.6	54540.6	7.21958e+06	8.66368e+06	9.24147e+06	9.10991e+06	5.6659e+06	8.2538e+06	8.5638e+06	8.1001e+06	9.81743e+06	1.42842e+07	1.11171e+07	5.19978e+06	5.66554e+06	5.38277e+06	1.06166e+07	1.30382e+07	1.18286e+07	6.38117e+06	1.10649e+07	1.40844e+07	6.59813e+06	1.01962e+07	1.26377e+07	1.18981e+07	9.27919e+06	6.28628e+06	8.39175e+06
FALSE		6-Hydroxy-1-(hydroxymethyl)-5-{2-[2-(hydroxymethyl)-1-pyrrolidinyl]-2-oxoethyl}-1,4a-dimethyldecahydro-2-naphthalenyl [3-(trifluoromethyl)phenyl]carbamate	C28 H39 F3 N2 O6	No match	Invalid mass	No results	No results	7.75	556.28	0.673	1.94229e+07	0	1	67	45.4	8	5	4	DDA for preferred ion	FALSE	74076	89647	1.47632e+07	1.40649e+07	1.40026e+07	1.51906e+07	1.41457e+07	1.32145e+07	1.475e+07	1.4787e+07	1.57911e+07	1.76337e+07	1.93962e+07	1.48376e+07	1.55108e+07	1.41982e+07	1.9234e+07	1.61852e+07	1.64845e+07	1.65511e+07	1.72414e+07	1.82431e+07	1.5316e+07	1.46203e+07	1.53016e+07	1.41024e+07	1.2973e+07	1.42916e+07	1.62314e+07
FALSE			C20 H45 N5 O5 S	Full match	No results	No results	No match	0.63	467.314	0.691	6.59935e+07	2	0			8	20	15	DDA for preferred ion	FALSE	130928	169882	5.60598e+07	3.80286e+07	3.52699e+07	3.99843e+07	4.58214e+07	4.51305e+07	5.02506e+07	4.57222e+07	4.01178e+07	4.25139e+07	3.66094e+07	3.72282e+07	3.26998e+07	3.83869e+07	4.8795e+07	3.21804e+07	4.14222e+07	5.08417e+07	4.36732e+07	2.40033e+07	4.75767e+07	2.76704e+07	3.61646e+07	3.09988e+07	3.19727e+07	3.85882e+07	2.19896e+07
FALSE			C6 H13 N O4 S	Full match	No results	No results	No results	0.04	195.057	2.141	2.68143e+07	0	0			8	13	7	DDA for preferred ion	FALSE	51794.8	70133.1	9.97078e+06	1.06018e+07	8.81693e+06	9.93423e+06	9.06703e+06	9.42132e+06	9.81254e+06	1.06267e+07	6.84674e+06	5.63099e+06	6.18199e+06	5.77181e+06	8.71569e+06	5.85665e+06	5.25394e+06	7.08309e+06	7.37715e+06	8.93251e+06	4.97215e+06	1.49963e+07	1.00696e+07	1.1692e+07	8.25589e+06	7.3808e+06	1.08876e+07	1.00654e+07	5.12417e+06
FALSE			C14 H25 N2 O3 P S	Full match	No results	No results	No match	3.02	332.133	4.026	1.01708e+07	2	0			8	3	3	DDA for preferred ion	FALSE	56196.7	62210.7	5.17918e+06	4.96853e+06	5.39506e+06	5.21151e+06	5.28332e+06	5.30957e+06	5.20995e+06	5.03519e+06	4.77894e+06	4.35618e+06	4.23864e+06	3.56087e+06	3.89186e+06	3.6226e+06	4.62455e+06	5.01833e+06	4.2115e+06	4.36784e+06	2.38625e+06	6.59401e+06	3.73134e+06	2.85356e+06	2.75551e+06	2.91888e+06	2.53616e+06	4.01563e+06	2.46198e+06
FALSE			C20 H32 N6	Full match	No results	No results	No match	4.08	356.27	9.499	1.25108e+07	4	0			8	4	2	DDA for preferred ion	FALSE	92383.5	113526	8.5533e+06	8.94143e+06	8.77236e+06	8.91941e+06	8.59271e+06	8.932e+06	8.53195e+06	8.80883e+06	8.05226e+06	8.34915e+06	9.42875e+06	6.74605e+06	9.75877e+06	7.07789e+06	1.03914e+07	8.67226e+06	8.76534e+06	9.70731e+06	9.30204e+06	8.27557e+06	4.70375e+06	7.09413e+06	7.39088e+06	7.65286e+06	6.40995e+06	4.99922e+06	9.44116e+06
FALSE			C11 H19 O P S	Full match	No results	No results	No match	3.76	230.09	5.104	6.67779e+06	6	0			8	4	3	DDA for preferred ion	FALSE	73146	88436.4	4.52688e+06	4.28401e+06	4.31892e+06	4.62752e+06	4.25621e+06	4.27974e+06	4.40855e+06	4.52665e+06	3.90143e+06	6.60006e+06	4.50138e+06	3.68911e+06	4.67385e+06	3.54088e+06	4.8195e+06	4.55748e+06	6.45867e+06	5.11475e+06	5.17831e+06	5.63393e+06	4.45595e+06	4.60269e+06	4.82073e+06	5.30137e+06	5.38491e+06	4.04019e+06	5.232e+06
FALSE		β-D-Glucopyranuronic acid	C6 H10 O7	Full match	Full match	Not the top hit	Not the top hit	0.19	194.043	3.047	6.68453e+08	24	2	88.5	67	8	14	14	DDA for preferred ion	FALSE	309146	711087	4.15419e+08	3.85395e+08	4.16742e+08	3.6159e+08	4.15005e+08	2.78384e+08	4.45859e+08	4.30038e+08	3.91697e+08	4.08978e+08	3.40826e+08	3.68312e+08	3.58541e+08	3.42413e+08	3.75838e+08	3.9377e+08	4.45793e+08	3.41008e+08	5.62637e+08	4.4243e+08	2.91599e+08	3.27029e+08	3.24244e+08	3.32716e+08	3.61441e+08	3.33196e+08	6.99497e+08
FALSE		(2S)-3-Hydroxy-1,2-propanediyl dibutanoate	C11 H20 O5	Full match	No results	No results	Full match	0.09	232.131	0.909	7.40847e+06	1	0			8	8	7	DDA for preferred ion	FALSE	223978	186584	1.04492e+06	1.10183e+06	1.14902e+06	1.07665e+06	945698	1.06179e+06	1.18801e+06	1.03617e+06	6.74338e+06	280813	5.29983e+06	360692	163624	4.47664e+06	7.53139e+06	267765	244164	432414	207849	1.56579e+06	285478	194690	254197	152182	1.42461e+06	205266	331150
FALSE			C12 H31 N10 O3 P S2	Full match	No results	No results	No results	1.03	458.176	4.494	4.58684e+06	0	0			8	22	15	DDA for preferred ion	FALSE	95514.1	65835.6	1.95522e+06	2.40352e+06	2.68409e+06	2.68823e+06	2.59946e+06	3.09784e+06	2.22385e+06	2.08964e+06	3.94932e+06	3.99319e+06	4.94823e+06	3.62471e+06	2.88469e+06	3.69582e+06	4.26882e+06	3.74225e+06	3.95851e+06	2.46692e+06	3.24494e+06	2.41055e+06	3.48883e+06	4.22303e+06	3.25334e+06	3.21422e+06	3.94093e+06	2.77913e+06	2.98668e+06
FALSE			C24 H49 N O3	Full match	No results	No results	No results	0.11	399.371	9.938	3.53532e+06	0	0			8	14	14	DDA for preferred ion	FALSE	617822	594613	1.79547e+06	1.57804e+06	1.39158e+06	2.06238e+06	2.09069e+06	1.79208e+06	1.64323e+06	1.57288e+06	2.16164e+06	1.35153e+06	1.62813e+06	1.6788e+06	1.8817e+06	1.8709e+06	1.8118e+06	1.98942e+06	1.85629e+06	1.29523e+06	3.14401e+06	1.03027e+06	1.92617e+06	1.40134e+06	2.10912e+06	1.44915e+06	1.0404e+06	2.38327e+06	1.89971e+06
FALSE		Cholesterol sulfate	C27 H46 O4 S	Full match	No results	No results	Full match	-1.03	466.311	0.549	4.14985e+07	1	0			8	14	13	DDA for preferred ion	FALSE	65293.5	81184.6	2.98235e+07	3.022e+07	2.22653e+07	2.82225e+07	3.29514e+07	2.92186e+07	2.38389e+07	3.10489e+07	2.29673e+07	2.77636e+07	2.39079e+07	4.11709e+07	3.17987e+07	3.80422e+07	2.65428e+07	2.27344e+07	2.86049e+07	2.74075e+07	3.26735e+07	2.87249e+07	2.54589e+07	3.44554e+07	2.61593e+07	2.64352e+07	3.39989e+07	3.54869e+07	2.38344e+07
FALSE			C17 H31 N O7	Full match	No results	No results	No results	0.23	361.21	4.433	2.31232e+07	0	0			8	5	4	DDA for preferred ion	FALSE	138018	31130	9.23393e+06	8.19448e+06	8.54838e+06	9.35599e+06	8.99903e+06	8.59096e+06	8.64895e+06	8.99837e+06	4.93785e+06	5.09991e+06	6.80823e+06	7.16303e+06	8.16273e+06	6.87166e+06	6.50916e+06	5.78396e+06	5.31819e+06	8.03778e+06	6.1136e+06	7.78644e+06	1.07821e+07	6.22581e+06	8.28097e+06	7.8942e+06	6.0638e+06	1.08774e+07	6.59284e+06
FALSE		3-Deoxy-D-manno-octulosonic acid	C8 H14 O8	Full match	No results	Partial match	Full match	0.1	238.069	1.134	1.01526e+07	2	0			8	15	13	DDA for preferred ion	FALSE	62408.8	97929.6	6.89749e+06	6.04829e+06	6.90459e+06	7.24607e+06	5.60251e+06	8.3136e+06	6.87768e+06	5.88669e+06	5.92395e+06	5.29046e+06	6.59383e+06	5.85982e+06	6.21454e+06	4.57191e+06	5.78164e+06	6.64939e+06	5.66353e+06	7.39697e+06	5.95722e+06	6.12978e+06	5.46467e+06	6.08957e+06	4.68781e+06	4.15584e+06	6.71607e+06	6.87863e+06	7.34454e+06
FALSE				No results	No results	No results	No results		233.867	0.543	3.77876e+06	0	0			8	21	17	DDA for preferred ion	FALSE	48798.1	36713.5	855437	1.44285e+06	1.39913e+06	1.23357e+06	1.50427e+06	1.24052e+06	1.17088e+06	1.13724e+06	2.19735e+06	1.1141e+06	2.11542e+06	3.75469e+06	1.20226e+06	3.3418e+06	1.65999e+06	1.85573e+06	948610	903540	3.47013e+06	1.46461e+06	1.25042e+06	1.64157e+06	1.64879e+06	1.71017e+06	1.30582e+06	1.17479e+06	3.22315e+06
FALSE		MFCD12546417	C6 H6 O5 S	Full match	No results	No results	Full match	0.02	189.994	2.54	7.66284e+06	4	0			8	12	12	DDA for preferred ion	FALSE	35509.6	51226.6	1.14717e+06	1.5477e+06	1.3792e+06	1.49193e+06	1.30456e+06	1.62354e+06	1.28391e+06	1.23397e+06	211939	166050	1.41824e+06	1.56543e+06	804796	1.72722e+06	1.4058e+06	219038	150227	782906	138202	212261	496147	269198	207147	210522	189030	477518	214433
FALSE		MFCD00037215	C8 H14 N2 O5	Full match	No results	No results	Full match	0.04	218.09	4.923	1.37952e+07	8	0			8	4	4	DDA for preferred ion	FALSE	70199.3	152482	9.33783e+06	8.92494e+06	9.15137e+06	9.17788e+06	8.17909e+06	9.13279e+06	9.41831e+06	9.15964e+06	1.31997e+07	1.22539e+07	9.92941e+06	6.75017e+06	1.10776e+07	6.47218e+06	1.11751e+07	1.36758e+07	1.14815e+07	1.10914e+07	9.11296e+06	1.15615e+07	8.5721e+06	7.88061e+06	1.06425e+07	1.05979e+07	9.833e+06	7.80634e+06	9.75487e+06
FALSE			C17 H14 N P S	Full match	No results	No results	No results	0.99	295.059	0.743	5.73033e+06	0	0			8	12	11	DDA for preferred ion	FALSE	131540	170327	2.82782e+06	2.18572e+06	2.44456e+06	2.2862e+06	2.0902e+06	2.67875e+06	2.75815e+06	2.41907e+06	2.9176e+06	2.37352e+06	3.02367e+06	1.01784e+06	4.05874e+06	1.16561e+06	2.87587e+06	2.77632e+06	2.50529e+06	3.23972e+06	1.65806e+06	5.56629e+06	1.48644e+06	2.83128e+06	2.7952e+06	3.25813e+06	2.88153e+06	2.1367e+06	1.63472e+06
FALSE		carisoprodol	C12 H24 N2 O4	Full match	No results	No results	Full match	0.19	260.174	4.264	2.03144e+07	1	0			8	10	10	DDA for preferred ion	FALSE	53439.5	38445.5	7.03872e+06	7.02686e+06	7.55859e+06	8.22977e+06	7.64334e+06	5.9632e+06	8.07699e+06	7.03875e+06	5.2519e+06	6.61554e+06	8.14146e+06	5.32774e+06	2.77659e+06	5.33411e+06	7.44778e+06	4.99748e+06	6.24846e+06	2.57402e+06	4.50861e+06	3.20735e+06	3.55515e+06	3.97718e+06	5.33934e+06	5.50347e+06	3.60339e+06	3.33468e+06	4.39304e+06
FALSE		2-(14,15-Epoxyeicosatrienoyl) glycerol	C23 H38 O5	No match	Invalid mass	No results	No results	-45686.6	376.259	9.266	8.50442e+07	0	1	89	9.4	8	17	9	DDA for preferred ion	FALSE	2.14166e+06	89454.4	3.85475e+07	4.79336e+07	4.45295e+07	4.64298e+07	3.69403e+07	4.57898e+07	4.52689e+07	4.14614e+07	8.07697e+07	2.84444e+07	7.04692e+07	2.11059e+07	6.50199e+07	2.0059e+07	5.30834e+07	7.64856e+07	2.47796e+07	5.43081e+07	3.19714e+07	8.05715e+07	2.87322e+07	4.76847e+07	8.07528e+07	7.83046e+07	4.45169e+07	2.38235e+07	3.40665e+07
FALSE			C44 H68 N2 P2	Full match	No results	No results	No match	4.07	686.489	11.916	9.98743e+06	6	0			8	9	8	DDA for preferred ion	FALSE	211188	150473	4.71802e+06	5.85571e+06	5.96621e+06	5.769e+06	5.45436e+06	5.57689e+06	5.61255e+06	5.07256e+06	9.98058e+06	7.10801e+06	7.31415e+06	3.05952e+06	6.97586e+06	3.00985e+06	7.94401e+06	8.09444e+06	6.05211e+06	6.38107e+06	6.59579e+06	1.03806e+07	3.45187e+06	6.04836e+06	8.21579e+06	7.61859e+06	6.03859e+06	3.5032e+06	5.70821e+06
FALSE			C18 H38 N6 O4	Full match	No results	No results	No match	4.46	402.297	0.93	1.3956e+07	2	0			8	23	23	DDA for preferred ion	FALSE	96798.6	92666.1	5.37818e+06	9.86703e+06	9.80148e+06	7.9418e+06	6.70089e+06	5.83315e+06	7.03039e+06	9.08441e+06	1.38485e+07	6.59915e+06	1.21904e+07	8.8123e+06	1.41931e+07	1.27432e+07	1.04657e+07	1.16899e+07	6.35564e+06	5.26169e+06	7.89008e+06	5.37797e+06	1.04291e+07	2.66016e+06	9.19534e+06	3.64767e+06	5.83043e+06	9.7155e+06	8.97514e+06
FALSE			C16 H28 O3	Full match	No results	No results	No results	0.37	268.204	0.724	4.31404e+06	0	0			8	15	15	DDA for preferred ion	FALSE	232199	57258.2	877390	1.13463e+06	913217	1.1672e+06	1.116e+06	1.10856e+06	1.17178e+06	769754	1.63697e+06	1.22705e+06	1.56534e+06	459227	774369	459787	1.18502e+06	1.78507e+06	1.55197e+06	969884	3.19576e+06	2.33073e+06	1.36495e+06	1.72966e+06	1.3952e+06	1.33944e+06	1.58782e+06	1.00779e+06	4.17174e+06
FALSE		NP-004768	C13 H12 O6	No match	Invalid mass	No results	No match	-68214.5	246.05	2.149	1.01836e+09	1	2	85.3	9.3	8	4	4	DDA for preferred ion	FALSE	197681	234335	9.00491e+08	8.10745e+08	8.03688e+08	8.26257e+08	8.34548e+08	8.62346e+08	8.642e+08	8.4288e+08	9.55556e+08	8.58634e+08	9.30504e+08	7.14584e+08	9.02055e+08	7.12814e+08	9.76186e+08	9.87412e+08	9.38752e+08	9.35363e+08	5.69446e+08	9.62577e+08	9.40416e+08	8.50293e+08	8.11422e+08	9.65711e+08	7.11972e+08	9.62472e+08	5.80353e+08
FALSE		DL-Glutamic acid	C5 H9 N O4	Full match	No results	Full match	Full match	0.25	147.053	0.774	2.87512e+07	16	0			8	17	12	DDA for preferred ion	FALSE	81854.2	140965	2.44778e+07	1.80695e+07	1.89736e+07	1.64717e+07	2.0527e+07	2.18914e+07	2.12946e+07	2.16743e+07	1.19185e+07	1.56745e+07	1.66454e+07	1.5167e+07	1.66657e+07	1.29264e+07	1.46319e+07	1.63134e+07	1.68063e+07	1.52606e+07	1.56866e+07	1.49107e+07	1.3533e+07	1.63219e+07	1.7065e+07	1.48789e+07	1.99312e+07	1.68636e+07	2.26209e+07
FALSE			C6 H15 O7 P	Full match	No results	No results	No results	0.15	230.056	1.49	4.75273e+06	0	0			7	8	7	DDA for preferred ion	FALSE	31006	26037.9	52169.1	2.20819e+06	2.47578e+06	2.0928e+06	2.24398e+06	2.17274e+06	2.49984e+06	2.16507e+06	3.78747e+06	2.8253e+06	3.2531e+06	718328	2.67318e+06	877709	2.62042e+06	3.57198e+06	2.95038e+06	2.68279e+06	1.37627e+06	3.8562e+06	2.0262e+06	2.76245e+06	3.60731e+06	3.0587e+06	2.81764e+06	1.71448e+06	1.35216e+06
FALSE			C19 H38 N2 O S2	Full match	No results	No results	No results	2.2	374.243	9.143	3.88619e+06	0	0			8	12	8	DDA for preferred ion	FALSE	588720	576130	1.51292e+06	1.77267e+06	1.34073e+06	1.56736e+06	1.56615e+06	1.47065e+06	1.55878e+06	1.59604e+06	3.25838e+06	791329	4.05817e+06	576975	3.86164e+06	817156	2.65536e+06	3.17303e+06	712237	2.9156e+06	953048	3.26621e+06	888678	1.48957e+06	3.07185e+06	3.15521e+06	1.98005e+06	1.008e+06	1.03081e+06
FALSE		Acetanilide	C8 H9 N O	Full match	No results	No results	Full match	0.29	135.068	0.847	9.83666e+07	16	0			8	14	13	DDA for preferred ion	FALSE	46715.2	36557.3	5.8167e+07	8.47839e+07	8.44138e+07	7.92898e+07	8.51216e+07	6.97943e+07	6.93523e+07	7.47925e+07	9.65799e+07	8.53865e+07	9.25087e+07	5.23608e+07	8.77218e+07	4.92122e+07	7.83014e+07	8.83389e+07	7.54593e+07	6.95475e+07	9.16384e+07	9.28684e+07	7.76701e+07	8.83515e+07	8.40348e+07	8.25819e+07	8.44978e+07	6.86135e+07	8.07758e+07
FALSE			C14 H29 Cl N4 O4 S	Full match	No results	No results	No match	0.5	384.16	9.385	6.91822e+06	2	0			8	9	8	DDA for preferred ion	FALSE	136312	89498.9	4.23428e+06	4.67147e+06	4.94503e+06	5.39335e+06	4.63998e+06	4.32721e+06	4.57767e+06	4.65571e+06	7.21889e+06	6.42643e+06	5.31906e+06	3.80552e+06	5.16954e+06	3.66778e+06	4.96828e+06	5.6917e+06	5.19925e+06	4.31865e+06	6.42777e+06	6.55554e+06	3.48339e+06	5.3401e+06	5.4086e+06	5.25823e+06	4.79627e+06	3.04102e+06	5.06385e+06
FALSE		NP-000615	C14 H12 O4	No match	Invalid mass	No results	No results	999965	488.139	1.481	6.90136e+07	0	2	88.8	9.4	8	29	20	DDA for preferred ion	FALSE	71436.6	152464	5.42542e+07	2.97719e+07	3.23237e+07	3.93351e+07	3.55909e+07	3.91954e+07	4.43202e+07	4.80553e+07	3.02889e+07	2.27449e+07	4.11603e+07	2.67988e+07	3.91962e+07	1.87994e+07	4.33258e+07	4.1047e+07	3.13664e+07	3.90976e+07	2.23494e+07	3.17399e+07	3.10639e+07	3.7707e+07	4.15794e+07	4.6559e+07	4.46057e+07	4.46451e+07	3.64614e+07
FALSE		D-(-)-Glutamine	C5 H10 N2 O3	Full match	Full match	Full match	Full match	0.15	146.069	5.281	1.29201e+09	9	2	94.6	9.7	8	16	12	DDA for preferred ion	FALSE	1.30926e+06	1.66544e+06	7.08024e+08	9.14824e+08	1.04108e+09	1.02033e+09	9.33253e+08	8.50232e+08	9.42546e+08	8.02995e+08	1.24714e+09	1.18086e+09	1.15419e+09	8.12844e+08	8.30877e+08	7.46112e+08	1.13955e+09	1.04371e+09	9.07278e+08	8.63867e+08	1.05537e+09	1.1134e+09	1.07003e+09	9.29976e+08	9.48184e+08	9.95659e+08	1.07493e+09	1.17761e+09	8.55915e+08
FALSE			C21 H34 S2	Full match	No results	No results	No match	-0.68	350.21	9.386	9.42481e+06	25	0			8	25	13	DDA for preferred ion	FALSE	102531	149429	4.51266e+06	6.92233e+06	5.92993e+06	6.07603e+06	5.70427e+06	5.42204e+06	5.95402e+06	4.89208e+06	7.95782e+06	6.33466e+06	5.77931e+06	4.67173e+06	6.11731e+06	4.77106e+06	5.67682e+06	6.38489e+06	6.28398e+06	5.82878e+06	6.8376e+06	7.14816e+06	3.91112e+06	5.26235e+06	6.19757e+06	4.81464e+06	6.36031e+06	3.89787e+06	7.02056e+06
FALSE		3-[(4Z,8Z,12Z,15Z)-4,8,12,15-Octadecatetraenoyloxy]-4-(trimethylammonio)butanoate	C25 H41 N O4	Full match	No results	No results	Full match	-0.04	419.304	9.231	2.19352e+06	4	0			8	23	16	DDA for preferred ion	FALSE	169013	62911.6	638341	969150	1.06602e+06	1.09034e+06	918964	908993	987754	780906	2.41217e+06	694586	1.29347e+06	256726	1.32979e+06	429278	1.54419e+06	1.84448e+06	627624	1.20839e+06	672608	2.33491e+06	450722	840750	1.57227e+06	1.52864e+06	796778	516449	697218
FALSE		Asparagine	C4 H8 N2 O3	Full match	Full match	Full match	Full match	-0.4	132.053	6.246	2.03403e+07	8	3	74.1	46.6	8	25	21	DDA for preferred ion	FALSE	174276	124189	8.87313e+06	1.18504e+07	1.52506e+07	1.73411e+07	1.42926e+07	1.14789e+07	1.07419e+07	1.26574e+07	1.59866e+07	2.00304e+07	2.10084e+07	9.9992e+06	1.53303e+07	1.1114e+07	1.34302e+07	1.80854e+07	1.51926e+07	1.29302e+07	1.545e+07	1.37585e+07	1.44029e+07	1.46837e+07	1.45725e+07	1.34874e+07	1.11003e+07	1.09316e+07	1.20997e+07
FALSE		Phosphoric acid	H3 O4 P	No results	No results	Full match	Full match	-0.73	97.9768	3.241	8.30025e+08	1	0			8	23	16	DDA for preferred ion	FALSE	423215	868432	6.2864e+08	5.2413e+08	4.75067e+08	5.62879e+08	4.78524e+08	4.146e+08	4.76506e+08	6.70101e+08	5.33192e+08	5.33678e+08	6.30699e+08	4.65805e+08	6.49555e+08	4.19998e+08	5.59149e+08	4.99126e+08	5.70821e+08	5.88997e+08	4.87176e+08	6.05726e+08	5.02586e+08	6.70063e+08	5.84332e+08	7.70692e+08	6.59443e+08	3.92178e+08	4.0823e+08
FALSE		N6,N6,N6-Trimethyl-L-lysine	C9 H20 N2 O2	Full match	No results	Partial match	Full match	0.04	188.152	0.677	2.6407e+06	3	0			8	5	4	DDA for preferred ion	FALSE	17162.4	14669.5	1.5826e+06	1.6451e+06	1.77309e+06	1.55265e+06	1.64921e+06	1.69763e+06	1.65514e+06	1.5896e+06	1.97511e+06	1.62044e+06	1.99336e+06	1.69557e+06	2.09566e+06	1.65697e+06	2.30245e+06	2.12916e+06	1.43243e+06	2.07878e+06	2.07459e+06	1.44147e+06	1.54062e+06	1.7362e+06	1.47511e+06	1.55109e+06	1.65887e+06	1.37096e+06	2.18509e+06
FALSE			C21 H28 N2 O4	Full match	No results	No results	No results	-1.97	372.204	9.384	1.56123e+07	0	0			8	13	13	DDA for preferred ion	FALSE	134647	108394	9.39576e+06	1.49759e+07	1.23223e+07	1.30123e+07	1.17827e+07	1.20934e+07	1.13338e+07	1.18659e+07	1.54193e+07	1.38201e+07	1.27102e+07	1.11552e+07	1.2992e+07	1.08601e+07	1.34125e+07	1.46901e+07	1.28178e+07	1.23302e+07	1.53045e+07	1.47548e+07	9.43443e+06	1.25925e+07	1.39176e+07	1.2782e+07	1.21956e+07	8.90821e+06	1.42365e+07
FALSE			C9 H10 N2 S	Full match	No results	No results	No results	-0.02	178.056	1.034	2.81952e+07	0	0			8	10	9	DDA for preferred ion	FALSE	1.51756e+06	1.02383e+06	1.63041e+07	2.13556e+07	1.80761e+07	1.93259e+07	1.973e+07	1.67806e+07	1.75241e+07	1.92261e+07	2.47511e+07	2.11451e+07	2.78707e+07	1.68357e+07	2.09455e+07	1.57202e+07	2.70281e+07	2.17881e+07	1.96455e+07	2.18072e+07	2.14618e+07	2.09872e+07	1.98921e+07	2.24432e+07	2.08055e+07	2.24724e+07	2.67032e+07	2.19265e+07	2.69892e+07
FALSE			C38 H75 N2 O3 P	Full match	No results	No results	No match	-4.08	638.549	0.85	1.08164e+07	162	0			8	15	14	DDA for preferred ion	FALSE	183455	184271	5.45149e+06	5.52544e+06	6.43328e+06	4.21449e+06	5.9397e+06	4.65909e+06	6.43446e+06	5.32206e+06	1.05674e+07	3.91461e+06	9.42909e+06	4.64638e+06	8.13618e+06	9.09736e+06	1.06606e+07	8.46147e+06	5.50115e+06	3.7278e+06	7.22992e+06	6.9142e+06	6.82746e+06	3.11968e+06	7.19579e+06	3.82869e+06	7.48169e+06	8.30251e+06	5.08271e+06
FALSE			C7 H12 N2 O2	Full match	No results	No results	No results	-0.01	156.09	4.896	8.74993e+06	0	0			8	8	8	DDA for preferred ion	FALSE	37000.4	30024.1	3.75046e+06	3.48538e+06	3.13846e+06	3.24723e+06	3.53553e+06	3.06687e+06	3.80432e+06	3.53163e+06	2.05297e+06	2.90988e+06	2.33212e+06	3.8255e+06	4.56368e+06	3.7439e+06	2.06822e+06	2.18915e+06	3.05919e+06	4.12964e+06	3.66045e+06	3.46726e+06	2.76091e+06	3.31452e+06	2.80223e+06	2.85983e+06	3.20847e+06	2.58188e+06	3.23706e+06
FALSE			C9 H18 N10 O12 P2	Full match	No results	No results	No match	2.34	520.059	4.339	3.33122e+07	1	0			8	16	16	DDA for preferred ion	FALSE	118602	130940	1.07054e+07	1.39684e+07	1.6387e+07	1.75048e+07	1.33435e+07	1.35955e+07	1.41388e+07	1.20866e+07	1.4184e+07	3.82273e+06	2.19608e+07	2.75163e+07	1.18307e+07	2.78642e+07	5.39905e+06	1.17399e+07	4.45389e+06	1.19012e+07	1.07551e+07	1.40848e+07	2.10006e+07	1.56396e+07	1.55341e+07	1.24746e+07	2.59467e+07	2.2816e+07	1.50969e+07
FALSE			C17 H23 N3 O4 P2 S3	Full match	No results	No results	No results	3.58	491.034	6.232	8.2806e+06	0	0			8	8	5	DDA for preferred ion	FALSE	161631	151131	5.23277e+06	5.26873e+06	5.72006e+06	5.76298e+06	5.67216e+06	5.684e+06	5.04404e+06	5.442e+06	6.72155e+06	5.25294e+06	5.9039e+06	4.44933e+06	6.44899e+06	4.69955e+06	8.05456e+06	7.61174e+06	5.39607e+06	6.12081e+06	3.22523e+06	8.32527e+06	6.80526e+06	5.1976e+06	6.97812e+06	6.63673e+06	4.8682e+06	7.25016e+06	3.31486e+06
FALSE			C18 H31 N8 O17 P S	Full match	No results	No results	No results	-0.43	694.126	3.282	1.32418e+07	0	0			8	22	19	DDA for preferred ion	FALSE	118947	96670.5	5.97818e+06	9.64382e+06	7.94047e+06	6.79281e+06	9.55016e+06	7.61055e+06	9.36695e+06	6.09236e+06	1.24359e+07	1.3022e+07	1.17933e+07	9.29179e+06	9.03787e+06	1.0067e+07	1.08729e+07	1.13706e+07	1.18825e+07	6.50038e+06	1.09044e+07	1.19117e+07	7.76865e+06	1.00537e+07	1.08292e+07	1.09816e+07	1.22487e+07	6.74309e+06	9.32581e+06
FALSE		2,4-dihydroxyheptadec-16-ynyl acetate	C19 H34 O4	Full match	No results	No results	Full match	0.28	326.246	9.373	7.83478e+06	4	0			8	11	9	DDA for preferred ion	FALSE	131084	618643	4.91704e+06	6.52589e+06	6.29311e+06	5.72553e+06	6.05254e+06	5.47661e+06	5.49135e+06	5.92965e+06	7.70719e+06	6.5661e+06	7.50092e+06	5.00954e+06	6.12895e+06	4.28617e+06	6.05628e+06	7.10667e+06	6.43788e+06	5.74186e+06	7.81649e+06	7.178e+06	5.16218e+06	6.68143e+06	7.03475e+06	6.70255e+06	6.45605e+06	4.94686e+06	6.51713e+06
FALSE		NADH	C21 H29 N7 O14 P2	Full match	No results	Full match	Full match	0.42	665.125	3.101	3.77666e+07	2	0			8	18	10	DDA for preferred ion	FALSE	181471	139831	1.1242e+07	1.3804e+07	1.53999e+07	1.53505e+07	1.34573e+07	1.37463e+07	1.32018e+07	1.31035e+07	3.05979e+07	3.64751e+07	2.9602e+07	2.25714e+07	2.90416e+07	2.09151e+07	2.2615e+07	2.75986e+07	3.31326e+07	2.12231e+07	2.18531e+07	3.34811e+07	2.9296e+07	3.32831e+07	3.70135e+07	3.32431e+07	3.12439e+07	2.6664e+07	1.84377e+07
FALSE		3-[4-(tert-butyl)-3-({5-[3-(trifluoromethyl)phenyl]-2H-1,2,3,4-tetraazol-2-yl}methyl)phenyl]-1,2,4-oxadiazole	C21 H19 F3 N6 O	No match	Invalid mass	No results	No results	17.54	428.165	9.318	3.33366e+06	0	1	60.7	8	8	15	8	DDA for preferred ion	FALSE	107150	88294.2	2.14107e+06	2.16451e+06	2.29412e+06	1.86181e+06	2.35654e+06	2.24274e+06	2.35222e+06	1.97579e+06	3.10584e+06	3.07683e+06	2.76933e+06	1.48035e+06	2.22511e+06	1.95344e+06	2.55227e+06	2.79317e+06	2.4576e+06	2.20621e+06	2.92958e+06	2.91197e+06	1.19193e+06	2.30137e+06	2.83091e+06	2.34438e+06	2.18344e+06	1.11615e+06	2.89704e+06
FALSE		Hippuric acid	C9 H9 N O3	Full match	Full match	Partial match	Full match	-0.08	179.058	1.036	2.37594e+07	9	1	88.5	9.4	8	10	10	DDA for preferred ion	FALSE	50477.3	40247.1	1.52493e+07	1.1573e+07	1.32507e+07	1.39978e+07	1.41448e+07	1.39837e+07	1.16922e+07	1.49669e+07	1.96083e+07	1.77448e+07	2.40562e+07	1.04085e+07	1.84115e+07	1.48467e+07	2.12918e+07	1.7473e+07	1.37501e+07	1.7705e+07	1.63713e+07	2.34465e+07	1.51811e+07	1.60127e+07	1.5389e+07	1.56859e+07	2.00304e+07	1.73413e+07	1.78776e+07
FALSE		Acetanilide	C8 H9 N O	Full match	No results	No results	Full match	0.26	135.068	0.975	1.37508e+07	16	0			5	25	21	DDA for preferred ion	FALSE	112508	81461.3	3.23853e+06	6.8626e+06	7.04802e+06	1.0512e+07	5.30145e+06	6.51767e+06	4.53888e+06	7.87682e+06	1.00039e+07	1.47932e+07	6.71229e+06	4.0126e+06	814541	821376	1.23813e+07	4.13137e+06	6.31739e+06	9.64819e+06	4.22308e+06	874257	6.4695e+06	7.55945e+06	5.07959e+06	6.95924e+06	4.99625e+06	6.15492e+06	783065
FALSE		Hypotaurine	C2 H7 N O2 S	Full match	Full match	No results	Full match	0.25	109.02	4.619	9.86348e+07	1	3	77.3	8.9	8	10	10	DDA for preferred ion	FALSE	119084	120485	4.23998e+07	4.12564e+07	4.49719e+07	5.3853e+07	4.0898e+07	4.44544e+07	4.6339e+07	4.08268e+07	3.97087e+07	4.77795e+07	3.57079e+07	2.95426e+07	2.83456e+07	4.34673e+07	2.98154e+07	4.16191e+07	5.53642e+07	4.00396e+07	3.40066e+07	4.23819e+07	4.43712e+07	4.65631e+07	3.26597e+07	3.99508e+07	4.65333e+07	4.20042e+07	3.37356e+07
FALSE			C31 H64 N6 O2 S	Full match	No results	No results	No results	-0.84	584.481	0.825	3.20061e+06	0	0			8	20	9	DDA for preferred ion	FALSE	126295	172472	1.16046e+06	1.2901e+06	1.34333e+06	970374	1.1607e+06	1.2676e+06	1.2456e+06	1.20176e+06	2.48301e+06	1.19752e+06	2.44736e+06	2.20591e+06	2.32419e+06	3.20343e+06	2.51331e+06	2.39377e+06	2.93221e+06	1.42465e+06	1.97553e+06	1.00337e+06	1.82003e+06	583922	3.27542e+06	337304	1.43273e+06	2.04261e+06	2.48346e+06
FALSE			C12 H21 N4 O2 P	Full match	No results	No results	No results	-4.72	284.139	8.212	3.89777e+06	0	0			8	23	20	DDA for preferred ion	FALSE	257403	448292	1.30285e+06	1.53102e+06	2.09212e+06	2.43732e+06	1.67412e+06	1.83586e+06	1.62393e+06	1.55646e+06	1.99513e+06	1.81038e+06	2.31982e+06	2.68674e+06	2.18654e+06	1.99647e+06	2.18655e+06	1.8816e+06	2.54913e+06	1.65607e+06	2.62147e+06	1.94263e+06	2.94858e+06	1.52497e+06	2.00366e+06	1.52893e+06	1.48929e+06	2.35567e+06	3.42524e+06
FALSE		Phloroglucinol	C6 H6 O3	Full match	No results	No results	Full match	-0.38	126.032	4.496	3.71378e+07	11	0			8	9	9	DDA for preferred ion	FALSE	67401.6	50970.8	2.89377e+07	2.42526e+07	2.94496e+07	3.25425e+07	2.60516e+07	2.80738e+07	2.78604e+07	2.8004e+07	2.56036e+07	1.30111e+07	2.10627e+07	3.71378e+07	2.69284e+07	3.47772e+07	2.77775e+07	2.5256e+07	1.56372e+07	2.47281e+07	2.78801e+07	2.59257e+07	2.95086e+07	3.09124e+07	2.21465e+07	2.71651e+07	3.45269e+07	2.21945e+07	2.28124e+07
FALSE		Hippuric acid	C9 H9 N O3	Full match	Full match	Partial match	Full match	0.3	179.058	4.225	1.73302e+08	9	1	96.8	9.8	8	3	3	DDA for preferred ion	FALSE	130333	158751	1.49078e+08	1.40277e+08	1.47041e+08	1.54609e+08	1.44929e+08	1.47509e+08	1.48678e+08	1.44515e+08	1.59387e+08	1.43301e+08	1.58981e+08	9.31029e+07	1.47305e+08	9.58262e+07	1.66406e+08	1.6872e+08	1.42641e+08	1.47824e+08	1.52349e+08	1.67503e+08	1.52622e+08	1.6378e+08	1.51366e+08	1.51698e+08	1.62714e+08	1.54511e+08	1.67171e+08
FALSE				No results	No results	No results	No results		128.878	0.719	2.01472e+07	0	0			8	6	6	DDA for preferred ion	FALSE	661781	666359	8.55712e+06	9.76699e+06	9.27162e+06	9.44436e+06	9.5278e+06	8.44155e+06	8.47417e+06	9.76029e+06	3.30382e+06	2.45273e+06	7.65177e+06	2.02377e+07	9.14057e+06	6.56304e+06	3.5392e+06	8.65811e+06	1.76705e+07	2.25632e+06	4.98922e+06	931919	2.94593e+06	1.31408e+06	2.4166e+06	1.40116e+06	850251	2.42157e+06	2.70235e+06
FALSE		Myristic Acid	C14 H28 O2	Full match	Full match	No results	Not the top hit	0.07	228.209	0.766	1.29212e+08	14	4	91.3	9.6	8	8	7	DDA for preferred ion	FALSE	9.95986e+06	9.6399e+06	6.85851e+07	8.1771e+07	8.20798e+07	8.48349e+07	8.12578e+07	8.26823e+07	7.49212e+07	7.35906e+07	1.14427e+08	9.99304e+07	1.16511e+08	9.26789e+07	1.28828e+08	9.40266e+07	1.05691e+08	1.12579e+08	9.76621e+07	1.18165e+08	8.94471e+07	8.9259e+07	7.57263e+07	8.271e+07	9.37269e+07	9.27742e+07	8.45995e+07	6.87538e+07	7.62093e+07
FALSE			C33 H68 N2 O2 S2	Full match	No results	No results	No match	1.29	588.473	12.474	1.14707e+07	29	0			8	7	5	DDA for preferred ion	FALSE	192126	210093	6.9257e+06	6.82872e+06	6.18152e+06	7.0692e+06	6.60304e+06	7.37544e+06	6.45943e+06	6.76703e+06	9.32855e+06	1.11959e+07	7.72161e+06	6.2405e+06	8.32192e+06	7.72873e+06	1.10213e+07	8.17926e+06	6.48769e+06	1.09745e+07	5.78258e+06	6.10377e+06	4.62911e+06	8.53779e+06	7.8714e+06	8.77851e+06	6.52775e+06	7.57313e+06	4.90546e+06
FALSE		Guanine	C5 H5 N5 O	Full match	Full match	Full match	Full match	-0.15	151.049	2.93	5.56894e+07	4	5	99.7	10	8	10	9	DDA for preferred ion	FALSE	66167.5	233878	4.06884e+07	3.70775e+07	3.75166e+07	3.71061e+07	4.61284e+07	3.46472e+07	3.83151e+07	4.00148e+07	2.92424e+07	1.3354e+07	2.97288e+07	3.65999e+07	3.20105e+07	3.57055e+07	3.10093e+07	3.01191e+07	4.61966e+07	2.79994e+07	3.94368e+07	3.41142e+07	3.47084e+07	2.94839e+07	2.83771e+07	2.53238e+07	3.18287e+07	3.52712e+07	3.22527e+07
FALSE		2-phospho-L-lactic acid	C3 H7 O6 P	Full match	No results	Partial match	Full match	0.14	169.998	2.497	3.0455e+07	4	0			8	7	7	DDA for preferred ion	FALSE	142184	190156	2.22318e+07	1.82918e+07	2.11328e+07	2.09649e+07	2.07826e+07	2.06343e+07	1.88234e+07	2.22677e+07	2.19677e+07	1.83074e+07	3.05152e+07	1.30337e+07	1.6719e+07	1.27348e+07	2.96795e+07	2.22473e+07	2.06591e+07	1.8704e+07	1.93853e+07	1.69783e+07	1.60861e+07	1.51984e+07	1.8495e+07	1.69267e+07	1.42552e+07	1.95178e+07	2.08021e+07
FALSE		Creatine	C4 H9 N3 O2	Full match	Full match	No results	Full match	-0.3	131.069	0.752	4.38627e+07	2	3	99.6	10	8	6	5	DDA for preferred ion	FALSE	204376	212065	2.78489e+07	2.65316e+07	2.78817e+07	2.46965e+07	2.52709e+07	2.84658e+07	2.80276e+07	2.65035e+07	2.81992e+07	2.52823e+07	2.0047e+07	1.81765e+07	2.32438e+07	1.93511e+07	1.92245e+07	2.58195e+07	2.59319e+07	2.20035e+07	2.83026e+07	2.89995e+07	2.34597e+07	2.5966e+07	1.99507e+07	1.90098e+07	2.52667e+07	2.29985e+07	2.87292e+07
FALSE			C20 H36 Cl2 N4 O8 S5	Full match	No results	No results	No results	-0.33	690.051	5.202	1.31959e+07	0	0			8	15	14	DDA for other ion	FALSE	91642.5	113710	8.47683e+06	9.89197e+06	1.29272e+07	8.6938e+06	9.34596e+06	9.23985e+06	9.44973e+06	1.00857e+07	8.47399e+06	7.9919e+06	7.88567e+06	1.06707e+07	7.80722e+06	8.93306e+06	7.08537e+06	6.62177e+06	7.3887e+06	8.1143e+06	9.9649e+06	8.34275e+06	8.74256e+06	8.98452e+06	8.23368e+06	8.05205e+06	7.92837e+06	6.88477e+06	9.08071e+06
FALSE			C25 H40 N6 O2	Full match	No results	No results	No match	4.48	456.323	8.843	3.60794e+06	1	0			8	23	23	DDA for preferred ion	FALSE	205699	124904	1.18745e+06	2.24639e+06	1.66302e+06	2.25218e+06	1.43087e+06	2.00913e+06	1.45104e+06	1.70594e+06	1.22145e+06	2.06967e+06	1.03289e+06	1.01118e+06	2.21999e+06	1.60828e+06	1.1586e+06	1.27201e+06	1.84263e+06	2.01859e+06	1.25907e+06	1.68166e+06	1.64854e+06	1.19976e+06	798475	1.00702e+06	1.29767e+06	1.87445e+06	1.23073e+06
FALSE				No results	No results	No results	No results		279.536	3.466	2.94511e+08	0	0			8	12	8	DDA for preferred ion	FALSE	204278	176716	1.67909e+08	1.81924e+08	2.10591e+08	2.11298e+08	1.92485e+08	1.87995e+08	1.90583e+08	1.76769e+08	2.527e+08	1.96384e+08	2.52651e+08	1.6324e+08	2.34501e+08	1.53204e+08	2.48168e+08	2.3199e+08	1.63152e+08	2.07841e+08	1.66642e+08	2.96488e+08	2.07354e+08	2.23428e+08	2.33251e+08	2.28605e+08	2.33858e+08	1.9575e+08	1.56235e+08
FALSE		tp	C22 H32 O3	Full match	No results	No results	Full match	-3.17	344.234	0.764	4.44894e+06	26	0			8	12	12	DDA for preferred ion	FALSE	90477.5	90655.8	1.93701e+06	2.55747e+06	2.71808e+06	2.17635e+06	2.46616e+06	2.04672e+06	2.48038e+06	2.20639e+06	2.56361e+06	3.02582e+06	2.97028e+06	1.68753e+06	2.74437e+06	1.81879e+06	3.03541e+06	2.97891e+06	2.93029e+06	2.55694e+06	4.54507e+06	2.97382e+06	2.53129e+06	2.51183e+06	3.10248e+06	3.54988e+06	2.8906e+06	2.00378e+06	2.59288e+06
FALSE		Proline	C5 H9 N O2	Full match	Full match	Full match	Full match	-0.4	115.063	0.64	5.97062e+06	8	3	96.4	9.8	8	12	12	DDA for preferred ion	FALSE	316396	132701	3.02663e+06	3.48696e+06	4.06318e+06	3.01414e+06	2.90125e+06	3.36892e+06	3.04421e+06	3.61825e+06	4.15694e+06	3.7033e+06	2.97803e+06	2.05017e+06	2.98288e+06	2.15348e+06	2.47606e+06	2.91069e+06	3.49587e+06	3.06686e+06	2.85348e+06	2.80623e+06	2.3295e+06	3.07494e+06	2.94066e+06	2.63567e+06	2.94452e+06	2.86846e+06	3.0033e+06
FALSE			C18 H36 N6 O4	Full match	No results	No results	No results	4.43	400.282	9.158	1.38349e+07	0	0			8	5	5	DDA for preferred ion	FALSE	83966.3	314369	5.95544e+06	6.00765e+06	5.34806e+06	5.77839e+06	5.71736e+06	6.3219e+06	5.80919e+06	5.70663e+06	1.35256e+07	2.93949e+06	1.09805e+07	3.0978e+06	1.04272e+07	2.30403e+06	1.14395e+07	1.25432e+07	3.33217e+06	9.5669e+06	3.46064e+06	1.17481e+07	3.93112e+06	5.98227e+06	1.27827e+07	1.383e+07	8.07704e+06	3.29732e+06	3.11037e+06
FALSE			C8 H26 N7 O14 P3	Full match	No results	No results	No match	2.16	537.076	3.923	3.65251e+06	2	0			8	5	5	DDA for other ion	FALSE	51155.2	63349.7	2.94984e+06	3.16274e+06	3.37394e+06	3.08899e+06	2.9649e+06	3.17778e+06	2.96096e+06	3.1767e+06	3.59785e+06	3.11696e+06	3.30574e+06	3.11919e+06	2.80806e+06	3.24299e+06	3.1972e+06	2.90629e+06	2.98472e+06	3.02606e+06	3.4063e+06	3.07274e+06	3.6449e+06	3.05882e+06	3.08705e+06	3.33954e+06	2.81294e+06	3.08379e+06	3.08546e+06
FALSE			C10 H17 N3 O4 S	Full match	No results	No results	No results	0.07	275.094	2.416	9.82314e+06	0	0			8	11	6	DDA for preferred ion	FALSE	51685.3	61080.4	8.61424e+06	8.29696e+06	7.45925e+06	8.1072e+06	8.58077e+06	8.61801e+06	7.53279e+06	8.70672e+06	7.58938e+06	8.7411e+06	7.49703e+06	7.80645e+06	7.36696e+06	8.16025e+06	8.70252e+06	7.23865e+06	8.65699e+06	7.24976e+06	8.60385e+06	6.30909e+06	6.02917e+06	8.41572e+06	7.57736e+06	8.11225e+06	6.89987e+06	6.47862e+06	8.74067e+06
FALSE		Pyrogallol-2-O-glucuronide	C12 H14 O9	Full match	No results	No results	Full match	0.36	302.064	1.317	2.30988e+07	1	0			8	21	18	DDA for preferred ion	FALSE	39927.6	60312.9	7.34181e+06	4.53657e+06	4.5018e+06	4.90173e+06	5.60079e+06	5.15882e+06	5.76761e+06	6.56151e+06	115753	118338	1.37587e+06	3.15276e+06	995701	3.61665e+06	1.55104e+06	261276	133057	983388	194813	123542	857479	259735	122885	127311	131480	1.01494e+06	404077
FALSE			C17 H35 Cl N6 O2	Full match	No results	No results	No results	4	390.253	0.798	5.88522e+07	0	0			8	5	5	DDA for preferred ion	FALSE	591381	598069	2.463e+07	2.60134e+07	2.72025e+07	2.54832e+07	2.54222e+07	2.3154e+07	2.67458e+07	2.57506e+07	5.87689e+07	1.58627e+07	4.98339e+07	9.88429e+06	3.91024e+07	9.44451e+06	4.78619e+07	5.4784e+07	1.73952e+07	4.0546e+07	1.90929e+07	5.97809e+07	1.98056e+07	3.0525e+07	5.48318e+07	5.2623e+07	3.19869e+07	1.44256e+07	1.79764e+07
FALSE			C9 H16 N4 O3 S	Full match	No results	No results	No results	0.14	260.094	5.832	3.01939e+07	0	0			8	12	9	DDA for preferred ion	FALSE	39401.4	62457.4	1.93728e+07	2.29447e+07	2.36859e+07	2.25955e+07	1.99449e+07	1.83896e+07	2.15808e+07	2.27147e+07	2.18321e+07	2.88595e+07	2.52106e+07	2.28089e+07	1.99579e+07	1.89078e+07	2.62308e+07	2.38836e+07	2.60615e+07	2.13955e+07	2.57428e+07	2.07966e+07	2.07504e+07	2.03087e+07	2.17126e+07	2.35597e+07	2.10084e+07	2.04043e+07	2.42155e+07
FALSE			C17 H24 N2 P2	Full match	No results	No results	No results	4.16	318.143	3.918	6.61795e+06	0	0			8	25	10	DDA for preferred ion	FALSE	48489.7	461467	4.87414e+06	4.83973e+06	4.31521e+06	3.98218e+06	4.05386e+06	4.53908e+06	4.61516e+06	5.38916e+06	4.4978e+06	3.90122e+06	4.68284e+06	3.17694e+06	3.86092e+06	3.21442e+06	4.78821e+06	4.03751e+06	4.32424e+06	4.06283e+06	3.25069e+06	3.30287e+06	3.29682e+06	3.92263e+06	3.66764e+06	4.30428e+06	4.28217e+06	3.74447e+06	3.71521e+06
FALSE		NP-020535	C16 H22 O4	No match	Invalid mass	No results	No match	-64765.3	260.137	5.516	2.48189e+08	7	3	62.5	8.1	8	8	8	DDA for preferred ion	FALSE	27330.8	142724	1.50553e+08	1.74737e+08	1.91805e+08	1.90355e+08	1.8233e+08	1.79268e+08	1.64048e+08	1.62922e+08	1.91448e+08	2.20736e+08	1.78621e+08	1.26946e+08	1.65839e+08	1.32808e+08	1.76851e+08	1.9107e+08	2.10415e+08	1.55763e+08	2.3476e+08	2.51538e+08	1.73932e+08	2.35147e+08	2.29924e+08	2.1915e+08	2.26895e+08	1.69367e+08	2.18419e+08
FALSE			C8 H15 Cl N5 O3 P	Full match	No results	No results	No results	-4.75	295.059	6.383	6.08833e+06	0	0			8	24	16	DDA for preferred ion	FALSE	85027.5	47640.9	2.68703e+06	4.78138e+06	4.47708e+06	3.90988e+06	4.20541e+06	3.70487e+06	3.49381e+06	4.0575e+06	5.76068e+06	4.91854e+06	6.28188e+06	3.6986e+06	5.00055e+06	3.33665e+06	5.07698e+06	5.01971e+06	4.26311e+06	4.08037e+06	4.17831e+06	6.40466e+06	5.36046e+06	4.07079e+06	4.86123e+06	4.46978e+06	3.59063e+06	4.282e+06	2.42939e+06
FALSE		Indole-3-acrylic acid	C11 H9 N O2	Full match	Full match	No results	Partial match	0	187.063	3.331	6.93163e+07	1	8	89.5	74.9	8	13	13	DDA for preferred ion	FALSE	156663	131362	5.86901e+07	4.44152e+07	5.0195e+07	4.21703e+07	5.8229e+07	4.62147e+07	4.67789e+07	5.70318e+07	4.48839e+07	5.263e+07	6.89974e+07	4.45659e+07	6.53501e+07	6.1165e+07	5.98913e+07	4.43429e+07	5.26066e+07	4.89093e+07	4.14669e+07	5.60948e+07	4.12177e+07	6.95904e+07	4.26467e+07	5.47979e+07	4.30391e+07	4.44142e+07	4.29077e+07
FALSE		Adenosine diphosphate ribose	C15 H23 N5 O14 P2	Not the top hit	Full match	Partial match	Full match	0.21	559.072	3.46	2.942e+08	6	3	91.3	34.2	8	12	8	DDA for preferred ion	FALSE	195139	169616	1.6764e+08	1.80323e+08	2.10777e+08	2.10321e+08	1.92705e+08	1.87047e+08	1.8981e+08	1.7619e+08	2.52027e+08	1.95017e+08	2.52301e+08	1.62968e+08	2.33168e+08	1.52883e+08	2.47673e+08	2.29648e+08	1.59461e+08	2.07945e+08	1.64598e+08	2.94593e+08	2.06894e+08	2.23946e+08	2.31261e+08	2.27629e+08	2.34269e+08	1.95447e+08	1.56138e+08
FALSE			C17 H32 N8 O12 P2 S	Full match	No results	No results	No match	0.78	634.134	5.207	2.55941e+07	2	0			8	15	11	DDA for other ion	FALSE	130670	129553	1.94933e+07	1.35396e+07	1.50988e+07	1.50505e+07	1.65842e+07	1.71814e+07	1.66875e+07	1.60502e+07	1.01583e+07	1.0987e+07	1.11218e+07	1.73157e+07	1.31873e+07	1.82119e+07	1.24271e+07	1.20058e+07	1.55629e+07	1.29244e+07	1.48163e+07	1.08776e+07	9.78767e+06	1.38429e+07	1.53716e+07	1.22094e+07	1.29935e+07	1.12831e+07	1.33591e+07
FALSE		Methyl bisulfate	C H4 O4 S	Full match	No results	No results	Full match	0.54	111.983	0.58	2.84452e+07	2	0			8	13	13	DDA for preferred ion	FALSE	2.0991e+06	1.71381e+06	1.62321e+07	1.88131e+07	2.39713e+07	2.09799e+07	2.17821e+07	2.07789e+07	1.85034e+07	1.75624e+07	1.6202e+07	1.39163e+07	1.70388e+07	2.41588e+07	2.09077e+07	2.5378e+07	9.97864e+06	1.66948e+07	1.40433e+07	1.2863e+07	2.23351e+07	1.39458e+07	1.59292e+07	1.79334e+07	1.28562e+07	1.84579e+07	1.69084e+07	1.43415e+07	2.46061e+07
FALSE		N-[(2S)-2-Hydroxypropanoyl]methionine	C8 H15 N O4 S	Full match	No results	No results	Full match	0.01	221.072	4.895	5.0128e+07	1	0			8	2	1	DDA for preferred ion	FALSE	27861.7	25178.8	2.87513e+07	2.80352e+07	2.89268e+07	2.89775e+07	2.88166e+07	2.85612e+07	2.8174e+07	2.88428e+07	3.58965e+07	3.72946e+07	2.99592e+07	2.2358e+07	1.94336e+07	2.23226e+07	2.90495e+07	3.55212e+07	3.56212e+07	1.87318e+07	3.98695e+07	4.96213e+07	3.04438e+07	3.71251e+07	3.26418e+07	3.22569e+07	3.6466e+07	3.08516e+07	3.87442e+07
FALSE		Guanidinoethyl sulfonate	C3 H9 N3 O3 S	Full match	Full match	No results	Full match	0	167.036	3.645	1.48498e+07	1	1	83.3	66.4	8	8	8	DDA for preferred ion	FALSE	45091.6	37476.1	9.93411e+06	1.26167e+07	9.95583e+06	1.09876e+07	1.06993e+07	1.10906e+07	1.05372e+07	1.08614e+07	1.05378e+07	9.47221e+06	9.37945e+06	8.74842e+06	1.09288e+07	8.21256e+06	9.28836e+06	8.88307e+06	9.42137e+06	9.98759e+06	1.43143e+07	1.29029e+07	8.77349e+06	1.23122e+07	1.09913e+07	1.10265e+07	1.21705e+07	9.25428e+06	1.43577e+07
FALSE			C19 H35 N O15 P2 S	Full match	No results	No results	No results	0.31	611.12	4.375	1.31962e+07	0	0			8	13	13	DDA for other ion	FALSE	142226	152553	1.08268e+07	9.93341e+06	1.01775e+07	9.59524e+06	8.70636e+06	1.00591e+07	1.28717e+07	8.95328e+06	3.82248e+06	6.94239e+06	7.04739e+06	4.24074e+06	8.95846e+06	5.05127e+06	5.09567e+06	3.13342e+06	8.28325e+06	9.45979e+06	6.18772e+06	7.29653e+06	5.30508e+06	7.11157e+06	5.81372e+06	6.10291e+06	6.24677e+06	4.69241e+06	8.86835e+06
FALSE			C8 H22 Cl N8 O6 P S	Full match	No results	No results	No match	-1.33	424.08	0.838	4.36007e+06	1	0			8	7	6	DDA for preferred ion	FALSE	778235	793684	4.27575e+06	3.75465e+06	3.57079e+06	4.10462e+06	3.91684e+06	3.84523e+06	3.76706e+06	4.19744e+06	469419	1.56839e+06	543947	1.04275e+06	1.45325e+06	531725	492728	1.25851e+06	481776	1.4739e+06	563385	753812	1.06411e+06	2.18643e+06	1.84778e+06	2.4951e+06	460117	1.76846e+06	1.22749e+06
FALSE			C15 H30 N2 O13 P2	Full match	No results	No results	No match	-0.73	508.122	9.319	5.92272e+06	1	0			8	18	11	DDA for preferred ion	FALSE	113808	89150.3	3.20885e+06	4.51554e+06	4.22212e+06	3.91442e+06	4.26463e+06	3.89578e+06	4.36254e+06	3.50894e+06	5.93167e+06	4.83178e+06	5.21984e+06	2.77668e+06	3.92967e+06	2.7615e+06	4.86084e+06	5.32398e+06	4.85005e+06	4.07791e+06	4.68141e+06	5.44923e+06	2.60024e+06	4.99536e+06	4.49679e+06	4.41137e+06	3.58568e+06	2.62453e+06	4.76645e+06
FALSE			C21 H40 N2 O S2	Full match	No results	No results	No results	2.02	400.259	9.247	1.17226e+07	0	0			8	22	19	DDA for preferred ion	FALSE	220609	131911	3.79781e+06	7.48879e+06	6.21903e+06	6.91098e+06	5.42681e+06	5.70359e+06	5.93994e+06	5.51649e+06	1.08486e+07	4.1019e+06	9.00899e+06	3.17524e+06	8.21498e+06	3.5098e+06	8.04135e+06	9.01704e+06	3.67513e+06	7.27462e+06	5.33495e+06	8.32145e+06	4.58127e+06	5.71949e+06	7.43104e+06	9.31428e+06	4.70602e+06	4.20669e+06	4.89804e+06
FALSE		Ambrettolide	C16 H28 O2	Full match	No results	No results	Full match	0.39	252.209	0.765	3.08368e+07	12	0			8	12	12	DDA for preferred ion	FALSE	111084	86269.4	1.53152e+07	1.93059e+07	2.14947e+07	2.12081e+07	1.68888e+07	1.68316e+07	1.80191e+07	1.86095e+07	2.9764e+07	2.53038e+07	2.55211e+07	1.27234e+07	2.42249e+07	1.13609e+07	2.38286e+07	2.92709e+07	2.25301e+07	2.14467e+07	2.5376e+07	2.80291e+07	1.74794e+07	2.29508e+07	3.07257e+07	2.91986e+07	2.28048e+07	1.61733e+07	2.28161e+07
FALSE			C22 H45 N O6	Full match	No results	No results	No results	0.23	419.325	0.794	8.61723e+06	0	0			8	20	18	DDA for preferred ion	FALSE	547226	418039	1.20985e+06	1.17839e+06	1.32805e+06	1.75232e+06	1.23997e+06	1.68082e+06	1.22892e+06	1.13579e+06	741749	8.3861e+06	1.01839e+06	1.4981e+06	466542	1.24865e+06	821989	542790	1.15574e+06	7.8035e+06	528594	610653	843331	740270	1.48351e+06	991015	755742	1.21571e+06	842965
FALSE			C12 H20 N4 O6 S	Full match	No results	No results	No match	-3.29	348.109	0.744	2.96215e+06	1	0			8	22	12	DDA for preferred ion	FALSE	39339.6	27077.8	1.38636e+06	1.95205e+06	2.20224e+06	1.93119e+06	1.83825e+06	1.82952e+06	1.84947e+06	1.73543e+06	1.37349e+06	1.77993e+06	1.30487e+06	2.33074e+06	2.31558e+06	1.98572e+06	1.27471e+06	1.19692e+06	1.71868e+06	2.03648e+06	2.15021e+06	2.11647e+06	1.65211e+06	2.18946e+06	2.27303e+06	2.09513e+06	1.9009e+06	1.60686e+06	1.95951e+06
FALSE			C13 H14 N7 O4 P S2	Full match	No results	No match	No match	-0.31	427.029	3.474	1.36177e+07	5	0			8	11	10	DDA for preferred ion	FALSE	88187.4	85038.4	8.54922e+06	9.16587e+06	9.4142e+06	8.97385e+06	7.29448e+06	9.32542e+06	1.00367e+07	8.18268e+06	9.4348e+06	9.26435e+06	1.02151e+07	8.96096e+06	9.99221e+06	1.03957e+07	8.89113e+06	7.65431e+06	7.81485e+06	1.03693e+07	1.12536e+07	1.15402e+07	8.39742e+06	1.10045e+07	1.06823e+07	1.07689e+07	1.0288e+07	9.83176e+06	1.05201e+07
FALSE		.alpha.-Aminoadipic acid	C6 H11 N O4	Full match	No results	Full match	Full match	0.22	161.069	0.715	1.16753e+07	16	0			8	15	15	DDA for preferred ion	FALSE	13676.1	21226	4.10779e+06	4.43715e+06	4.16367e+06	6.07597e+06	4.27189e+06	4.73675e+06	4.57561e+06	3.94997e+06	1.66528e+06	3.74784e+06	1.91008e+06	951655	1.82121e+06	879362	2.91429e+06	2.86602e+06	4.24139e+06	4.74661e+06	3.62782e+06	2.03932e+06	2.79762e+06	3.27445e+06	947585	1.57578e+06	3.71715e+06	2.84217e+06	3.27857e+06
FALSE		Hippuric acid	C9 H9 N O3	Full match	Full match	Partial match	Partial match	-0.06	179.058	3.95	2.50909e+08	9	12	97.3	9.9	8	4	2	DDA for preferred ion	FALSE	33971	58270.2	1.89359e+08	1.84819e+08	1.93448e+08	1.87818e+08	1.90848e+08	1.86708e+08	1.82935e+08	1.93195e+08	2.25793e+08	1.93308e+08	2.29459e+08	1.23407e+08	1.98839e+08	1.24764e+08	2.29666e+08	2.3123e+08	1.98079e+08	1.95734e+08	2.19213e+08	2.4027e+08	2.11847e+08	2.1976e+08	2.1688e+08	2.08864e+08	2.22081e+08	2.05336e+08	2.19534e+08
FALSE		2-(14,15-Epoxyeicosatrienoyl) glycerol	C23 H38 O5	No match	Invalid mass	No results	No results	-45686.5	376.259	9.219	1.83481e+08	0	4	87.7	9.4	8	15	15	DDA for preferred ion	FALSE	1.30935e+06	1.13063e+06	6.27129e+07	1.08348e+08	1.00821e+08	9.96368e+07	8.92368e+07	8.74086e+07	8.74445e+07	8.35581e+07	1.69156e+08	5.57108e+07	1.50666e+08	3.85185e+07	1.18958e+08	3.45843e+07	1.56099e+08	1.76173e+08	4.77953e+07	1.10122e+08	6.50943e+07	1.83079e+08	5.28429e+07	9.923e+07	1.74218e+08	1.68606e+08	9.25089e+07	5.08704e+07	5.63846e+07
FALSE			C8 H12 O4 S	Full match	No results	No results	No results	-0.03	204.046	4.895	6.02697e+07	0	0			8	2	1	DDA for preferred ion	FALSE	56292.1	50200.1	3.4442e+07	3.35053e+07	3.47589e+07	3.47524e+07	3.43952e+07	3.42225e+07	3.35562e+07	3.47029e+07	4.33028e+07	4.5134e+07	3.60134e+07	2.66842e+07	2.31436e+07	2.65659e+07	3.47946e+07	4.25928e+07	4.27511e+07	2.25583e+07	4.77621e+07	5.98573e+07	3.68294e+07	4.45421e+07	3.91495e+07	3.88865e+07	4.31433e+07	3.67917e+07	4.64964e+07
FALSE			C33 H66 N6 O2 S	Full match	No results	No results	No results	-0.61	610.496	0.754	3.32136e+06	0	0			8	23	22	DDA for preferred ion	FALSE	49601.5	64814.2	1.02331e+06	1.48665e+06	1.28071e+06	882748	1.49693e+06	910155	1.47754e+06	1.07068e+06	2.64998e+06	1.83529e+06	1.84579e+06	959418	1.81059e+06	994266	2.14107e+06	3.48215e+06	2.39657e+06	2.052e+06	2.60633e+06	2.29945e+06	587808	1.23707e+06	1.29898e+06	1.9951e+06	1.49976e+06	711119	2.91998e+06
FALSE				No results	No results	No results	No results		126.88	0.719	2.52051e+07	0	0			8	7	7	DDA for preferred ion	FALSE	851269	905085	1.06598e+07	1.26143e+07	1.20563e+07	1.21094e+07	1.25471e+07	1.2347e+07	1.03456e+07	1.19655e+07	4.32454e+06	2.97796e+06	1.02799e+07	2.41022e+07	1.29803e+07	8.59992e+06	4.82767e+06	1.12356e+07	2.22929e+07	2.92757e+06	5.47616e+06	1.11188e+06	3.73671e+06	1.78569e+06	3.32883e+06	1.83694e+06	1.08914e+06	3.1452e+06	3.79005e+06
FALSE			C16 H22 N4 O2 P2 S	Full match	No results	No results	No match	0.98	396.094	4.186	6.7439e+06	1	0			8	23	16	DDA for preferred ion	FALSE	121939	79899.4	2.24902e+06	3.80299e+06	3.87812e+06	3.70174e+06	3.62372e+06	3.30882e+06	3.46917e+06	2.99575e+06	2.79136e+06	3.68269e+06	2.8676e+06	3.57864e+06	1.64428e+06	3.68003e+06	3.06309e+06	2.42174e+06	3.36972e+06	1.45974e+06	2.82098e+06	954691	2.66373e+06	1.73178e+06	2.2829e+06	1.94054e+06	1.59738e+06	2.26819e+06	2.32081e+06
FALSE			C18 H34 N2 O4	Invalid mass	No results	No results	No results	5.03	342.254	9.985	6.7119e+06	0	0			8	18	12	DDA for preferred ion	FALSE	81507.8	123599	4.65057e+06	5.28353e+06	3.55376e+06	5.25939e+06	4.77077e+06	4.29032e+06	5.03947e+06	4.59335e+06	4.10385e+06	4.80071e+06	6.22227e+06	5.72889e+06	4.80042e+06	6.56067e+06	6.25578e+06	5.94285e+06	6.48366e+06	5.63134e+06	5.45148e+06	2.43205e+06	4.78198e+06	3.01327e+06	1.93883e+06	2.48784e+06	3.32619e+06	2.13906e+06	4.83864e+06
FALSE		Glycylglutamine	C7 H13 N3 O4	Full match	No results	No results	Full match	0.01	203.091	5.626	5.69807e+06	7	0			8	5	5	DDA for preferred ion	FALSE	88558.7	180601	3.82674e+06	3.95234e+06	4.47494e+06	3.96556e+06	3.95068e+06	4.15322e+06	4.04402e+06	3.87548e+06	5.67447e+06	4.87616e+06	5.35709e+06	2.61257e+06	5.10234e+06	2.66045e+06	5.69624e+06	5.51525e+06	4.70206e+06	4.0895e+06	3.94304e+06	5.64541e+06	3.84967e+06	3.7299e+06	5.50926e+06	4.75954e+06	3.56026e+06	3.94787e+06	3.86978e+06
FALSE			C15 H29 N4 O2 P	Full match	No results	No results	No results	-3.86	328.202	8.856	1.40382e+07	0	0			8	6	4	DDA for preferred ion	FALSE	93383.2	417490	8.3058e+06	8.44803e+06	8.33903e+06	8.9287e+06	8.5749e+06	8.51421e+06	8.85299e+06	8.00852e+06	1.10275e+07	8.28438e+06	1.17288e+07	1.43236e+07	9.04085e+06	1.02223e+07	1.16842e+07	8.95718e+06	1.2615e+07	8.22596e+06	1.22598e+07	7.58865e+06	1.17938e+07	7.14483e+06	9.58612e+06	7.40869e+06	6.8239e+06	9.42447e+06	1.17304e+07
FALSE		(±)9(10)-DiHOME	C18 H34 O4	No match	Invalid mass	No results	No match	-57313.4	296.235	0.767	2.6126e+08	14	10	76.6	8.8	8	10	10	DDA for preferred ion	FALSE	418689	427020	1.4779e+08	2.02481e+08	1.99728e+08	1.86718e+08	1.83307e+08	1.70681e+08	1.73218e+08	1.79571e+08	2.41157e+08	2.15477e+08	2.3641e+08	1.48991e+08	2.05715e+08	1.44066e+08	1.97202e+08	2.2843e+08	1.96875e+08	2.10525e+08	2.04126e+08	2.57035e+08	1.81273e+08	2.3494e+08	2.59919e+08	2.32765e+08	2.27558e+08	1.70964e+08	1.9149e+08
FALSE		methyl 3-(methylamino)-2-[(4-methyl-1,2,3-thiadiazol-5-yl)carbonyl]but-2-enoate	C10 H13 N3 O3 S	No match	Invalid mass	No results	No match	403980	358.11	4.666	7.99016e+07	1	1	66.8	63.5	8	21	19	DDA for preferred ion	FALSE	605369	885575	5.7137e+07	4.00252e+07	4.23873e+07	3.55951e+07	3.62124e+07	5.08107e+07	4.17133e+07	5.59818e+07	3.41946e+07	4.89858e+07	5.88469e+07	5.94329e+07	3.97324e+07	4.59654e+07	4.6746e+07	4.89157e+07	8.54401e+07	5.26052e+07	5.81904e+07	5.07649e+07	3.76561e+07	4.52215e+07	4.80472e+07	5.48768e+07	4.58507e+07	4.48842e+07	7.72306e+07
FALSE		240I539PWQ	C5 H14 N O6 P	Full match	No results	No results	Full match	0.01	215.056	5.618	6.01817e+06	4	0			8	5	4	DDA for preferred ion	FALSE	108009	31109.4	3.93036e+06	3.99011e+06	4.06478e+06	3.81893e+06	3.98463e+06	4.33285e+06	3.82546e+06	3.89646e+06	3.94729e+06	2.47986e+06	5.70575e+06	4.24417e+06	5.96099e+06	4.47679e+06	5.30449e+06	5.57562e+06	5.76743e+06	2.37702e+06	3.49321e+06	3.41384e+06	4.51382e+06	1.9072e+06	5.36816e+06	1.9393e+06	3.19446e+06	3.56464e+06	4.35639e+06
FALSE			C33 H67 N7 O3	Full match	No results	No results	No results	4.82	609.533	0.801	5.51433e+06	0	0			8	14	14	DDA for preferred ion	FALSE	99436.8	99201	2.93349e+06	3.94839e+06	3.40392e+06	3.58688e+06	2.72338e+06	2.78047e+06	3.35328e+06	3.7175e+06	3.19732e+06	4.53697e+06	4.09843e+06	2.83429e+06	5.46038e+06	4.20843e+06	3.37546e+06	4.60313e+06	3.7594e+06	4.39027e+06	3.89665e+06	5.03959e+06	2.52955e+06	4.08038e+06	3.92236e+06	4.81595e+06	5.36852e+06	4.07901e+06	2.86319e+06
FALSE				No results	No results	No results	No results		504.119	9.319	1.87454e+07	0	0			8	13	13	DDA for preferred ion	FALSE	116638	121089	1.23048e+07	1.42054e+07	1.14755e+07	9.16426e+06	1.21184e+07	1.39172e+07	1.25785e+07	1.20598e+07	1.56375e+07	8.84452e+06	1.84856e+07	1.8117e+07	1.64629e+07	1.8735e+07	1.77254e+07	1.85049e+07	1.75192e+07	8.21498e+06	1.45705e+07	9.75436e+06	1.47349e+07	4.41336e+06	1.37697e+07	5.50729e+06	1.00099e+07	9.45358e+06	1.59496e+07
FALSE			C14 H23 N3 O5 S2	Full match	No results	No results	No results	2.35	377.109	0.739	6.36965e+06	0	0			8	13	11	DDA for preferred ion	FALSE	198195	279067	2.72617e+06	3.08527e+06	3.6375e+06	2.81621e+06	3.10903e+06	3.27227e+06	3.31076e+06	2.57701e+06	5.10731e+06	1.78054e+06	3.70122e+06	2.14324e+06	3.56e+06	2.03232e+06	4.41841e+06	4.71798e+06	1.68394e+06	3.80033e+06	2.48472e+06	6.06531e+06	3.26179e+06	3.7174e+06	3.91548e+06	4.33758e+06	3.79232e+06	2.99153e+06	2.26994e+06
FALSE		5-BETA-D-RIBOFURANOSYLPICOLINAMIDE ADENINE-DINUCLEOTIDE	C21 H27 N7 O14 P2	Full match	No results	No results	Full match	0.31	663.109	4.558	1.5277e+07	1	0			8	10	10	DDA for preferred ion	FALSE	110405	126684	8.08613e+06	1.14399e+07	1.05196e+07	9.83493e+06	1.03846e+07	9.94958e+06	9.66712e+06	9.34494e+06	8.93069e+06	1.06361e+07	1.1129e+07	9.59732e+06	9.18891e+06	1.07135e+07	1.15687e+07	8.47158e+06	8.1611e+06	8.01205e+06	1.53662e+07	9.7634e+06	8.86313e+06	9.2759e+06	1.11828e+07	1.14381e+07	1.07003e+07	8.82797e+06	1.5035e+07
FALSE			C7 H4 O	Full match	No results	No results	No results	-0.24	104.026	4.224	5.85993e+07	0	0			8	2	1	DDA for preferred ion	FALSE	355485	364235	5.02324e+07	4.92853e+07	4.94487e+07	4.98807e+07	4.91346e+07	5.01197e+07	4.98605e+07	4.97238e+07	5.38311e+07	4.85624e+07	5.33818e+07	3.08206e+07	4.90044e+07	3.32965e+07	5.56631e+07	5.76641e+07	4.87497e+07	5.04995e+07	5.0858e+07	5.77582e+07	5.11534e+07	5.30215e+07	5.02267e+07	5.08014e+07	5.57759e+07	5.38227e+07	5.88315e+07
FALSE		1-linoleoyl-sn-glycerol	C21 H38 O4	Full match	No results	No results	Full match	0.07	354.277	9.219	1.96191e+08	5	0			8	14	14	DDA for preferred ion	FALSE	1.94774e+06	2.1751e+06	6.93154e+07	1.13301e+08	1.06291e+08	1.05368e+08	9.47026e+07	9.25861e+07	9.34846e+07	8.91656e+07	1.80901e+08	5.80743e+07	1.58772e+08	4.10886e+07	1.27762e+08	3.64254e+07	1.65789e+08	1.89884e+08	5.04943e+07	1.18628e+08	6.8683e+07	1.92993e+08	5.70238e+07	1.05572e+08	1.84476e+08	1.80633e+08	9.90682e+07	5.42423e+07	6.0449e+07
FALSE			C3 H3 N3 O4 P2	Full match	No results	No results	No results	-3.34	206.959	1.337	1.12011e+08	0	0			7	9	7	DDA for preferred ion	FALSE	5.18541e+06	2.20111e+06	1.05887e+07	3.5797e+07	3.85244e+07	4.24168e+07	4.04202e+07	4.14488e+07	3.56748e+07	3.84259e+07	1.22014e+08	4.2775e+07	7.55546e+07	3.38588e+07	4.70139e+07	4.83578e+07	4.21602e+07	5.59455e+07	6.89018e+07	5.75367e+07	8.51929e+07	3.8181e+07	5.02591e+07	4.27399e+07	5.98083e+07	4.58744e+07	3.99917e+07	4.43531e+07	4.45194e+07
FALSE			C15 H20 N4 O3	Full match	No results	No results	No match	0.22	304.154	2.371	1.43111e+07	1	0			8	21	8	DDA for preferred ion	FALSE	47319.4	78758.6	1.06123e+06	961471	824208	998880	932865	1.01579e+06	968750	1.02968e+06	1.21979e+07	8.19173e+06	7.13315e+06	3.32159e+06	5.62382e+06	3.05942e+06	7.90778e+06	1.52555e+07	9.62614e+06	7.14787e+06	88640.4	7.76244e+06	9.95736e+06	6.31658e+06	5.33376e+06	4.93938e+06	6.79024e+06	1.17303e+07	173408
FALSE			C15 H17 N9 O9 P2	Full match	No results	No results	No results	-2.7	529.061	3.041	6.0889e+06	0	0			8	15	11	DDA for preferred ion	FALSE	87554.5	77294.9	1.44753e+06	1.80093e+06	1.92743e+06	1.8194e+06	1.66176e+06	2.03771e+06	1.72361e+06	1.5123e+06	4.37761e+06	5.56951e+06	4.29636e+06	2.64172e+06	3.40801e+06	2.72417e+06	4.21754e+06	4.20946e+06	5.60277e+06	3.36568e+06	1.39717e+06	4.71417e+06	4.22901e+06	4.14808e+06	4.60096e+06	5.48196e+06	3.98811e+06	4.5809e+06	1.40363e+06
FALSE		S-methylglutathione	C11 H19 N3 O6 S	Full match	No results	No results	Full match	0.39	321.1	3.831	2.32496e+07	3	0			8	21	20	DDA for preferred ion	FALSE	136957	126490	1.16026e+07	1.16962e+07	1.43895e+07	7.15388e+06	1.40252e+07	1.40148e+07	1.07028e+07	1.15106e+07	1.19287e+07	1.04643e+07	1.54395e+07	1.49546e+07	1.32415e+07	1.38002e+07	1.46046e+07	1.04817e+07	1.03003e+07	1.37104e+07	9.58097e+06	1.0207e+07	1.36272e+07	1.11726e+07	1.28219e+07	1.23919e+07	1.16696e+07	1.04629e+07	1.28718e+07
FALSE		1-heptadecanoyl-sn-glycero-3-phosphocholine	C25 H52 N O7 P	Full match	No results	No results	Full match	0	509.348	2.946	1.02201e+07	3	0			8	7	5	DDA for preferred ion	FALSE	29824.9	32668.3	8.42036e+06	9.54553e+06	8.45542e+06	8.13758e+06	8.83424e+06	8.45693e+06	9.10309e+06	8.61177e+06	9.25171e+06	9.92134e+06	9.03378e+06	6.76282e+06	8.96429e+06	7.37988e+06	9.09946e+06	9.04028e+06	9.83536e+06	8.59779e+06	8.16758e+06	9.40171e+06	8.27373e+06	8.53439e+06	9.09986e+06	9.41826e+06	9.14582e+06	8.32366e+06	8.01227e+06
FALSE			C8 H6 N4 O3	Full match	No results	No results	No match	-3.14	206.043	0.657	4.98295e+06	7	0			8	12	11	DDA for preferred ion	FALSE	34191.7	27346.1	3.4505e+06	3.43898e+06	4.1829e+06	3.88613e+06	4.29244e+06	4.11396e+06	3.19364e+06	3.61245e+06	4.30232e+06	4.0314e+06	2.88944e+06	3.64108e+06	3.10129e+06	3.37995e+06	2.60225e+06	2.91033e+06	3.86131e+06	3.12537e+06	3.74761e+06	2.64822e+06	3.45686e+06	2.82802e+06	3.04297e+06	3.02266e+06	2.76748e+06	3.66336e+06	3.29963e+06
FALSE			C2 H5 N O S	Full match	No results	No results	No results	-0.05	91.0092	4.783	1.29822e+07	0	0			8	16	8	DDA for preferred ion	FALSE	45198.3	64108.6	4.34205e+06	5.07767e+06	4.19003e+06	4.06536e+06	3.95164e+06	4.35341e+06	4.68209e+06	4.66424e+06	3.8226e+06	4.86338e+06	2.98569e+06	4.48292e+06	3.41179e+06	4.98995e+06	2.99308e+06	3.9887e+06	5.53709e+06	3.55584e+06	3.32513e+06	6.30984e+06	4.16072e+06	4.75973e+06	3.78771e+06	3.79295e+06	4.28706e+06	4.59586e+06	3.82984e+06
FALSE			C28 H50 N7 O7 P	Full match	No results	No results	No results	4.47	627.354	2.708	4.15766e+07	0	0			8	5	5	DDA for preferred ion	FALSE	90185.8	94184.8	2.90506e+07	3.25099e+07	3.18537e+07	3.20501e+07	3.25416e+07	3.18607e+07	3.21656e+07	2.9108e+07	3.40802e+07	4.0384e+07	3.35988e+07	3.20037e+07	3.624e+07	2.93809e+07	3.49612e+07	3.51806e+07	4.05959e+07	3.4527e+07	3.39832e+07	3.52109e+07	3.10562e+07	2.99424e+07	2.95916e+07	3.14448e+07	3.23295e+07	3.23882e+07	3.44717e+07
FALSE				No results	No results	No results	No results		249.525	3.468	2.96681e+08	0	0			8	13	8	DDA for preferred ion	FALSE	292741	249347	1.86631e+08	1.83012e+08	2.10231e+08	2.3064e+08	1.91799e+08	1.85247e+08	2.03405e+08	1.9044e+08	2.53269e+08	2.15627e+08	2.80736e+08	1.80492e+08	2.43725e+08	1.69688e+08	2.72208e+08	2.29207e+08	1.81224e+08	2.17908e+08	1.64515e+08	3.04671e+08	2.25625e+08	2.37006e+08	2.4508e+08	2.32637e+08	2.42628e+08	2.13471e+08	1.6352e+08
FALSE		L-alpha-Glycerylphosphorylcholine	C8 H20 N O6 P	Full match	No results	No results	Full match	0.09	257.103	0.687	1.02406e+07	2	0			8	5	5	DDA for preferred ion	FALSE	20977.5	21131.6	5.75195e+06	6.21679e+06	6.00282e+06	6.31e+06	6.35795e+06	6.06804e+06	5.46193e+06	6.22395e+06	8.4871e+06	3.58311e+06	1.02944e+07	8.03453e+06	7.71316e+06	9.89654e+06	8.65721e+06	7.5576e+06	7.68816e+06	3.65099e+06	6.62299e+06	4.00743e+06	4.56498e+06	3.82541e+06	6.86e+06	3.41097e+06	4.33651e+06	6.79161e+06	4.93173e+06
FALSE			C6 H23 N8 O7 P S	Full match	No results	No results	No results	4.1	382.116	0.679	8.38643e+06	0	0			8	13	11	DDA for preferred ion	FALSE	10465.1	11464.6	4.11849e+06	5.40933e+06	5.51651e+06	5.66388e+06	4.58012e+06	5.43268e+06	5.19006e+06	4.46487e+06	7.01374e+06	6.22528e+06	7.72488e+06	4.17394e+06	5.20342e+06	3.7619e+06	8.16918e+06	6.56154e+06	4.7955e+06	4.45758e+06	1.88791e+06	4.1104e+06	6.3647e+06	3.27841e+06	5.76655e+06	5.20964e+06	2.84778e+06	5.88462e+06	1.41417e+06
FALSE			C10 H24 N O8 P	Full match	No results	No results	No results	0.27	317.124	6.325	5.71961e+06	0	0			6	6	4	DDA for preferred ion	FALSE	209466	131926	3.6859e+06	3.35646e+06	3.36876e+06	3.52499e+06	3.65909e+06	3.51231e+06	124869	133572	4.38033e+06	2.20528e+06	5.69595e+06	5.02733e+06	4.48628e+06	5.54462e+06	4.57038e+06	4.66275e+06	5.03319e+06	2.25222e+06	4.03531e+06	2.64635e+06	3.10698e+06	2.17894e+06	4.46338e+06	2.20601e+06	2.66042e+06	4.91083e+06	3.07479e+06
FALSE			C24 H45 Cl N4 O4	Full match	No results	No results	No results	-0.91	488.312	1.15	2.38556e+07	0	0			8	22	19	DDA for preferred ion	FALSE	72559.5	78923.1	2.41278e+06	4.10322e+06	4.17437e+06	3.65557e+06	3.84893e+06	4.45659e+06	3.48783e+06	2.8742e+06	1.02382e+06	3.78471e+06	3.90425e+06	1.24253e+06	956518	1.19898e+06	3.09809e+06	505205	2.63048e+06	716659	2.27022e+06	749885	2.50592e+07	538742	1.54617e+06	1.49103e+06	375803	1.82479e+07	1.16868e+06
FALSE		Acetanilide	C8 H9 N O	Full match	No results	No results	Full match	0.36	135.068	3.951	1.89311e+07	16	0			8	5	4	DDA for preferred ion	FALSE	32696.6	44811.3	1.3325e+07	1.33907e+07	1.43679e+07	1.39104e+07	1.47586e+07	1.38615e+07	1.3733e+07	1.31644e+07	1.65931e+07	1.42193e+07	1.65126e+07	9.06665e+06	1.51041e+07	8.57463e+06	1.74786e+07	1.6437e+07	1.50467e+07	1.49901e+07	1.61859e+07	1.7071e+07	1.49162e+07	1.6085e+07	1.56222e+07	1.60998e+07	1.69207e+07	1.58596e+07	1.6242e+07
FALSE		5-[(2Z,8Z)-2,8-Pentadecadien-1-yl]-1,3-benzenediol	C21 H32 O2	Full match	Full match	Partial match	Partial match	0.39	316.24	9.301	1.09942e+07	26	2	77.3	47.8	8	5	5	DDA for preferred ion	FALSE	116109	115921	7.12283e+06	7.98339e+06	7.33414e+06	7.17395e+06	7.34729e+06	7.27293e+06	8.01302e+06	7.06851e+06	9.87043e+06	5.24012e+06	1.01696e+07	8.54001e+06	9.75543e+06	1.10294e+07	9.90198e+06	9.70699e+06	9.2928e+06	6.26628e+06	8.38778e+06	5.44804e+06	7.05645e+06	3.20143e+06	6.97596e+06	3.29263e+06	4.95305e+06	7.4308e+06	6.56313e+06
FALSE		3-Amino-3-(4-hydroxyphenyl)propanoic acid	C9 H11 N O3	Full match	Full match	Partial match	Not the top hit	0.04	181.074	0.833	4.77858e+06	19	8	90	9.5	8	11	10	DDA for preferred ion	FALSE	35302.9	50628.1	4.5007e+06	3.69486e+06	3.52326e+06	3.69606e+06	3.32607e+06	3.98349e+06	4.0922e+06	4.20246e+06	3.48097e+06	4.29067e+06	4.00117e+06	2.85497e+06	4.02343e+06	3.38931e+06	4.27956e+06	4.01344e+06	4.68518e+06	4.27246e+06	4.54098e+06	3.52332e+06	3.07635e+06	3.82073e+06	3.82236e+06	3.9556e+06	4.24282e+06	3.80824e+06	4.59877e+06
FALSE		Cepharadione A	C18 H11 N O4	No results	No results	No results	Full match	-1.76	305.068	5.215	9.07311e+07	3	0			8	17	9	DDA for preferred ion	FALSE	135814	91095	6.44281e+07	7.98149e+07	8.56219e+07	8.03197e+07	8.27067e+07	8.11945e+07	7.24017e+07	7.39068e+07	4.95377e+07	5.17877e+07	5.315e+07	7.22082e+07	5.48317e+07	6.84683e+07	5.37201e+07	4.69371e+07	5.96507e+07	5.00403e+07	6.9019e+07	5.61975e+07	5.6287e+07	6.67183e+07	5.47076e+07	5.45646e+07	6.23466e+07	5.40014e+07	7.02197e+07
FALSE				No results	No results	No results	No results		132.052	0.716	7.61321e+06	0	0			8	5	5	DDA for other ion	FALSE	29547.9	52785.5	5.79873e+06	5.59597e+06	6.53664e+06	5.52515e+06	5.94154e+06	5.85912e+06	5.99751e+06	5.73271e+06	6.07116e+06	7.21223e+06	5.93561e+06	5.9667e+06	6.72389e+06	5.54198e+06	6.20522e+06	5.86017e+06	6.34849e+06	6.38164e+06	5.99437e+06	6.93583e+06	6.38995e+06	7.01174e+06	5.48212e+06	6.21435e+06	6.99149e+06	6.62202e+06	5.60685e+06
FALSE		ascopyrone M	C6 H8 O4	Full match	No results	Partial match	Full match	0.18	144.042	4.726	7.43995e+06	18	0			8	13	13	DDA for preferred ion	FALSE	91631.4	489954	4.25113e+06	4.06042e+06	5.89285e+06	4.74522e+06	4.50827e+06	4.23306e+06	4.23489e+06	4.82517e+06	7.36879e+06	4.74205e+06	4.93837e+06	3.62196e+06	4.11573e+06	4.50966e+06	3.76826e+06	5.50037e+06	5.30173e+06	3.3156e+06	5.49853e+06	5.41166e+06	4.96492e+06	6.77116e+06	5.49893e+06	4.7867e+06	5.35364e+06	5.00216e+06	6.46242e+06
FALSE		3,4-Dihydroxybenzenesulfonic acid	C6 H6 O5 S	Full match	Full match	No results	Full match	0.04	189.994	0.551	1.74209e+08	4	4	82.4	9.1	8	5	4	DDA for preferred ion	FALSE	753978	712792	2.77461e+07	2.88642e+07	2.75254e+07	2.7182e+07	2.83599e+07	2.95752e+07	2.93193e+07	2.63729e+07	4.4844e+06	3.67647e+06	2.9383e+07	2.5304e+07	1.59308e+07	4.09158e+07	2.93926e+07	5.13282e+06	4.20472e+06	1.43991e+07	4.29778e+06	4.25408e+06	1.19329e+07	4.64074e+06	4.93401e+06	4.90834e+06	4.4792e+06	1.10018e+07	3.72254e+06
FALSE		2-[(2Z,4E,6E,8Z,10E)-12-Hydroxy-6,11-dimethyl-2,4,6,8,10-dodecapentaen-2-yl]-4,4,7a-trimethyl-2,4,5,6,7,7a-hexahydro-1-benzofuran-6-ol	C25 H36 O3	Full match	No results	No results	Full match	0.1	384.266	0.596	6.86991e+06	4	0			8	16	15	DDA for preferred ion	FALSE	30320.9	28538.7	5.7001e+06	5.21429e+06	4.77258e+06	3.35779e+06	5.43438e+06	5.44896e+06	5.56195e+06	5.02032e+06	5.4681e+06	4.08438e+06	6.39846e+06	6.72419e+06	5.32359e+06	5.73251e+06	5.99883e+06	3.98986e+06	6.28399e+06	4.98657e+06	4.77663e+06	4.24344e+06	6.45477e+06	3.63931e+06	5.21633e+06	3.51118e+06	4.02409e+06	5.59136e+06	6.31967e+06
FALSE			C19 H28 N6 O	Full match	No results	No results	No match	1	356.233	9.062	3.81519e+06	1	0			8	19	14	DDA for preferred ion	FALSE	113237	149032	1.53228e+06	1.82562e+06	1.34402e+06	1.35381e+06	1.9211e+06	1.35754e+06	1.70475e+06	1.53227e+06	1.60451e+06	1.10458e+06	2.05812e+06	2.70718e+06	1.46781e+06	2.50593e+06	3.31892e+06	1.7356e+06	4.31852e+06	1.23393e+06	1.59932e+06	881822	2.85665e+06	857221	1.56741e+06	779803	1.17963e+06	1.73291e+06	3.74988e+06
FALSE		N-Stearoyltyrosine	C27 H45 N O4	Full match	No results	No results	Full match	-0.1	447.335	9.194	4.19109e+06	2	0			8	19	17	DDA for preferred ion	FALSE	182676	136700	1.37142e+06	1.53819e+06	1.90591e+06	2.23871e+06	1.73157e+06	1.7001e+06	1.51539e+06	1.43833e+06	3.94517e+06	1.05072e+06	2.6743e+06	574235	2.32767e+06	703372	2.86461e+06	3.66851e+06	1.16346e+06	2.37643e+06	1.16946e+06	2.64402e+06	1.62827e+06	1.64418e+06	3.80462e+06	3.3226e+06	1.36692e+06	1.13837e+06	1.16917e+06
FALSE		N-α-Acetyl-L-asparagine	C6 H10 N2 O4	Full match	Full match	No results	Full match	0.1	174.064	1.766	1.01707e+08	4	1	63.8	45	8	14	11	DDA for preferred ion	FALSE	415629	608483	4.9065e+07	6.62352e+07	6.81789e+07	6.62974e+07	5.53299e+07	5.72295e+07	5.81929e+07	6.10781e+07	6.34693e+07	6.90005e+07	5.45059e+07	6.13569e+07	5.91993e+07	5.68885e+07	3.99159e+07	4.7533e+07	6.03503e+07	5.93327e+07	6.92009e+07	5.70669e+07	5.9535e+07	5.7936e+07	4.7955e+07	5.1901e+07	5.39526e+07	5.69277e+07	5.8222e+07
FALSE			C31 H64 N6 O7	Invalid mass	No results	No results	No results	-5.07	632.48	0.749	2.83408e+06	0	0			8	18	18	DDA for preferred ion	FALSE	52129.8	56443.6	704553	1.22698e+06	894132	1.01781e+06	977698	1.15359e+06	891681	804754	2.81103e+06	2.25557e+06	1.25544e+06	1.21715e+06	1.78972e+06	1.20821e+06	1.69334e+06	2.80308e+06	2.42029e+06	1.32467e+06	2.46192e+06	1.745e+06	460955	1.78013e+06	1.4176e+06	1.11926e+06	1.14763e+06	298501	2.04745e+06
FALSE		4-Acetamidobutanoic acid	C6 H11 N O3	Full match	Full match	Partial match	Full match	0.55	145.074	1.964	3.77015e+07	17	1	61.6	44.7	8	9	4	DDA for preferred ion	FALSE	253656	383042	1.9682e+07	1.98105e+07	2.04197e+07	2.21759e+07	2.15264e+07	2.03703e+07	2.00743e+07	1.97726e+07	1.68042e+07	1.94903e+07	1.28045e+07	1.95694e+07	1.35542e+07	1.96209e+07	1.16586e+07	1.67151e+07	1.90566e+07	1.37466e+07	2.68362e+07	1.59056e+07	1.57312e+07	1.8175e+07	1.42438e+07	1.51587e+07	1.71001e+07	1.64552e+07	2.62289e+07
FALSE		lysophosphatidylethanolamine (22:6(4Z,7Z,10Z,13Z,16Z,19Z)/0:0)	C27 H44 N O7 P	Full match	No results	No results	Full match	-0.02	525.286	2.189	7.58449e+07	2	0			8	8	8	DDA for preferred ion	FALSE	85989.7	81645.7	4.08599e+07	5.26473e+07	4.6577e+07	4.95821e+07	4.50441e+07	4.67247e+07	4.22795e+07	4.81755e+07	5.16079e+07	7.56317e+07	4.70907e+07	5.56236e+07	5.00912e+07	4.38404e+07	5.36683e+07	6.11926e+07	6.58654e+07	6.11195e+07	6.72998e+07	6.65665e+07	4.6337e+07	4.96805e+07	5.6812e+07	4.64812e+07	4.96489e+07	4.39561e+07	6.30382e+07
FALSE			C9 H22 N10 O6 P2	Full match	No results	No results	No results	3.2	428.121	0.847	2.56867e+06	0	0			8	20	19	DDA for preferred ion	FALSE	42854.1	39061.6	1.13481e+06	1.47697e+06	1.85148e+06	1.9772e+06	1.29823e+06	1.33153e+06	1.33327e+06	1.54713e+06	1.17331e+06	1.79716e+06	1.08642e+06	1.69789e+06	2.01119e+06	1.56423e+06	1.20004e+06	1.15291e+06	1.90257e+06	1.31623e+06	1.97509e+06	1.25609e+06	1.79111e+06	690495	987032	1.0248e+06	696188	1.87521e+06	1.8796e+06
FALSE		L-Palmitoylcarnitine	C23 H45 N O4	Full match	No results	No results	Full match	0.17	399.335	9.22	9.08038e+06	1	0			8	20	16	DDA for preferred ion	FALSE	1.59119e+06	74221.6	2.89907e+06	4.37445e+06	4.31787e+06	4.3541e+06	4.53384e+06	3.84834e+06	3.09103e+06	4.08164e+06	8.57575e+06	2.02451e+06	6.14922e+06	942988	5.59563e+06	1.04801e+06	6.97121e+06	7.56249e+06	1.48959e+06	4.43173e+06	1.8898e+06	1.00607e+07	1.73844e+06	3.81479e+06	8.14695e+06	7.36667e+06	3.53633e+06	1.59851e+06	1.48568e+06
FALSE		Pyrogallol	C6 H6 O3	Full match	Full match	No results	Full match	-0.25	126.032	0.753	2.66519e+07	11	6	73.8	53.3	8	21	19	DDA for preferred ion	FALSE	1.36231e+06	672474	1.48754e+07	9.15669e+06	1.65043e+07	1.59656e+07	1.5268e+07	1.06303e+07	1.47384e+07	1.37463e+07	1.64206e+07	1.19644e+07	1.1919e+07	1.34393e+07	1.51759e+07	1.31744e+07	1.10835e+07	1.07198e+07	1.01583e+07	1.36164e+07	1.69981e+07	1.16423e+07	9.35067e+06	1.29997e+07	1.28246e+07	1.19832e+07	1.28022e+07	1.47298e+07	1.2225e+07
FALSE			C12 H11 O4 P	Full match	No results	No results	No results	0.21	250.04	0.573	7.6872e+06	0	0			8	16	15	DDA for preferred ion	FALSE	78969	108726	1.36303e+06	1.38923e+06	1.46115e+06	1.60058e+06	1.94641e+06	1.28791e+06	1.21507e+06	1.47732e+06	922481	858160	1.2696e+06	982900	910636	1.13702e+06	1.00193e+06	943229	957929	959884	570366	838509	812592	505704	983483	759441	784809	990786	935663
FALSE			C25 H45 N O5	Full match	No results	No results	No results	0.12	439.33	1.017	5.02324e+06	0	0			8	10	10	DDA for preferred ion	FALSE	640877	730640	2.71495e+06	2.78839e+06	3.21809e+06	3.00098e+06	3.41752e+06	2.88214e+06	2.46697e+06	2.99235e+06	1.39094e+06	4.96753e+06	874036	1.73748e+06	1.23357e+06	1.68552e+06	1.0756e+06	997779	5.074e+06	1.28208e+06	3.27131e+06	741574	799127	3.65902e+06	3.67495e+06	3.91606e+06	3.50628e+06	995597	3.86362e+06
FALSE			C12 H16 N4 O S	Full match	No results	No results	No results	0.18	264.105	0.717	7.61321e+06	0	0			8	5	5	DDA for preferred ion	FALSE	68191.4	133219	5.79873e+06	5.59597e+06	6.53664e+06	5.52515e+06	5.94154e+06	5.85912e+06	5.99751e+06	5.73271e+06	6.07116e+06	7.21223e+06	5.93561e+06	5.9667e+06	6.72389e+06	5.54198e+06	6.20522e+06	5.7866e+06	6.34849e+06	6.38164e+06	5.99437e+06	6.93583e+06	6.38995e+06	7.01174e+06	5.48212e+06	6.21435e+06	6.99149e+06	6.62202e+06	5.60685e+06
FALSE			C23 H46 O6	Full match	No results	No results	No results	-2.18	418.329	0.858	1.63769e+07	0	0			8	16	16	DDA for preferred ion	FALSE	2.09973e+06	1.75943e+06	2.61527e+06	3.31368e+06	4.35062e+06	3.18082e+06	2.84012e+06	3.189e+06	3.4234e+06	3.02038e+06	1.64725e+07	2.03664e+06	2.48474e+06	3.38949e+06	2.66066e+06	2.2519e+06	7.62335e+06	2.78735e+06	3.64826e+06	1.59937e+06	3.00432e+06	5.39166e+06	2.5709e+06	3.09049e+06	3.02511e+06	2.77311e+06	6.51969e+06	2.96735e+06	2.37303e+06
FALSE			C13 H23 N7 O10 S	Full match	No results	No results	No match	2.29	469.124	0.789	3.11122e+07	1	0			8	21	21	DDA for preferred ion	FALSE	248497	315014	1.2278e+07	1.7785e+07	1.51169e+07	9.2182e+06	1.63552e+07	1.10582e+07	1.55494e+07	1.43861e+07	1.18946e+07	1.08863e+07	1.22327e+07	1.0727e+07	1.01702e+07	9.90213e+06	1.14504e+07	1.04591e+07	1.0398e+07	8.62071e+06	1.73724e+07	9.03224e+06	8.82109e+06	8.40055e+06	9.79018e+06	1.02782e+07	9.30632e+06	9.72563e+06	1.79532e+07
FALSE			C15 H16 N5 O2 P S	Full match	No results	No results	No match	3.69	361.078	1.056	2.47962e+07	1	0			8	17	11	DDA for preferred ion	FALSE	125324	187636	4.50599e+06	4.12747e+06	4.07284e+06	3.24368e+06	4.07454e+06	4.32294e+06	4.7657e+06	3.98214e+06	6.91225e+06	6.69269e+06	8.15768e+06	1.41674e+07	6.53976e+06	8.72307e+06	1.01574e+07	8.28612e+06	2.82634e+07	7.70735e+06	7.11285e+06	7.81952e+06	1.47261e+07	3.54818e+06	8.58123e+06	3.32272e+06	9.74191e+06	8.49577e+06	2.12002e+07
FALSE			C8 H9 N O7 S	Full match	No results	No results	No results	3.06	263.011	4.226	7.02214e+06	0	0			8	10	5	DDA for preferred ion	FALSE	68071.4	75598.9	6.17955e+06	5.46691e+06	5.70492e+06	5.7372e+06	5.41304e+06	5.75987e+06	6.00034e+06	5.95021e+06	6.15275e+06	5.52718e+06	5.41335e+06	3.76569e+06	5.03549e+06	3.87788e+06	6.51818e+06	6.5733e+06	6.05573e+06	5.27274e+06	5.90713e+06	6.45849e+06	5.8182e+06	5.84848e+06	5.73349e+06	6.08509e+06	6.62485e+06	6.40862e+06	5.80683e+06
FALSE			C18 H37 N4 O P	Full match	No results	No results	No match	-0.69	356.27	0.753	6.25493e+06	4	0			8	20	20	DDA for preferred ion	FALSE	73825.6	194212	2.93438e+06	4.21253e+06	4.30289e+06	5.67779e+06	3.50356e+06	3.63171e+06	3.71001e+06	3.79473e+06	3.7234e+06	3.29221e+06	4.88538e+06	3.5062e+06	4.52906e+06	3.4772e+06	4.09501e+06	4.28865e+06	2.6207e+06	4.46508e+06	3.1692e+06	3.90394e+06	2.27963e+06	2.53874e+06	3.64285e+06	4.0337e+06	2.94123e+06	2.43852e+06	4.62967e+06
FALSE			C9 H7 N O8 S	Full match	No results	No results	No results	-0.52	288.989	1.978	1.18528e+08	0	0			8	23	22	DDA for preferred ion	FALSE	289466	239586	3.02319e+07	5.42734e+07	6.44574e+07	5.92825e+07	4.41755e+07	5.35699e+07	4.47102e+07	4.54342e+07	3.84012e+07	5.87392e+07	3.72608e+07	5.02743e+07	3.67351e+07	5.62877e+07	2.53449e+07	3.91868e+07	4.82614e+07	3.52282e+07	9.56467e+07	5.25482e+07	4.47628e+07	4.84438e+07	3.47845e+07	3.46067e+07	4.0443e+07	3.36503e+07	6.5947e+07
FALSE			C15 H38 N8 O2 S	Full match	No results	No results	No results	2.37	394.285	10.296	2.77505e+06	0	0			8	11	8	DDA for preferred ion	FALSE	81724.3	114651	1.6327e+06	1.82544e+06	1.56876e+06	1.50412e+06	1.61321e+06	1.88114e+06	1.63657e+06	1.61625e+06	1.72249e+06	1.50303e+06	2.26233e+06	1.32263e+06	2.35232e+06	2.28389e+06	1.89281e+06	2.9132e+06	1.85147e+06	1.55231e+06	1.32613e+06	950494	1.25427e+06	780353	578374	846967	1.10731e+06	801121	1.86032e+06
FALSE			C16 H24 N6 O3	Full match	No results	No match	No match	4.29	348.192	0.555	9.51049e+06	12	0			8	13	12	DDA for preferred ion	FALSE	74658.1	105907	2.1893e+06	2.43851e+06	1.96486e+06	2.35834e+06	1.96779e+06	2.57892e+06	2.49038e+06	1.92715e+06	913504	517512	1.12963e+06	2.58183e+06	1.51033e+06	2.90653e+06	1.34596e+06	504128	672105	1.40543e+06	1.60487e+06	1.00759e+06	1.8338e+06	1.48335e+06	678768	588417	1.39425e+06	2.48199e+06	1.50978e+06
FALSE		Docosahexaenoic acid	C22 H32 O2	Full match	Full match	No results	Full match	0.14	328.24	0.748	1.13502e+09	14	4	96.3	63.7	8	10	9	DDA for preferred ion	FALSE	246412	228888	6.21544e+08	7.76519e+08	8.01919e+08	7.97358e+08	6.66145e+08	7.4733e+08	7.26556e+08	6.95323e+08	1.17349e+09	8.00312e+08	9.72498e+08	5.89443e+08	9.07763e+08	6.44802e+08	9.10975e+08	1.08862e+09	1.00378e+09	8.44e+08	1.09484e+09	1.097e+09	5.53261e+08	8.4434e+08	1.00773e+09	9.08225e+08	7.67123e+08	4.88002e+08	1.02602e+09
FALSE			C7 H5 N O7 S	Full match	No results	No results	No results	-0.96	246.978	1.323	1.52522e+07	0	0			8	10	5	DDA for preferred ion	FALSE	32426.3	51445.2	9.78826e+06	9.93268e+06	1.01248e+07	1.07121e+07	9.51365e+06	9.95951e+06	9.20101e+06	1.05258e+07	7.56962e+06	8.75842e+06	5.0337e+06	9.4848e+06	1.09729e+07	9.13649e+06	8.14894e+06	8.21702e+06	8.66758e+06	1.13823e+07	1.16344e+07	6.83148e+06	8.31503e+06	1.00661e+07	9.70767e+06	9.35615e+06	1.05215e+07	8.60526e+06	1.24805e+07
FALSE			C9 H23 N7 P2 S	Full match	No results	No results	No results	2.24	323.122	0.721	4.63965e+06	0	0			8	18	11	DDA for preferred ion	FALSE	15619.1	14681.9	844092	1.07731e+06	1.11357e+06	1.06457e+06	1.05465e+06	1.18235e+06	898999	976403	533704	438063	339649	174230	1.08907e+06	90615.3	377998	309379	289898	884957	327775	615365	1.00229e+06	292977	161815	311909	553392	538417	105573
FALSE		N6-Acetyl-L-lysine	C8 H16 N2 O3	Full match	Full match	Full match	Full match	0	188.116	5.706	5.88511e+07	12	1	72.7	51.8	8	8	5	DDA for preferred ion	FALSE	3.63478e+06	2.1467e+06	4.43405e+07	4.47044e+07	3.99418e+07	4.70486e+07	4.21359e+07	4.24735e+07	4.28538e+07	4.55485e+07	3.5114e+07	3.77301e+07	4.0182e+07	5.25945e+07	3.60636e+07	5.20597e+07	4.28675e+07	3.95615e+07	3.87493e+07	3.59128e+07	3.8761e+07	3.76738e+07	3.27043e+07	3.12459e+07	2.85917e+07	2.77722e+07	3.35791e+07	3.73067e+07	3.99703e+07
FALSE		Meglutol	C6 H10 O5	Full match	No results	Partial match	Full match	0	162.053	0.737	1.6205e+07	36	0			8	16	15	DDA for preferred ion	FALSE	358452	461448	1.30441e+07	9.1491e+06	1.46847e+07	1.34048e+07	1.18708e+07	9.69509e+06	1.29148e+07	1.28354e+07	1.36026e+07	9.58328e+06	1.43031e+07	1.26832e+07	1.36057e+07	1.43814e+07	1.61713e+07	1.093e+07	9.25473e+06	1.21333e+07	1.29694e+07	1.08194e+07	9.55749e+06	1.06709e+07	1.27759e+07	1.36301e+07	1.55804e+07	1.64554e+07	1.38493e+07
FALSE			C17 H25 N5 O	Full match	No results	No results	No match	-4	315.205	3.772	1.52707e+07	1	0			8	12	10	DDA for preferred ion	FALSE	33494.9	1.134e+06	5.21734e+06	3.93231e+06	4.22456e+06	5.28723e+06	5.02732e+06	4.92249e+06	4.3902e+06	4.68779e+06	2.112e+06	2.87414e+06	2.94022e+06	3.53018e+06	5.68147e+06	4.00673e+06	3.0132e+06	2.91964e+06	2.54119e+06	3.8944e+06	2.25716e+06	2.68327e+06	3.76155e+06	2.13751e+06	2.45049e+06	2.45258e+06	2.25621e+06	4.07693e+06	2.69429e+06
FALSE			C6 H10 N3 O4 P S2	Full match	No results	No results	No results	-0.04	282.985	4.62	5.24692e+07	0	0			8	17	13	DDA for preferred ion	FALSE	91639.1	146715	2.19452e+07	2.22981e+07	2.372e+07	2.53722e+07	2.54082e+07	1.70753e+07	2.024e+07	2.61699e+07	2.05282e+07	3.01775e+07	1.38953e+07	2.08969e+07	2.39301e+07	2.93871e+07	2.17829e+07	2.31931e+07	3.44085e+07	1.6968e+07	1.48656e+07	2.91084e+07	1.67295e+07	2.80986e+07	2.61466e+07	2.64614e+07	2.64155e+07	2.78358e+07	1.35058e+07
FALSE			C20 H30 N4 O14	Full match	No results	No results	No results	-2.58	550.174	0.716	1.2604e+07	0	0			8	5	5	DDA for preferred ion	FALSE	20240.8	47935.1	8.91417e+06	1.00099e+07	9.10896e+06	9.51313e+06	9.17194e+06	1.00183e+07	8.76396e+06	9.40748e+06	1.11069e+07	3.16227e+06	9.51482e+06	7.11921e+06	7.91026e+06	7.11156e+06	1.0459e+07	9.62906e+06	2.71443e+06	7.95234e+06	7.02149e+06	8.60039e+06	1.06564e+07	1.23593e+07	9.27173e+06	9.42057e+06	1.12054e+07	1.05033e+07	6.98964e+06
FALSE			C7 H12 N3 O6 P S3	Full match	No results	No results	No results	-4.18	360.961	4.623	1.77719e+07	0	0			8	12	12	DDA for preferred ion	FALSE	115960	126554	6.26718e+06	7.83921e+06	7.83048e+06	6.8911e+06	7.15914e+06	7.25927e+06	8.4484e+06	5.93007e+06	6.93075e+06	9.42723e+06	5.37237e+06	8.78212e+06	6.02324e+06	8.3958e+06	5.84923e+06	6.83215e+06	9.94133e+06	4.97298e+06	5.66088e+06	9.15656e+06	7.32367e+06	7.60632e+06	8.09835e+06	6.41514e+06	8.75032e+06	9.23219e+06	5.65679e+06
FALSE			C25 H50 N4 O11 P2	Full match	No results	No results	No results	1.48	644.296	0.847	2.12893e+06	0	0			8	19	17	DDA for preferred ion	FALSE	49446.1	34966.5	738449	1.32342e+06	1.01906e+06	1.04337e+06	1.1357e+06	869113	1.00818e+06	1.01647e+06	1.63978e+06	1.79821e+06	1.98591e+06	1.25067e+06	2.1048e+06	790186	2.02757e+06	1.49118e+06	1.45377e+06	1.80927e+06	1.02204e+06	1.82001e+06	1.31763e+06	1.10275e+06	1.63737e+06	1.35345e+06	861890	845907	1.13872e+06
FALSE		α-Eleostearic acid	C18 H30 O2	Full match	Full match	Partial match	Not the top hit	0.14	278.225	0.761	2.55623e+08	10	6	98.8	9.9	8	11	10	DDA for preferred ion	FALSE	94281.7	89629	1.42703e+08	1.96532e+08	1.97009e+08	1.85116e+08	1.80596e+08	1.64919e+08	1.7075e+08	1.73631e+08	2.40229e+08	2.08113e+08	2.29575e+08	1.47157e+08	1.98755e+08	1.40403e+08	1.87689e+08	2.24402e+08	1.90025e+08	2.02983e+08	1.94704e+08	2.55871e+08	1.74586e+08	2.2699e+08	2.54237e+08	2.24506e+08	2.19217e+08	1.63705e+08	1.91614e+08
FALSE			C22 H50 N3 O8 P	Full match	No results	No results	No results	-3.64	515.332	1.155	1.18316e+07	0	0			7	12	9	DDA for preferred ion	FALSE	104928	87525.3	227440	3.82301e+06	3.67843e+06	3.93836e+06	3.02946e+06	3.79709e+06	3.3897e+06	4.01872e+06	676590	1.61982e+06	2.29198e+06	759481	1.04535e+06	694935	1.87485e+06	509156	1.2964e+06	1.01352e+06	1.38944e+06	475646	1.24635e+07	312900	1.07292e+06	1.1324e+06	344480	9.72647e+06	932684
FALSE		3-oxopalmitic acid	C16 H30 O3	Full match	No results	No results	Full match	-0.1	270.219	0.774	3.75514e+07	5	0			8	9	9	DDA for preferred ion	FALSE	3.21035e+06	3.30722e+06	2.19419e+07	2.65507e+07	2.95357e+07	2.75092e+07	2.41285e+07	2.40162e+07	2.52718e+07	2.54414e+07	3.61552e+07	3.35834e+07	3.24418e+07	1.82317e+07	3.04186e+07	1.68236e+07	3.0668e+07	3.66837e+07	3.01328e+07	2.74958e+07	3.46695e+07	3.48113e+07	2.59442e+07	3.14273e+07	3.70958e+07	3.60512e+07	2.82027e+07	2.40017e+07	3.07796e+07
FALSE			C33 H61 N5 O S	Full match	No results	No results	No results	-2.04	575.459	0.619	1.63162e+07	0	0			8	22	17	DDA for preferred ion	FALSE	61156.2	81752.5	1.15036e+07	8.76254e+06	9.34527e+06	8.86684e+06	6.60457e+06	1.0707e+07	1.1137e+07	1.03906e+07	7.87338e+06	1.52315e+07	1.30334e+07	1.12967e+07	1.04921e+07	1.26019e+07	7.97963e+06	1.44378e+07	1.01134e+07	1.58955e+07	9.62267e+06	8.56639e+06	1.15914e+07	5.66793e+06	7.58346e+06	6.93332e+06	8.37041e+06	9.50249e+06	1.52102e+07
FALSE			C17 H33 N5 O5	Full match	No results	No results	No results	-3.21	387.247	1.24	2.1517e+07	0	0			8	8	6	DDA for preferred ion	FALSE	969862	1.69982e+06	1.83604e+07	1.74983e+07	2.02674e+07	1.95724e+07	1.96782e+07	1.94902e+07	1.91697e+07	1.72419e+07	1.17353e+07	1.30761e+07	7.6508e+06	1.53025e+07	7.33872e+06	1.50447e+07	8.23763e+06	1.12562e+07	1.54599e+07	8.26389e+06	1.42812e+07	1.31969e+07	9.4158e+06	8.79415e+06	2.06103e+07	2.21062e+07	1.15889e+07	1.02918e+07	1.2741e+07
FALSE			C8 H5 N7 O3	Full match	No results	No results	No results	1.23	247.046	3.95	1.52135e+07	0	0			8	13	11	DDA for preferred ion	FALSE	31279.1	57736.4	1.31401e+07	1.11511e+07	1.2042e+07	1.16786e+07	1.1864e+07	9.44241e+06	1.3304e+07	1.30798e+07	1.33796e+07	1.19263e+07	1.33485e+07	7.94442e+06	1.35923e+07	7.78148e+06	1.38454e+07	1.4322e+07	1.35276e+07	1.28317e+07	1.25443e+07	1.43458e+07	1.24528e+07	1.30132e+07	1.40037e+07	1.38931e+07	1.43988e+07	1.2887e+07	1.13754e+07
FALSE		L-(+)-ERGOTHIONEINE	C9 H15 N3 O2 S	Full match	No results	No results	Full match	0.13	229.089	4.488	4.05776e+07	1	0			8	21	17	DDA for preferred ion	FALSE	207266	151694	1.51709e+07	2.40694e+07	2.36071e+07	1.63657e+07	2.20805e+07	2.33658e+07	1.83986e+07	1.90072e+07	2.72162e+07	2.83259e+07	2.43777e+07	2.77342e+07	1.63831e+07	2.61787e+07	2.77765e+07	2.74273e+07	3.61631e+07	2.08398e+07	2.6032e+07	1.65702e+07	2.7643e+07	2.03729e+07	1.82185e+07	2.41678e+07	2.5484e+07	2.21818e+07	2.08884e+07
FALSE			C11 H23 N O2 S2	Full match	No results	No results	No match	-3.17	265.116	0.784	8.85455e+06	1	0			8	10	7	DDA for preferred ion	FALSE	121930	234011	5.01421e+06	5.214e+06	5.12414e+06	5.04198e+06	4.78019e+06	6.00305e+06	5.03756e+06	4.8133e+06	4.61657e+06	3.7901e+06	3.93063e+06	3.971e+06	5.33313e+06	3.81313e+06	4.53651e+06	4.51737e+06	3.77343e+06	5.61932e+06	5.64063e+06	4.1061e+06	5.69571e+06	5.1961e+06	3.76715e+06	3.64972e+06	4.7371e+06	4.87151e+06	5.07619e+06
FALSE		5α-Pregnan-3,20-dione	C21 H32 O2	No match	Invalid mass	No results	No results	-7.26	316.238	9.921	9.32689e+06	0	1	65.6	8.3	8	16	15	DDA for preferred ion	FALSE	208225	84055.7	4.23172e+06	6.73554e+06	5.63708e+06	6.82072e+06	5.58376e+06	5.72063e+06	5.28564e+06	5.41002e+06	9.28017e+06	7.79163e+06	7.62643e+06	3.48445e+06	5.75088e+06	2.65879e+06	6.27449e+06	6.40859e+06	6.23674e+06	4.84714e+06	7.63361e+06	9.66988e+06	4.96765e+06	6.15822e+06	6.7544e+06	7.42098e+06	5.18491e+06	4.33373e+06	7.48809e+06
FALSE			C35 H76 N5 O4 P	Full match	No results	No results	No results	1.94	661.565	12.277	1.04408e+07	0	0			8	20	16	DDA for preferred ion	FALSE	280175	130224	3.28981e+06	5.40911e+06	5.85459e+06	5.14951e+06	4.63729e+06	4.8953e+06	4.93071e+06	4.28562e+06	8.46658e+06	5.74829e+06	6.64991e+06	3.14565e+06	4.92165e+06	2.6685e+06	6.45366e+06	6.93221e+06	4.60404e+06	4.4754e+06	6.20395e+06	9.80602e+06	4.45273e+06	6.92263e+06	7.24305e+06	7.95001e+06	6.84328e+06	4.1281e+06	5.91039e+06
FALSE			C7 H19 N10 O10 P3	Full match	No results	No results	No match	-1.45	496.049	3.249	8.75683e+07	1	0			8	16	8	DDA for preferred ion	FALSE	168647	124649	4.6585e+07	5.70152e+07	5.48564e+07	4.49553e+07	5.36706e+07	5.19983e+07	5.3436e+07	4.93042e+07	6.12976e+07	5.59913e+07	7.91891e+07	4.59638e+07	5.04238e+07	4.85831e+07	8.22384e+07	5.23896e+07	5.22456e+07	5.27818e+07	4.18222e+07	7.93938e+07	4.99211e+07	7.69153e+07	7.52437e+07	6.94984e+07	6.48568e+07	4.53281e+07	3.68446e+07
FALSE		D-Glucose 6-phosphate	C6 H13 O9 P	Full match	Full match	Full match	Full match	0.1	260.03	4.489	1.2472e+08	53	1	60.2	46.3	8	5	5	DDA for preferred ion	FALSE	318383	329035	9.88449e+07	8.92357e+07	9.19236e+07	9.79991e+07	9.05557e+07	9.97814e+07	9.03611e+07	9.63492e+07	8.57643e+07	4.86675e+07	9.1581e+07	1.2472e+08	7.58717e+07	1.17744e+08	9.65593e+07	8.74517e+07	5.35499e+07	9.33076e+07	7.43535e+07	7.9208e+07	8.14441e+07	1.12326e+08	1.01227e+08	9.72955e+07	1.05247e+08	1.09787e+08	9.78888e+07
FALSE			C10 H13 N3 O3 S	Full match	No results	No results	No results	-0.02	255.068	1.235	5.68478e+06	0	0			8	6	6	DDA for preferred ion	FALSE	46614	52981.4	2.92066e+06	3.09012e+06	2.92262e+06	2.96365e+06	3.34845e+06	2.78151e+06	2.94879e+06	3.01537e+06	2.53169e+06	2.68705e+06	3.25659e+06	2.80139e+06	2.94785e+06	2.29309e+06	3.28713e+06	3.99116e+06	3.00424e+06	3.02817e+06	3.29231e+06	2.005e+06	3.07138e+06	3.26514e+06	2.37069e+06	2.63923e+06	3.54398e+06	3.09242e+06	3.09173e+06
FALSE			C5 H4 O6 S	Full match	No results	No results	No results	-1.25	191.973	1.307	1.98603e+07	0	0			8	15	15	DDA for preferred ion	FALSE	76976.9	132695	8.75257e+06	1.21539e+07	1.31095e+07	9.76569e+06	9.38608e+06	9.02419e+06	1.1349e+07	1.09396e+07	1.3212e+07	8.75771e+06	2.00815e+07	8.06053e+06	1.55199e+07	8.72444e+06	1.96191e+07	1.15658e+07	6.73887e+06	1.35281e+07	1.36676e+07	1.24582e+07	8.52993e+06	1.06055e+07	1.33124e+07	1.24793e+07	1.00027e+07	7.70565e+06	1.28453e+07
FALSE			C19 H30 N2 O8 P2 S	Full match	No results	No results	No match	4.29	508.122	9.32	3.91693e+06	1	0			8	11	6	DDA for preferred ion	FALSE	100765	128571	2.57467e+06	2.82719e+06	2.40057e+06	2.73042e+06	2.42957e+06	2.78023e+06	2.63947e+06	2.58496e+06	2.7142e+06	1.58419e+06	3.49857e+06	3.59232e+06	3.07213e+06	4.07129e+06	2.98362e+06	3.85959e+06	4.03002e+06	1.91827e+06	2.57056e+06	1.86673e+06	2.49644e+06	1.12824e+06	2.60973e+06	1.23837e+06	2.15599e+06	2.91939e+06	3.19204e+06
FALSE			C10 H17 N3 O4 S	Full match	No results	No results	No results	0.05	275.094	4.199	5.57357e+06	0	0			8	7	4	DDA for preferred ion	FALSE	28127.3	27591.5	3.77916e+06	3.31799e+06	3.46352e+06	3.45323e+06	3.463e+06	3.386e+06	3.68402e+06	3.60335e+06	4.56614e+06	3.4765e+06	4.43599e+06	4.62582e+06	3.0811e+06	4.63509e+06	4.71644e+06	3.07544e+06	4.77303e+06	3.70003e+06	4.70219e+06	2.3883e+06	5.39998e+06	2.68493e+06	3.95166e+06	2.56598e+06	2.50314e+06	4.07955e+06	5.67358e+06
FALSE		3-(7-Hydroxy-4-oxo-4H-chromen-2-yl)phenyl hydrogen sulfate	C15 H10 O7 S	Full match	No results	No results	Full match	0.62	334.015	0.549	2.74887e+07	3	0			8	18	18	DDA for preferred ion	FALSE	58927.1	64864.2	3.86178e+06	3.81395e+06	4.2527e+06	2.72174e+06	4.4933e+06	3.58434e+06	2.94205e+06	4.51568e+06	159864	195545	432383	3.21044e+06	626447	3.13867e+06	451396	106298	120075	478991	175646	136129	2.27275e+06	277337	187395	160790	99900.6	2.41401e+06	127561
FALSE			C24 H40 N2 O8	Full match	No results	No results	No results	2.25	484.28	0.694	8.86757e+06	0	0			8	9	8	DDA for preferred ion	FALSE	62062	77763.7	6.49966e+06	5.27516e+06	5.96932e+06	6.19248e+06	6.78404e+06	5.53787e+06	6.24676e+06	5.95943e+06	4.24511e+06	5.66209e+06	5.96116e+06	7.90512e+06	6.04697e+06	6.35283e+06	6.15428e+06	5.26146e+06	7.02924e+06	6.59146e+06	6.24396e+06	4.94031e+06	5.63119e+06	6.16725e+06	5.46959e+06	5.32489e+06	4.9335e+06	5.78318e+06	8.02781e+06
FALSE			C28 H63 N4 O3 P	Full match	No results	No results	No results	-3.58	534.462	9.513	2.59754e+06	0	0			8	7	4	DDA for preferred ion	FALSE	137625	117640	1.86113e+06	1.94372e+06	1.76018e+06	1.88334e+06	1.75534e+06	1.93452e+06	1.78192e+06	1.91576e+06	1.9592e+06	1.77017e+06	2.23976e+06	1.63234e+06	1.71416e+06	1.25049e+06	1.73576e+06	1.99396e+06	2.12042e+06	2.06016e+06	1.55053e+06	2.03446e+06	1.52358e+06	2.05545e+06	2.38021e+06	2.52866e+06	1.66985e+06	1.29216e+06	1.9487e+06
FALSE			C5 H6 N2 O5	Full match	No results	No results	No results	-0.11	174.028	0.996	1.30107e+07	0	0			8	23	21	DDA for preferred ion	FALSE	1.52213e+06	713290	8.33232e+06	5.18397e+06	6.53856e+06	6.54811e+06	5.11168e+06	5.72329e+06	5.463e+06	8.46389e+06	3.63106e+06	4.0358e+06	5.24512e+06	4.72601e+06	3.71172e+06	5.95025e+06	2.80824e+06	3.27234e+06	3.67522e+06	3.93316e+06	9.20202e+06	5.98064e+06	3.74215e+06	4.10761e+06	3.43173e+06	3.70595e+06	4.60057e+06	4.44434e+06	1.162e+07
FALSE			C14 H23 N7 O7 S	Full match	No results	No results	No match	-2.92	433.137	0.718	3.65311e+06	2	0			8	16	11	DDA for preferred ion	FALSE	56157.3	63204.6	3.04929e+06	2.23526e+06	2.84292e+06	2.54781e+06	2.7193e+06	2.56054e+06	2.50237e+06	3.08942e+06	3.29097e+06	2.90923e+06	3.27789e+06	2.04322e+06	2.7227e+06	1.86183e+06	3.00763e+06	3.98124e+06	2.71621e+06	2.79573e+06	1.93235e+06	1.903e+06	3.03722e+06	2.39289e+06	2.65012e+06	2.89241e+06	2.35108e+06	3.73514e+06	2.15097e+06
FALSE			C13 H22 N4 O14 P2	Full match	No results	No results	No match	-2.57	520.059	4.495	1.30133e+07	1	0			8	9	9	DDA for preferred ion	FALSE	48567.6	42930.6	8.18194e+06	7.39838e+06	9.31985e+06	8.78758e+06	7.88202e+06	7.35172e+06	7.74452e+06	8.90897e+06	6.98451e+06	2.75781e+06	7.24914e+06	1.04634e+07	6.94583e+06	1.21032e+07	9.24042e+06	7.95322e+06	3.00271e+06	7.22103e+06	7.15226e+06	8.50491e+06	9.59499e+06	1.25372e+07	7.63836e+06	8.69395e+06	1.31853e+07	8.81753e+06	7.54554e+06
FALSE			C8 H19 N5 P2 S	Full match	No results	No results	No results	4.22	279.085	0.742	7.0323e+06	0	0			8	7	7	DDA for preferred ion	FALSE	141369	179117	4.13562e+06	3.48327e+06	4.11441e+06	4.23805e+06	4.05973e+06	4.24514e+06	3.76022e+06	3.91731e+06	4.62961e+06	3.4042e+06	3.6062e+06	2.77456e+06	5.92457e+06	2.82179e+06	3.89604e+06	4.53472e+06	3.21134e+06	5.53275e+06	3.66048e+06	6.86686e+06	3.40186e+06	4.76761e+06	4.73268e+06	4.74813e+06	5.84558e+06	4.19949e+06	4.18703e+06
FALSE				No results	No results	No results	No results		135.994	0.879	2.55153e+08	0	0			8	9	9	DDA for preferred ion	FALSE	1.49231e+06	2.29616e+06	2.25955e+08	2.00211e+08	1.91346e+08	2.02192e+08	2.18834e+08	2.4662e+08	2.08899e+08	1.95642e+08	1.8958e+08	1.98805e+08	3.39447e+07	2.00576e+08	2.11201e+08	1.88298e+08	2.453e+08	5.99101e+07	3.6171e+07	4.88205e+07	2.29143e+08	4.74306e+07	1.97328e+08	2.55649e+08	1.94138e+08	1.88251e+08	2.46077e+08	1.84308e+08	2.25203e+08
FALSE			C3 H7 O9 P S3	Full match	No results	No results	No results	-1.74	313.898	5.022	8.20467e+07	0	0			8	22	22	DDA for preferred ion	FALSE	224740	257239	6.09162e+07	5.23474e+07	4.24865e+07	6.99398e+07	4.10702e+07	3.82024e+07	6.51761e+07	5.8312e+07	5.69097e+07	4.45481e+07	4.28737e+07	5.54092e+07	4.52672e+07	4.8262e+07	4.90705e+07	6.60953e+07	4.44023e+07	4.20294e+07	4.74286e+07	4.61116e+07	8.247e+07	4.24809e+07	4.54585e+07	6.32834e+07	4.29861e+07	5.15157e+07	4.25395e+07
FALSE			C39 H75 N O5	Full match	No results	No results	No results	0.22	637.565	12.944	1.41828e+07	0	0			8	18	14	DDA for preferred ion	FALSE	316930	161173	7.02136e+06	9.40571e+06	7.39771e+06	1.02981e+07	9.2414e+06	9.256e+06	8.18489e+06	7.48986e+06	1.33083e+07	9.01183e+06	1.15567e+07	7.87164e+06	7.89267e+06	6.18403e+06	1.16087e+07	1.1456e+07	8.85148e+06	9.40592e+06	9.31503e+06	1.34695e+07	7.71698e+06	1.16152e+07	1.3158e+07	1.33719e+07	1.05735e+07	8.20693e+06	9.08577e+06
FALSE			C8 H13 N2 O11 P	Full match	No results	No results	No results	1.29	344.026	3.215	5.88637e+08	0	0			8	10	7	DDA for preferred ion	FALSE	140210	129096	2.25883e+08	2.31412e+08	2.61119e+08	2.67437e+08	2.61504e+08	2.22805e+08	2.40972e+08	2.38032e+08	2.07868e+08	2.39916e+08	5.7788e+08	1.50917e+08	4.09986e+08	1.4743e+08	5.33114e+08	2.03841e+08	2.03399e+08	3.90066e+08	1.06153e+08	5.24491e+08	2.3065e+08	4.69931e+08	5.1832e+08	3.85004e+08	5.32928e+08	2.27191e+08	1.14095e+08
FALSE		Glu-Gly	C7 H12 N2 O5	Full match	No results	No results	Full match	0.02	204.075	5.25	1.83616e+07	6	0			8	7	5	DDA for preferred ion	FALSE	80428	104246	1.28892e+07	1.23846e+07	1.37009e+07	1.17215e+07	1.33821e+07	1.30609e+07	1.27615e+07	1.26566e+07	1.44216e+07	1.52037e+07	1.63323e+07	1.22137e+07	1.51051e+07	1.18472e+07	1.3371e+07	1.58675e+07	1.6569e+07	1.44065e+07	1.36492e+07	1.36735e+07	1.15119e+07	1.41052e+07	1.48548e+07	1.56054e+07	1.57006e+07	1.39035e+07	1.52132e+07
FALSE		240I539PWQ	C5 H14 N O6 P	Full match	No results	No results	Full match	0.01	215.056	0.666	2.18083e+06	4	0			8	4	4	DDA for preferred ion	FALSE	15047.4	14939.7	1.58867e+06	1.45859e+06	1.5181e+06	1.50698e+06	1.53121e+06	1.40499e+06	1.51903e+06	1.59941e+06	1.82259e+06	787951	2.09688e+06	1.99467e+06	2.1563e+06	2.01486e+06	2.05917e+06	2.18617e+06	2.14448e+06	781857	1.90518e+06	1.27703e+06	1.70185e+06	612870	1.81221e+06	683106	1.2897e+06	1.88721e+06	1.814e+06
FALSE			C31 H57 N O3	Full match	No results	No results	No results	-0.04	491.434	10.408	2.92023e+06	0	0			8	12	12	DDA for preferred ion	FALSE	108278	96456.2	1.2827e+06	1.75884e+06	1.91761e+06	1.6672e+06	1.5937e+06	1.50184e+06	1.69241e+06	1.49527e+06	1.54085e+06	1.70497e+06	1.86582e+06	1.7021e+06	1.8242e+06	1.67377e+06	1.25385e+06	1.92973e+06	1.39337e+06	1.77506e+06	1.84196e+06	971550	1.66642e+06	771606	1.03371e+06	862629	838602	1.21114e+06	1.42573e+06
FALSE			C22 H33 Cl O2	Full match	No results	No results	No results	-3.87	364.216	9.323	4.25373e+06	0	0			8	11	7	DDA for preferred ion	FALSE	146272	103401	2.64792e+06	2.62126e+06	3.13857e+06	2.78902e+06	2.47861e+06	2.8131e+06	2.65559e+06	2.8065e+06	4.0141e+06	2.44302e+06	4.43356e+06	4.22046e+06	4.03844e+06	3.89981e+06	3.48936e+06	3.77581e+06	3.79466e+06	1.60314e+06	3.90486e+06	2.54675e+06	3.34219e+06	1.39877e+06	3.39773e+06	1.21234e+06	1.9211e+06	2.81533e+06	3.4941e+06
FALSE		D-(+)-Maltose	C12 H22 O11	Full match	Full match	Partial match	Not the top hit	-3.16	342.115	0.711	1.32199e+07	72	2	77	67	8	7	4	DDA for preferred ion	FALSE	1.14323e+06	1.26162e+06	1.01424e+07	1.03337e+07	1.01105e+07	1.01045e+07	9.7656e+06	1.1143e+07	9.7659e+06	1.01543e+07	1.28558e+07	7.4243e+06	9.18709e+06	6.61034e+06	9.15898e+06	6.95395e+06	9.70885e+06	1.13017e+07	7.63797e+06	1.01107e+07	1.3315e+07	1.15863e+07	1.05545e+07	1.24951e+07	1.00764e+07	1.03544e+07	1.17419e+07	9.73048e+06	1.24911e+07
FALSE		Valylvaline	C10 H20 N2 O3	Full match	No results	No results	Full match	0.02	216.147	1.196	7.48736e+07	1	0			8	21	21	DDA for preferred ion	FALSE	364425	296257	3.60486e+07	4.61622e+07	4.01596e+07	4.52802e+07	2.10981e+07	4.33219e+07	4.52794e+07	3.84906e+07	5.78026e+07	4.74947e+07	5.21465e+07	4.05515e+07	3.56322e+07	3.54936e+07	3.79873e+07	5.52492e+07	5.48631e+07	5.52439e+07	7.20027e+07	5.74509e+07	5.53591e+07	5.32161e+07	5.41538e+07	3.82612e+07	5.26559e+07	4.96891e+07	7.11042e+07
FALSE		12,13-DiHOME	C18 H34 O4	Full match	No results	No results	Full match	0.4	314.246	0.765	2.28709e+07	7	0			8	14	14	DDA for preferred ion	FALSE	1.90423e+06	2.53533e+06	1.38975e+07	2.02601e+07	1.57458e+07	2.0314e+07	1.86205e+07	1.49139e+07	1.6995e+07	1.66032e+07	1.78084e+07	1.94719e+07	2.22995e+07	1.33666e+07	1.94504e+07	1.37509e+07	2.17018e+07	1.96535e+07	1.63207e+07	1.96464e+07	2.15441e+07	1.77226e+07	1.63816e+07	2.03432e+07	1.85368e+07	1.31247e+07	2.06389e+07	1.43071e+07	1.87369e+07
FALSE			C17 H31 N O15	Full match	No results	No results	No results	0.15	489.169	0.758	4.12513e+06	0	0			8	19	17	DDA for preferred ion	FALSE	174534	154867	1.59473e+06	2.71727e+06	2.87307e+06	2.69052e+06	2.33994e+06	2.52424e+06	2.25124e+06	2.17967e+06	2.34413e+06	2.49247e+06	2.03742e+06	1.32807e+06	2.05066e+06	1.68968e+06	1.77199e+06	1.81479e+06	1.94856e+06	1.87607e+06	4.37125e+06	2.75394e+06	2.23982e+06	2.50459e+06	1.94865e+06	1.76514e+06	2.4471e+06	2.22605e+06	3.41588e+06
FALSE			C22 H43 P3	Full match	No results	No results	No results	3.13	400.259	9.207	1.42092e+07	0	0			8	16	16	DDA for preferred ion	FALSE	154173	90668.5	5.18431e+06	8.23199e+06	7.71349e+06	6.93353e+06	7.16777e+06	8.29214e+06	5.8359e+06	6.43718e+06	1.32305e+07	4.53776e+06	1.1948e+07	4.59724e+06	1.02811e+07	4.56798e+06	1.08083e+07	9.29676e+06	4.91425e+06	9.0835e+06	5.58984e+06	1.42212e+07	5.41295e+06	7.32648e+06	1.41754e+07	1.32611e+07	6.25615e+06	4.99741e+06	4.28043e+06
FALSE			C6 H21 N9 O14 P2 S2	Full match	No results	No results	No results	-0.36	569.012	6.239	1.08638e+07	0	0			8	11	10	DDA for preferred ion	FALSE	137915	130433	7.83371e+06	7.18489e+06	6.16333e+06	5.9161e+06	7.27203e+06	6.61385e+06	6.97564e+06	7.58339e+06	5.75504e+06	5.36915e+06	1.00392e+07	7.29472e+06	9.58537e+06	6.40633e+06	6.92108e+06	1.04485e+07	7.80774e+06	7.81189e+06	4.8573e+06	9.2827e+06	9.0045e+06	8.23405e+06	7.21929e+06	9.83429e+06	6.41836e+06	8.64749e+06	5.0222e+06
FALSE		4-Formyl-2-methoxyphenyl hydrogen sulfate	C8 H8 O6 S	Full match	No results	No results	Full match	0.13	232.004	0.589	1.89766e+07	5	0			8	24	21	DDA for preferred ion	FALSE	94599.2	130047	1.16162e+07	9.74219e+06	9.82794e+06	5.16997e+06	1.16117e+07	1.09831e+07	1.13458e+07	9.60059e+06	6.28181e+06	7.61884e+06	4.54455e+06	1.37144e+07	8.69565e+06	9.95353e+06	5.60437e+06	5.30845e+06	1.05267e+07	9.87146e+06	1.29765e+07	9.94501e+06	9.77896e+06	7.89772e+06	7.28902e+06	6.72299e+06	9.10198e+06	1.39443e+07	1.63011e+07
FALSE				No results	No results	No results	No results		499.05	3.478	1.67962e+07	0	0			8	4	4	DDA for preferred ion	FALSE	152636	175236	1.0687e+07	1.10819e+07	1.16781e+07	1.1738e+07	1.09457e+07	1.17087e+07	1.08334e+07	1.09106e+07	1.42124e+07	1.06591e+07	1.37708e+07	8.56837e+06	1.33025e+07	8.37021e+06	1.36241e+07	1.28303e+07	1.06441e+07	1.20356e+07	9.62769e+06	1.5164e+07	1.0559e+07	1.23241e+07	1.35863e+07	1.34426e+07	1.26944e+07	1.11119e+07	1.11523e+07
FALSE			C8 H14 Br N3 O	Full match	No results	No results	No results	4.78	247.033	4.257	7.20855e+06	0	0			8	7	3	DDA for preferred ion	FALSE	53249.2	66226	6.40332e+06	5.99581e+06	5.7763e+06	6.04034e+06	5.86357e+06	6.02573e+06	6.27194e+06	6.21464e+06	6.51374e+06	6.0315e+06	6.31706e+06	3.73466e+06	5.97954e+06	4.09037e+06	6.84642e+06	7.31975e+06	6.18762e+06	6.36105e+06	6.19253e+06	6.88042e+06	6.05439e+06	6.55512e+06	6.07489e+06	6.22385e+06	6.72438e+06	6.55951e+06	7.0875e+06
FALSE		D-Raffinose	C18 H32 O16	No match	Invalid mass	No results	No results	33771.4	521.196	6.131	2.49797e+08	0	6	83.5	52.1	8	20	13	DDA for preferred ion	FALSE	540359	898074	1.67214e+08	1.81453e+08	1.92108e+08	1.26478e+08	1.46466e+08	1.70243e+08	1.82487e+08	1.78419e+08	1.89835e+08	5.54699e+07	1.73523e+08	1.59596e+08	1.03083e+08	1.24532e+08	1.47416e+08	1.70906e+08	6.05724e+07	1.6788e+08	1.07706e+08	1.26961e+08	2.05238e+08	2.07385e+08	1.30656e+08	1.41465e+08	2.03767e+08	2.03568e+08	1.56354e+08
FALSE		N-Acetylglucosaminitol	C8 H17 N O6	Full match	No results	No results	Full match	-0.01	223.106	0.696	3.11098e+06	1	0			8	6	6	DDA for preferred ion	FALSE	39065.2	17046.5	2.26198e+06	1.95261e+06	2.01305e+06	2.09692e+06	1.92795e+06	2.21245e+06	2.1246e+06	2.10429e+06	2.65083e+06	1.76178e+06	2.03912e+06	1.92613e+06	2.06379e+06	2.15023e+06	2.26072e+06	3.01966e+06	2.02623e+06	1.86272e+06	2.41633e+06	3.082e+06	1.80881e+06	1.60597e+06	2.58184e+06	2.42292e+06	2.04909e+06	1.76892e+06	2.28923e+06
FALSE			C17 H26 N2 O9	Full match	No results	No results	No results	-2.26	402.163	0.847	1.59006e+07	0	0			8	8	8	DDA for preferred ion	FALSE	42696.3	41237.9	9.32505e+06	1.02991e+07	1.14514e+07	1.10528e+07	9.90106e+06	9.28175e+06	9.82273e+06	1.06672e+07	7.83075e+06	1.06976e+07	8.95982e+06	1.41614e+07	1.19684e+07	1.27869e+07	8.59466e+06	8.86736e+06	1.05378e+07	9.63037e+06	1.25916e+07	8.58851e+06	1.03506e+07	6.35688e+06	6.27378e+06	6.5864e+06	7.19518e+06	1.00883e+07	1.22918e+07
FALSE			C7 H4 N6 O3 P2	Full match	No results	No results	No results	-2.28	281.981	3.95	7.00509e+06	0	0			8	3	3	DDA for preferred ion	FALSE	33335.2	50789.9	5.41093e+06	5.85253e+06	5.74753e+06	5.50023e+06	5.55918e+06	5.58174e+06	5.5188e+06	5.68825e+06	6.64857e+06	5.94084e+06	4.97783e+06	3.7601e+06	6.30104e+06	3.76085e+06	6.21458e+06	6.77671e+06	6.00256e+06	5.7183e+06	6.5904e+06	6.93246e+06	5.88272e+06	6.38889e+06	6.35352e+06	5.96729e+06	6.4053e+06	5.8467e+06	5.58432e+06
FALSE			C13 H10 N4 O5	Full match	No results	No results	No match	-4.21	302.064	1.5	8.54214e+06	1	0			7	10	9	DDA for preferred ion	FALSE	31898.9	24360.9	64900.8	1.41211e+06	1.5732e+06	1.32725e+06	1.702e+06	1.37638e+06	1.54171e+06	1.42278e+06	94250.6	51738	397912	1.09895e+06	273115	1.02022e+06	381235	103097	45086.6	237075	164446	53729.4	290554	77009.6	43574.9	74876.3	105918	307374	43862.8
FALSE		N-{4-[(2R,3R)-3-(Hydroxymethyl)-4-methyl-5-oxo-2-morpholinyl]phenyl}-2-methylbenzamide	C20 H22 N2 O4	No match	Invalid mass	No match	No match	62063.7	376.138	5.828	2.65679e+06	3	4	76.1	47.8	8	12	7	DDA for preferred ion	FALSE	32941.3	42644.8	1.61901e+06	1.39862e+06	1.46038e+06	1.43952e+06	1.3665e+06	1.45935e+06	1.41858e+06	1.67507e+06	1.404e+06	2.39965e+06	1.74998e+06	1.30761e+06	1.65515e+06	1.23568e+06	1.80195e+06	1.73975e+06	2.90734e+06	1.79108e+06	1.51499e+06	1.51502e+06	1.41055e+06	1.47871e+06	1.23604e+06	1.34675e+06	1.54034e+06	1.68894e+06	1.58293e+06
FALSE		ethoprophos	C8 H19 O2 P S2	Full match	No results	No results	Full match	0.3	242.056	0.547	3.78292e+07	1	0			8	23	23	DDA for preferred ion	FALSE	150395	69753.4	2.2669e+06	1.42112e+06	2.21079e+06	1.35585e+06	1.28563e+06	1.74181e+06	2.19824e+06	1.93665e+06	181510	3.87999e+07	124208	117153	2.96718e+06	116303	120242	207261	1.81314e+07	2.11302e+06	120404	165539	232953	175831	259088	122827	205252	346941	165151
FALSE		1-deoxy-D-threo-hexo-2,5-diulose 6-phosphate	C6 H11 O8 P	Full match	No results	Full match	Full match	-0.03	242.019	4.489	1.09588e+08	2	0			8	8	7	DDA for preferred ion	FALSE	202144	178048	8.35513e+07	7.88689e+07	8.01117e+07	9.20203e+07	8.80778e+07	8.95785e+07	8.73285e+07	7.42834e+07	6.42364e+07	4.71185e+07	9.32203e+07	1.09589e+08	7.04158e+07	9.87136e+07	8.75101e+07	7.83912e+07	4.48351e+07	7.90784e+07	6.88577e+07	7.64547e+07	9.18328e+07	9.20496e+07	8.94756e+07	8.94126e+07	9.03448e+07	9.2575e+07	8.31098e+07
FALSE		(4E,8E,12Z,15Z)-4,8,12,15-Octadecatetraenoic acid	C18 H28 O2	Full match	No results	No results	Full match	0.24	276.209	9.11	6.3803e+06	10	0			8	7	6	DDA for preferred ion	FALSE	112808	131625	3.26163e+06	3.33792e+06	2.88478e+06	3.17931e+06	3.26473e+06	2.8937e+06	3.42671e+06	3.2039e+06	6.17891e+06	2.17934e+06	4.37164e+06	3.53248e+06	6.23797e+06	5.86291e+06	4.68337e+06	5.61773e+06	4.18836e+06	2.53736e+06	3.79151e+06	2.19455e+06	2.43545e+06	1.73804e+06	4.10859e+06	1.33485e+06	2.23038e+06	5.92645e+06	3.09927e+06
FALSE			C15 H35 N4 O3 P	Full match	No results	No results	No match	-3.74	350.243	9.138	1.55194e+07	1	0			8	16	15	DDA for preferred ion	FALSE	1.05957e+06	1.13409e+06	6.08525e+06	9.85556e+06	7.29716e+06	8.55754e+06	7.34478e+06	8.69147e+06	7.57168e+06	6.94113e+06	1.32924e+07	5.45012e+06	1.27627e+07	4.84135e+06	1.55654e+07	4.75502e+06	1.22419e+07	1.40381e+07	3.47835e+06	1.53345e+07	5.38557e+06	8.69148e+06	7.61425e+06	6.6709e+06	1.26443e+07	1.21558e+07	7.82635e+06	6.17042e+06	2.04378e+06
FALSE			C3 H9 O10 P S3	Full match	No results	No results	No results	-1.71	331.909	4.546	2.7774e+08	0	0			8	11	11	DDA for preferred ion	FALSE	606182	615233	1.97604e+08	1.51681e+08	1.47528e+08	1.72816e+08	1.53916e+08	1.52458e+08	1.71835e+08	1.85157e+08	1.33722e+08	1.82299e+08	2.30364e+08	1.64892e+08	1.79257e+08	1.66084e+08	9.11964e+07	1.69879e+08	1.95787e+08	2.34252e+08	1.88558e+08	1.5118e+08	1.45117e+08	1.71145e+08	1.92225e+08	2.455e+08	1.69079e+08	1.50736e+08	2.66585e+08
FALSE		Diethanolamine	C4 H11 N O2	Full match	No results	No results	Full match	-0.63	105.079	9.915	3.63017e+07	2	0			8	9	9	DDA for preferred ion	FALSE	403731	1.84598e+06	4.1949e+06	4.64199e+06	4.9181e+06	5.02396e+06	4.90444e+06	4.78629e+06	5.06401e+06	3.93618e+06	2.1672e+06	3.62092e+06	1.66079e+06	2.48006e+06	1.46804e+06	2.96952e+06	2.53532e+06	2.26053e+06	3.43402e+06	1.50219e+06	3.06429e+06	2.44682e+06	2.48406e+06	1.59237e+06	2.34572e+06	2.40068e+06	1.94632e+06	3.32519e+06	3.03293e+06
FALSE		11(Z),14(Z)-Eicosadienoic Acid	C20 H36 O2	Full match	Full match	No results	Not the top hit	0.47	308.272	0.755	2.21468e+07	8	2	83.5	9.2	8	12	11	DDA for preferred ion	FALSE	95100.2	84003.5	1.09895e+07	1.48427e+07	1.58414e+07	1.36929e+07	1.46742e+07	1.36665e+07	1.34153e+07	1.2801e+07	1.38761e+07	1.3634e+07	1.47065e+07	1.34687e+07	1.47423e+07	1.30825e+07	1.19557e+07	9.52617e+06	1.30928e+07	1.23685e+07	1.99486e+07	1.51776e+07	1.10807e+07	1.32797e+07	1.53023e+07	1.42092e+07	1.35335e+07	6.86524e+06	1.6826e+07
FALSE		L-Phenylalanine	C9 H11 N O2	Full match	Full match	Full match	Full match	0.06	165.079	3.012	2.29517e+08	17	2	96.9	91	8	13	11	DDA for preferred ion	FALSE	290181	162053	1.41596e+08	1.67534e+08	1.63625e+08	1.18552e+08	1.62326e+08	1.41433e+08	1.42596e+08	1.61081e+08	1.88889e+08	2.16624e+08	1.90076e+08	1.50464e+08	1.85044e+08	1.53621e+08	1.83993e+08	1.71439e+08	2.0973e+08	1.39338e+08	1.85954e+08	1.83104e+08	1.50912e+08	1.40386e+08	1.86847e+08	1.77236e+08	1.63903e+08	1.50966e+08	1.78471e+08
FALSE		Proline	C5 H9 N O2	Full match	Full match	Full match	Full match	-0.36	115.063	0.697	1.18781e+07	8	2	96.4	9.8	8	9	6	DDA for preferred ion	FALSE	190516	100741	5.68664e+06	5.89267e+06	5.36959e+06	6.41747e+06	6.3267e+06	5.50019e+06	5.76355e+06	5.74987e+06	5.59467e+06	5.44983e+06	4.79337e+06	5.37671e+06	6.21834e+06	4.85012e+06	5.46747e+06	5.54902e+06	5.86163e+06	5.95472e+06	6.7244e+06	4.6128e+06	5.23536e+06	5.33728e+06	5.01021e+06	5.0186e+06	4.62921e+06	4.98713e+06	5.74927e+06
FALSE		EPEA	C22 H35 N O2	Full match	No results	No results	Full match	0.2	345.267	9.332	5.19908e+06	2	0			8	12	8	DDA for preferred ion	FALSE	104280	168402	3.86525e+06	4.81677e+06	3.77151e+06	4.13301e+06	3.83793e+06	4.08939e+06	4.04595e+06	4.30694e+06	4.40258e+06	2.47984e+06	4.92715e+06	5.0394e+06	4.2543e+06	4.89951e+06	4.49029e+06	5.4559e+06	5.06303e+06	3.00969e+06	3.50626e+06	3.83699e+06	3.88953e+06	2.18952e+06	4.18474e+06	2.09858e+06	3.38691e+06	4.3777e+06	4.58216e+06
FALSE		Nicotinamide	C6 H6 N2 O	Full match	Full match	Full match	Partial match	-0.6	122.048	0.899	4.19215e+08	6	2	99.9	10	8	14	11	DDA for preferred ion	FALSE	93026.8	421149	2.8837e+08	3.87824e+08	3.69684e+08	3.63329e+08	3.36603e+08	3.98019e+08	3.1302e+08	3.35112e+08	3.77567e+08	3.99784e+08	3.56343e+08	3.65075e+08	3.46737e+08	3.29861e+08	3.46605e+08	3.18956e+08	3.4155e+08	3.22831e+08	3.84225e+08	4.15175e+08	3.40632e+08	3.47379e+08	3.15381e+08	3.08529e+08	3.47174e+08	3.36325e+08	3.22371e+08
FALSE			C9 H13 N3 O9	Full match	No results	No results	No results	1.01	307.065	0.832	9.39548e+06	0	0			8	13	10	DDA for preferred ion	FALSE	31058	49692.4	8.42412e+06	5.97779e+06	6.86091e+06	6.8947e+06	6.57894e+06	7.21304e+06	7.28264e+06	7.70976e+06	5.78289e+06	5.71463e+06	6.46571e+06	5.3007e+06	6.93058e+06	5.93677e+06	7.18176e+06	6.34536e+06	6.07842e+06	6.73988e+06	5.06392e+06	6.12919e+06	6.27929e+06	6.60321e+06	6.48347e+06	6.5226e+06	6.61177e+06	6.75235e+06	6.06261e+06
FALSE			C28 H38 N9 O4 P S	Full match	No results	No results	No match	0.53	627.251	2.305	1.52638e+07	3	0			8	4	4	DDA for preferred ion	FALSE	205434	153432	1.33244e+07	1.39967e+07	1.24845e+07	1.34358e+07	1.2594e+07	1.36672e+07	1.31426e+07	1.35369e+07	1.26773e+07	9.95866e+06	1.18713e+07	1.06679e+07	1.03072e+07	1.25024e+07	1.10053e+07	1.24037e+07	1.248e+07	1.07952e+07	1.44418e+07	1.01315e+07	1.35276e+07	1.22709e+07	1.27738e+07	1.23663e+07	9.62617e+06	1.32254e+07	9.81427e+06
FALSE			C25 H37 O4 P S	Full match	No results	No results	No match	-1.48	464.214	9.319	5.18324e+06	7	0			8	5	5	DDA for preferred ion	FALSE	100713	127044	3.80167e+06	4.24264e+06	3.87653e+06	4.39579e+06	3.93852e+06	4.00744e+06	3.97663e+06	3.97614e+06	4.66082e+06	4.21801e+06	4.6452e+06	3.48987e+06	4.36738e+06	3.95881e+06	4.58901e+06	4.76771e+06	4.62159e+06	5.17015e+06	4.83953e+06	4.24985e+06	3.55157e+06	4.9823e+06	4.60301e+06	4.75836e+06	4.40045e+06	3.39166e+06	4.6936e+06
FALSE		Drostanolone propionate	C23 H36 O3	Full match	No results	No results	Full match	0.22	360.267	1.032	6.37453e+06	3	0			8	8	7	DDA for preferred ion	FALSE	98787.5	65179.9	3.04294e+06	3.60486e+06	3.45709e+06	3.09579e+06	3.69764e+06	3.26192e+06	3.19027e+06	3.32159e+06	5.64168e+06	4.5688e+06	5.13093e+06	3.09754e+06	5.86319e+06	2.75095e+06	4.91005e+06	4.31162e+06	4.37312e+06	4.73436e+06	3.6542e+06	4.55811e+06	3.84696e+06	4.18956e+06	5.41237e+06	4.90931e+06	3.90188e+06	3.8253e+06	3.41844e+06
FALSE		lysophosphatidylethanolamine (22:6(4Z,7Z,10Z,13Z,16Z,19Z)/0:0)	C27 H44 N O7 P	Full match	No results	No results	Full match	-0.09	525.285	1.958	6.84818e+07	2	0			8	6	6	DDA for preferred ion	FALSE	73527.9	60369.6	4.94697e+07	5.35605e+07	4.75605e+07	4.8138e+07	4.6946e+07	5.03639e+07	4.63208e+07	5.34593e+07	5.70757e+07	5.05152e+07	5.97112e+07	6.78024e+07	5.65927e+07	5.12448e+07	6.33068e+07	5.42522e+07	6.68955e+07	3.99396e+07	5.52249e+07	3.70295e+07	6.71396e+07	3.05489e+07	4.18978e+07	2.65728e+07	3.54445e+07	4.48087e+07	5.57456e+07
FALSE		biotinamide	C10 H17 N3 O2 S	Full match	No results	No results	Full match	0.07	243.104	4.561	7.00344e+06	3	0			8	7	5	DDA for preferred ion	FALSE	34515.6	71970.8	5.54946e+06	4.69386e+06	5.05079e+06	5.15482e+06	5.23701e+06	5.07931e+06	5.09987e+06	5.31059e+06	5.87565e+06	4.68997e+06	5.47165e+06	4.97212e+06	5.31655e+06	6.13578e+06	7.18202e+06	5.64825e+06	6.01582e+06	5.07357e+06	5.50193e+06	4.85602e+06	5.40687e+06	4.74284e+06	5.80312e+06	5.78025e+06	5.26604e+06	5.49975e+06	5.03759e+06
FALSE				No results	No results	No results	No results		204.548	1.336	8.56811e+07	0	0			7	4	3	DDA for preferred ion	FALSE	72977.6	75445.9	206348	4.22935e+07	4.24605e+07	4.51069e+07	4.32345e+07	4.09177e+07	4.439e+07	4.24351e+07	2.75375e+07	2.97504e+07	5.19524e+07	4.20128e+07	2.4938e+07	4.10278e+07	4.7874e+07	2.75125e+07	2.72898e+07	2.39395e+07	3.14443e+07	2.51876e+07	1.5704e+07	2.90172e+07	2.60459e+07	2.45762e+07	3.02443e+07	1.48576e+07	3.0866e+07
FALSE			C10 H15 N3 O4 P2	Full match	No results	No results	No match	-3.94	303.053	4.439	1.3432e+07	1	0			8	15	10	DDA for preferred ion	FALSE	120537	203209	1.14296e+07	1.02033e+07	8.70372e+06	1.01515e+07	9.54128e+06	9.563e+06	1.0301e+07	1.16446e+07	8.33277e+06	7.37449e+06	6.88027e+06	1.04163e+07	1.01511e+07	1.04745e+07	8.07217e+06	8.22402e+06	9.16795e+06	1.15532e+07	7.25959e+06	7.81765e+06	8.63525e+06	9.6795e+06	1.03587e+07	9.54123e+06	1.27628e+07	9.86049e+06	1.01118e+07
FALSE		3-Buten-1-amine	C4 H9 N	Full match	No results	No results	Full match	0.08	71.0735	3.997	1.3932e+08	2	0			8	22	18	DDA for preferred ion	FALSE	120664	1.1761e+06	1.09164e+08	1.01786e+08	1.09584e+08	6.90052e+07	7.83755e+07	1.18616e+08	1.15321e+08	9.98909e+07	1.22721e+08	1.07703e+08	1.29067e+08	1.21443e+08	1.31989e+08	1.35561e+08	1.25684e+08	1.17561e+08	8.6521e+07	9.77395e+07	1.20468e+08	9.8319e+07	8.07669e+07	1.25722e+08	9.06526e+07	1.06828e+08	7.61751e+07	9.8244e+07	1.29897e+08
FALSE			C14 H23 N3 O7 S2	Full match	No results	No results	No results	-1.94	409.097	1.34	8.74067e+07	0	0			7	4	3	DDA for preferred ion	FALSE	71120.6	72870.6	200237	4.31786e+07	4.32977e+07	4.59322e+07	4.36872e+07	4.17046e+07	4.54565e+07	4.31761e+07	2.82298e+07	3.00883e+07	5.33179e+07	4.24301e+07	2.53412e+07	4.19223e+07	4.90019e+07	2.79862e+07	2.76e+07	2.42916e+07	3.21916e+07	2.54793e+07	1.58151e+07	2.94819e+07	2.66962e+07	2.50602e+07	3.07562e+07	1.50209e+07	3.15292e+07
FALSE		(3-Methyl-3H-imidazo[4,5-f]quinolin-2-yl)azanyl acetate	C13 H12 N4 O2	Full match	No results	No results	Full match	0.11	256.096	3.041	6.47923e+06	1	0			8	10	7	DDA for preferred ion	FALSE	75150.8	72232.8	1.85577e+06	1.60423e+06	1.70808e+06	1.72776e+06	1.80429e+06	1.96499e+06	1.67738e+06	1.69614e+06	4.59334e+06	6.14125e+06	4.3823e+06	2.68343e+06	3.57167e+06	2.44597e+06	4.41266e+06	4.49228e+06	6.08799e+06	3.51119e+06	1.55617e+06	5.26099e+06	4.81085e+06	4.46149e+06	4.88027e+06	4.75867e+06	4.33805e+06	4.65193e+06	1.65567e+06
FALSE		D-Glucose 6-phosphate	C6 H13 O9 P	Full match	Full match	Full match	Full match	0.08	260.03	4.339	4.62329e+07	53	2	67.9	47.7	8	13	13	DDA for preferred ion	FALSE	166560	148345	2.2972e+07	2.67987e+07	2.9773e+07	2.71249e+07	2.35435e+07	1.9872e+07	2.57764e+07	2.81652e+07	1.80485e+07	1.44526e+07	2.73453e+07	3.57782e+07	2.90404e+07	3.20973e+07	2.78211e+07	2.61122e+07	1.61571e+07	2.10618e+07	2.57423e+07	2.67531e+07	2.24149e+07	2.8923e+07	1.88239e+07	2.66076e+07	2.52452e+07	2.88777e+07	2.53598e+07
FALSE		N-(3-Carboxypropanoyl)-5-hydroxynorvaline	C9 H15 N O6	Full match	No results	No results	Full match	0.01	233.09	2.377	2.5795e+07	1	0			8	26	17	DDA for preferred ion	FALSE	443920	152718	1.01435e+07	7.29218e+06	1.11875e+07	9.44721e+06	1.25144e+07	9.60627e+06	1.1224e+07	8.16323e+06	4.59624e+06	9.52884e+06	6.32562e+06	5.2388e+06	8.09384e+06	4.77279e+06	8.95234e+06	5.3706e+06	5.17812e+06	7.27403e+06	5.55413e+06	8.30037e+06	1.08873e+07	1.04681e+07	6.32683e+06	5.91209e+06	1.12147e+07	8.34899e+06	6.70302e+06
FALSE			C26 H54 N O9 P	Full match	No results	No results	No results	0.27	555.354	2.811	2.34581e+08	0	0			8	4	3	DDA for preferred ion	FALSE	159249	87910.5	1.76644e+08	1.90517e+08	1.86664e+08	1.8823e+08	1.87222e+08	1.87316e+08	1.85142e+08	1.79799e+08	2.00702e+08	2.38606e+08	1.96468e+08	1.81357e+08	2.07389e+08	1.7592e+08	1.94066e+08	1.9429e+08	2.24089e+08	1.94109e+08	1.9117e+08	2.0305e+08	1.97891e+08	1.79272e+08	1.88274e+08	1.87364e+08	1.83665e+08	1.8922e+08	1.86497e+08
FALSE			C15 H25 N5 O9 S	Full match	No results	No results	No results	-4.51	451.135	4.669	1.00322e+07	0	0			8	25	24	DDA for preferred ion	FALSE	82870.8	62558.2	4.96244e+06	2.49873e+06	2.8201e+06	3.66735e+06	3.05188e+06	3.51709e+06	2.96137e+06	4.2744e+06	3.18954e+06	3.17876e+06	1.9919e+06	2.58158e+06	2.44028e+06	2.70872e+06	2.26731e+06	2.95591e+06	3.59125e+06	2.48281e+06	2.70455e+06	3.72248e+06	3.92519e+06	4.22171e+06	3.12756e+06	3.1892e+06	4.63977e+06	3.60453e+06	3.63517e+06
FALSE		(1S,6S)-6-Aminooctahydro-1-indolizinyl acetate	C10 H18 N2 O2	Full match	No results	No results	Full match	0	198.137	1.198	1.46074e+07	1	0			8	20	16	DDA for preferred ion	FALSE	83033.9	67054.1	6.82652e+06	8.91215e+06	1.13782e+07	7.89534e+06	8.63358e+06	8.18985e+06	8.92485e+06	7.55529e+06	1.33548e+07	7.1918e+06	1.22893e+07	7.61052e+06	7.06734e+06	6.24612e+06	8.23081e+06	1.02997e+07	6.60732e+06	1.08546e+07	1.26719e+07	1.1609e+07	1.38269e+07	8.57292e+06	9.22855e+06	7.88605e+06	1.17691e+07	8.1004e+06	1.24175e+07
FALSE		Glycylglutamic acid	C7 H12 N2 O5	Full match	No results	No results	Full match	0.03	204.075	4.974	9.80799e+06	6	0			8	10	9	DDA for preferred ion	FALSE	69447.6	91255	6.41063e+06	5.95532e+06	5.90806e+06	7.69432e+06	6.31348e+06	6.10628e+06	6.59869e+06	6.03914e+06	8.44131e+06	6.22779e+06	7.32874e+06	4.93715e+06	7.04247e+06	4.47524e+06	6.74391e+06	1.00098e+07	7.64116e+06	9.46323e+06	6.76579e+06	7.13714e+06	5.11488e+06	6.11966e+06	7.48965e+06	9.32831e+06	5.96306e+06	5.20445e+06	7.37863e+06
FALSE		Î³-Glu-Gly	C7 H12 N2 O5	Full match	No results	No results	Full match	-0.02	204.075	4.684	7.62878e+07	6	0			8	27	14	DDA for preferred ion	FALSE	41068.8	166624	5.03425e+07	5.14616e+07	4.00348e+07	3.96737e+07	3.8365e+07	4.44731e+07	4.91196e+07	5.69476e+07	4.65355e+07	4.50571e+07	3.40006e+07	5.34503e+07	5.75448e+07	5.46186e+07	3.67807e+07	4.79574e+07	4.84354e+07	7.31375e+07	6.34842e+07	3.5132e+07	5.04767e+07	3.85908e+07	3.59631e+07	3.65565e+07	4.58683e+07	6.01961e+07	7.44427e+07
FALSE		his-asn	C10 H15 N5 O4	Full match	No results	No results	Full match	-4.87	269.111	0.725	8.4592e+06	4	0			8	6	5	DDA for preferred ion	FALSE	130125	97083.1	5.84696e+06	5.22652e+06	5.67687e+06	4.95676e+06	5.4194e+06	5.7028e+06	5.55524e+06	5.59451e+06	4.38711e+06	5.01277e+06	4.07371e+06	4.76679e+06	6.06655e+06	5.17364e+06	4.10899e+06	4.21556e+06	4.46642e+06	5.8926e+06	6.89413e+06	4.02388e+06	5.10794e+06	5.32261e+06	4.12407e+06	4.01762e+06	5.0479e+06	5.73354e+06	6.26334e+06
FALSE			C4 H11 O8 P S	Full match	No results	No results	No results	-0.75	249.991	3.141	8.33426e+07	0	0			7	18	14	DDA for preferred ion	FALSE	145165	114549	2.03696e+06	3.6599e+07	4.2584e+07	3.94382e+07	4.82103e+07	3.45859e+07	4.73986e+07	3.58936e+07	3.93262e+07	6.47833e+07	6.27272e+07	3.32494e+07	6.40724e+07	2.97486e+07	5.58901e+07	3.91693e+07	4.88365e+07	5.87408e+07	3.1668e+07	9.53129e+07	3.37668e+07	6.44441e+07	8.20419e+07	5.25358e+07	6.22708e+07	2.55062e+07	2.28154e+07
FALSE			C15 H37 N4 O3 P	Full match	No results	No results	No results	-3.71	352.259	9.321	5.91991e+07	0	0			8	4	4	DDA for preferred ion	FALSE	8.87785e+06	7.1513e+06	4.18591e+07	4.23404e+07	4.39816e+07	4.13722e+07	4.59645e+07	4.47304e+07	4.16586e+07	4.12249e+07	5.04546e+07	2.77363e+07	5.91354e+07	4.06026e+07	4.21136e+07	4.90386e+07	4.64458e+07	4.45722e+07	3.99185e+07	2.58778e+07	4.24207e+07	3.85163e+07	3.90337e+07	2.37641e+07	4.69033e+07	2.78424e+07	3.7279e+07	4.57898e+07	3.57963e+07
FALSE			C36 H71 O3 P S	Full match	No results	No results	No match	4.08	614.489	12.944	2.79352e+07	35	0			8	11	11	DDA for preferred ion	FALSE	284968	192955	1.59519e+07	2.20004e+07	1.65632e+07	2.04131e+07	1.73159e+07	1.9492e+07	1.80759e+07	1.77089e+07	2.47588e+07	1.97231e+07	2.52385e+07	1.39457e+07	2.03977e+07	1.3031e+07	2.52109e+07	2.54995e+07	1.79842e+07	2.12715e+07	2.02778e+07	2.79687e+07	1.70422e+07	2.39298e+07	2.78315e+07	2.45875e+07	2.05186e+07	1.54021e+07	1.85818e+07
FALSE				No results	No results	No results	No results		1160.73	0.659	2.81497e+07	0	0			8	28	19	DDA for other ion	FALSE	60583	100827	1.00345e+07	7.62344e+06	6.7119e+06	6.18464e+06	7.37422e+06	8.18224e+06	1.06857e+07	8.2046e+06	1.5198e+07	1.97176e+07	1.2905e+07	2.46551e+07	1.08001e+07	1.85727e+07	2.9175e+07	1.97127e+07	2.84278e+07	2.65592e+07	1.5029e+07	9.52378e+06	2.47958e+07	9.20058e+06	1.80394e+07	9.60134e+06	1.02984e+07	2.20231e+07	3.00915e+07
FALSE			C27 H59 N3 O6 P2	Full match	No results	No results	No results	-4.62	583.385	2.742	6.07739e+07	0	0			8	2	1	DDA for preferred ion	FALSE	82172.3	130260	4.9955e+07	5.18768e+07	5.15884e+07	5.14455e+07	5.12311e+07	5.13528e+07	5.04645e+07	5.10012e+07	5.92036e+07	5.55665e+07	6.07701e+07	4.52788e+07	5.81981e+07	4.61661e+07	6.01749e+07	5.70495e+07	5.74633e+07	5.65952e+07	4.71412e+07	5.51412e+07	4.70568e+07	4.97516e+07	5.7985e+07	5.49035e+07	5.15281e+07	4.75379e+07	4.73534e+07
FALSE		5-amino-5-deoxy-3-dehydroshikimic acid	C7 H9 N O4	Full match	No results	Full match	Full match	0.3	171.053	1.959	1.78879e+08	4	0			8	28	21	DDA for preferred ion	FALSE	310170	191310	5.27561e+07	9.74534e+07	5.31556e+07	8.51612e+07	7.336e+07	7.3409e+07	7.85125e+07	6.29372e+07	7.3301e+07	8.97059e+07	5.51184e+07	8.43364e+07	5.54469e+07	7.66491e+07	3.2751e+07	6.39847e+07	6.4292e+07	4.25773e+07	1.3195e+08	5.32179e+07	6.03497e+07	4.31061e+07	5.96469e+07	5.47293e+07	5.99663e+07	5.21618e+07	9.3544e+07
FALSE		Maltotriose	C18 H32 O16	Full match	Full match	No results	Not the top hit	-0.13	504.169	6.128	3.0821e+08	46	2	94.7	72.9	8	15	10	DDA for preferred ion	FALSE	1.60819e+06	2.56721e+06	2.32699e+08	2.43853e+08	2.52301e+08	1.96177e+08	1.97614e+08	2.35602e+08	2.50362e+08	2.40155e+08	2.54938e+08	8.90909e+07	2.2872e+08	2.15228e+08	1.41536e+08	1.90411e+08	2.1498e+08	2.42616e+08	8.38922e+07	2.2074e+08	1.60075e+08	1.87263e+08	2.70323e+08	2.94399e+08	1.78634e+08	1.96872e+08	2.63535e+08	2.59471e+08	2.13821e+08
FALSE		Leu-Leu	C12 H24 N2 O3	Full match	No results	No results	Full match	-0.01	244.179	5.6	1.13324e+07	6	0			8	14	13	DDA for preferred ion	FALSE	106946	108399	1.14046e+06	1.19211e+06	843207	1.25857e+06	981351	1.08143e+06	1.27876e+06	1.02346e+06	143625	1.0381e+06	824703	232318	293810	306765	697691	132905	1.25046e+06	318532	304836	68546.9	1.11521e+07	52119.9	651847	933261	87363.6	1.16649e+07	337118
FALSE			C36 H73 N7 O3 S	Full match	No results	No results	No results	0.31	683.55	0.795	1.04443e+07	0	0			8	13	13	DDA for preferred ion	FALSE	111398	108446	5.99564e+06	7.35741e+06	6.83208e+06	7.10935e+06	6.86733e+06	8.16823e+06	5.12847e+06	6.96805e+06	6.53443e+06	7.05466e+06	8.49662e+06	6.80524e+06	9.8971e+06	8.28743e+06	7.04913e+06	9.21416e+06	9.22252e+06	5.72491e+06	8.46888e+06	1.04997e+07	6.67447e+06	5.89358e+06	9.36813e+06	4.93557e+06	1.03439e+07	7.53369e+06	6.73664e+06
FALSE		1-Linoleoyl-2-Hydroxy-sn-glycero-3-PC	C26 H50 N O7 P	Full match	No results	No results	Full match	-0.04	519.332	2.963	2.53127e+08	2	0			8	4	3	DDA for preferred ion	FALSE	34655.4	54806.1	2.1375e+08	2.34575e+08	2.16777e+08	2.3089e+08	2.20274e+08	2.1567e+08	2.20645e+08	2.24655e+08	2.177e+08	2.33285e+08	2.17719e+08	1.92426e+08	2.05951e+08	1.94805e+08	2.18761e+08	2.04053e+08	2.3733e+08	2.02706e+08	2.39045e+08	2.32272e+08	1.99876e+08	2.20646e+08	2.03187e+08	1.98564e+08	2.14805e+08	2.04697e+08	2.32132e+08
FALSE		carnosine	C9 H14 N4 O3	Full match	No results	No results	Full match	-0.09	226.107	7.358	7.58508e+06	8	0			7	8	5	DDA for preferred ion	FALSE	49638.8	44940.5	90949.6	4.60922e+06	4.80593e+06	4.75337e+06	4.94363e+06	4.47832e+06	5.07055e+06	4.54018e+06	7.13346e+06	5.26803e+06	7.03269e+06	3.32195e+06	5.85153e+06	3.06044e+06	7.2141e+06	6.72392e+06	6.74695e+06	5.53405e+06	4.88862e+06	8.13831e+06	6.62724e+06	6.3139e+06	6.98041e+06	7.07901e+06	5.8658e+06	6.20378e+06	4.87313e+06
FALSE		N-{6-[3-(trifluoromethyl)phenoxy]-3-pyridinyl}-2,3-dihydro-1-benzofuran-5-carboxamide	C21 H15 F3 N2 O3	No match	Full match	No results	No match	-4.8	400.102	2.958	6.62912e+07	4	1	72.7	65.8	8	8	8	DDA for preferred ion	FALSE	352041	404217	2.35477e+07	2.31637e+07	2.72918e+07	2.74029e+07	2.52404e+07	2.727e+07	2.3478e+07	2.3611e+07	1.95926e+07	3.37115e+07	1.48938e+07	3.83284e+07	1.852e+07	3.62818e+07	1.62761e+07	1.64031e+07	4.9197e+07	1.62991e+07	4.78163e+07	1.31399e+07	2.38985e+07	1.5677e+07	1.54355e+07	1.46894e+07	1.84068e+07	2.81954e+07	5.06791e+07
FALSE			C21 H33 O6 P3 S	Full match	No results	No results	No match	-2.81	506.12	9.319	1.41357e+07	1	0			8	12	12	DDA for preferred ion	FALSE	119283	115198	9.47752e+06	6.59268e+06	7.27181e+06	9.46754e+06	8.75068e+06	8.13613e+06	8.44783e+06	8.02415e+06	9.25711e+06	6.05074e+06	1.04085e+07	1.40942e+07	1.20099e+07	1.04135e+07	1.16409e+07	9.60008e+06	9.28509e+06	6.10956e+06	7.048e+06	7.05118e+06	1.05304e+07	3.98447e+06	9.8596e+06	4.43497e+06	6.82162e+06	9.40806e+06	8.08719e+06
FALSE			C12 H21 N3 O2 S2	Full match	No results	No results	No results	2.77	303.108	0.678	5.102e+06	0	0			8	9	9	DDA for preferred ion	FALSE	16659.8	25054.4	2.24503e+06	2.33515e+06	2.43247e+06	2.50971e+06	2.6415e+06	2.76743e+06	2.30689e+06	2.09056e+06	5.14699e+06	1.95452e+06	3.60804e+06	1.18853e+06	4.05776e+06	1.10674e+06	3.65452e+06	3.2958e+06	1.83261e+06	4.15065e+06	1.33753e+06	4.20595e+06	2.78019e+06	2.48222e+06	4.03854e+06	4.22005e+06	2.35034e+06	3.61027e+06	1.24055e+06
FALSE			C9 H21 O12 P	Full match	No results	No results	No match	-3.48	352.076	3.232	4.5673e+08	1	0			8	11	7	DDA for preferred ion	FALSE	181627	160790	2.87166e+08	3.3933e+08	3.01666e+08	3.053e+08	2.88148e+08	2.93697e+08	2.76781e+08	3.34247e+08	3.69546e+08	2.70763e+08	4.46391e+08	2.59691e+08	3.60054e+08	1.46177e+08	4.38833e+08	2.53402e+08	2.48408e+08	3.39743e+08	2.27262e+08	4.89876e+08	3.62682e+08	4.48457e+08	3.82955e+08	3.69634e+08	3.81014e+08	3.11925e+08	2.0309e+08
FALSE		thr-pro	C9 H16 N2 O4	Full match	No results	Partial match	Full match	0.19	216.111	5.328	5.82126e+06	4	0			8	5	5	DDA for preferred ion	FALSE	31321.7	30463.1	3.85357e+06	3.44724e+06	3.48485e+06	3.64618e+06	3.35002e+06	3.7743e+06	3.5761e+06	3.71444e+06	3.27886e+06	5.59007e+06	3.58871e+06	3.57143e+06	4.0411e+06	3.62973e+06	3.5754e+06	3.50839e+06	5.88865e+06	4.03795e+06	5.61713e+06	3.94493e+06	2.42966e+06	3.33189e+06	3.38295e+06	3.88306e+06	3.34778e+06	2.43736e+06	5.6783e+06
FALSE		L-Glutamic acid	C5 H9 N O4	Full match	Full match	Full match	Full match	0.15	147.053	4.041	9.3876e+08	16	4	87.6	50.7	8	6	6	DDA for preferred ion	FALSE	508800	1.64821e+06	7.06092e+08	6.79475e+08	6.47666e+08	6.04713e+08	6.59126e+08	6.73551e+08	7.29551e+08	6.55053e+08	5.28422e+08	6.88796e+08	5.29769e+08	5.09724e+08	5.55021e+08	5.12415e+08	5.63895e+08	5.25078e+08	6.43569e+08	4.74842e+08	7.61337e+08	5.55894e+08	5.61607e+08	5.91038e+08	5.1358e+08	5.70361e+08	6.05644e+08	5.50623e+08	7.73089e+08
FALSE			C16 H31 N4 O P	Full match	No results	No results	No match	3.48	326.225	9.211	3.37792e+06	4	0			8	7	4	DDA for preferred ion	FALSE	102681	122551	2.22144e+06	2.18003e+06	2.04659e+06	2.28099e+06	2.2538e+06	2.29235e+06	2.24178e+06	2.07201e+06	2.31732e+06	1.26246e+06	3.30214e+06	2.94845e+06	3.00478e+06	3.20752e+06	3.02512e+06	2.73963e+06	3.47044e+06	1.38093e+06	2.37934e+06	1.40535e+06	2.305e+06	786835	2.21149e+06	1.16161e+06	1.54522e+06	2.68916e+06	2.55899e+06
FALSE			C4 H9 N6 O6 P3	Full match	No results	No results	No results	3.88	329.981	1.313	5.97071e+06	0	0			8	11	10	DDA for preferred ion	FALSE	38842.1	40143.4	2.81201e+06	2.66995e+06	3.41815e+06	3.52615e+06	3.03026e+06	2.91699e+06	2.8519e+06	2.97791e+06	3.23594e+06	4.13041e+06	5.05447e+06	841335	3.84726e+06	901139	4.35729e+06	2.89314e+06	3.29028e+06	3.09283e+06	1.92874e+06	6.20834e+06	3.066e+06	3.97979e+06	4.5206e+06	4.23764e+06	3.43457e+06	2.40466e+06	1.10846e+06
FALSE			C8 H12 O8 S2	Full match	No results	No results	No results	-1.2	299.997	3.353	2.6482e+08	0	0			8	22	19	DDA for preferred ion	FALSE	684908	1.0395e+06	1.8148e+08	1.36834e+08	1.25444e+08	2.19456e+08	1.44823e+08	1.40038e+08	1.80443e+08	1.55685e+08	1.76338e+08	1.28427e+08	9.3191e+07	1.87398e+08	1.06385e+08	1.67493e+08	1.10216e+08	1.08141e+08	1.33715e+08	1.20462e+08	1.40571e+08	1.00571e+08	2.21491e+08	1.14261e+08	1.54344e+08	8.55931e+07	1.01951e+08	2.07461e+08	1.03413e+08
FALSE			C19 H47 N8 O5 P	Full match	No results	No results	No results	1.27	498.341	6.479	4.63381e+06	0	0			8	10	10	DDA for preferred ion	FALSE	44086.7	35688.6	667647	520857	680674	544701	626187	685334	607558	597247	303821	367841	4.3567e+06	574962	37959	4.57337e+06	336958	222015	556516	402213	394003	355088	358386	227480	4.41427e+06	161972	49110.9	4.25269e+06	313757
FALSE			C12 H32 N5 O12 P S	Full match	No results	No results	No results	-1.28	501.15	0.809	1.07289e+07	0	0			8	25	24	DDA for preferred ion	FALSE	58724.7	48679	6.5502e+06	6.83795e+06	6.25417e+06	5.25479e+06	1.06337e+07	6.58989e+06	5.83866e+06	6.40172e+06	4.76735e+06	4.77756e+06	4.67084e+06	3.74594e+06	3.31022e+06	3.1921e+06	3.56403e+06	3.9374e+06	3.71823e+06	3.24681e+06	7.43264e+06	4.12764e+06	3.80041e+06	5.26826e+06	4.34836e+06	4.12134e+06	3.61824e+06	2.76478e+06	6.27319e+06
FALSE			C8 H17 N3 O P2 S2	Full match	No results	No results	No results	-1.37	297.028	3.506	6.3972e+07	0	0			8	24	19	DDA for preferred ion	FALSE	107039	185538	5.1152e+07	2.77889e+07	4.80506e+07	3.79095e+07	4.15727e+07	3.38996e+07	4.5575e+07	4.72354e+07	2.96819e+07	3.39304e+07	5.28347e+07	2.18491e+07	4.729e+07	3.46722e+07	6.79329e+07	4.73787e+07	4.0661e+07	4.19665e+07	2.3473e+07	4.17908e+07	4.21249e+07	4.8636e+07	4.70038e+07	3.62054e+07	3.26368e+07	2.79955e+07	2.09686e+07
FALSE		2-phosphinomethylmalic acid	C5 H9 O7 P	Full match	No results	No results	Full match	0.15	212.009	1.208	7.181e+06	1	0			8	11	8	DDA for preferred ion	FALSE	43179.2	58708.5	4.3987e+06	3.58005e+06	4.19299e+06	4.24315e+06	3.5998e+06	3.90802e+06	4.25176e+06	4.21991e+06	3.27845e+06	2.73226e+06	4.42366e+06	3.70127e+06	2.80663e+06	4.85269e+06	3.68347e+06	3.19017e+06	4.42243e+06	3.00106e+06	3.64445e+06	3.21915e+06	5.2835e+06	2.7596e+06	3.25241e+06	3.1738e+06	3.76514e+06	3.50943e+06	3.4528e+06
FALSE		Glutarylcarnitine	C12 H21 N O6	Full match	No results	No results	Full match	0.11	275.137	5.922	4.57584e+07	2	0			8	19	17	DDA for preferred ion	FALSE	105395	168149	1.98757e+07	1.32562e+07	1.47587e+07	1.65772e+07	2.07575e+07	1.89512e+07	1.38013e+07	1.75167e+07	4.27626e+07	9.5133e+06	2.16112e+07	1.92926e+07	2.29401e+07	1.26116e+07	2.04235e+07	2.00069e+07	1.31334e+07	3.06234e+07	1.61257e+07	1.40427e+07	1.70925e+07	1.9002e+07	1.75992e+07	1.96462e+07	1.70762e+07	1.36735e+07	1.95576e+07
FALSE			C23 H22 O	Full match	No results	No results	No results	0.32	314.167	9.039	9.16732e+07	0	0			8	9	9	DDA for preferred ion	FALSE	1.57683e+07	1.33718e+07	6.89512e+07	9.16181e+07	8.20365e+07	8.04358e+07	8.91871e+07	8.08281e+07	7.71494e+07	7.69609e+07	8.07279e+07	8.37306e+07	7.6984e+07	7.6142e+07	7.46164e+07	7.28508e+07	7.79619e+07	7.55741e+07	8.05609e+07	7.3528e+07	8.1381e+07	8.39513e+07	8.02628e+07	8.71848e+07	8.13591e+07	8.07504e+07	7.75654e+07	8.10353e+07	8.94167e+07
FALSE			C13 H27 N O3 P2 S	Full match	No results	No results	No match	-1.97	339.118	1.09	6.4908e+06	1	0			8	8	8	DDA for preferred ion	FALSE	57659.1	62091.1	5.26893e+06	4.30601e+06	5.00409e+06	4.9211e+06	5.4781e+06	5.03714e+06	4.55872e+06	5.03167e+06	5.17875e+06	4.7572e+06	5.01294e+06	3.03442e+06	4.03125e+06	3.6134e+06	4.96867e+06	5.27411e+06	5.10505e+06	4.73105e+06	4.33088e+06	6.15092e+06	5.05035e+06	4.839e+06	6.11759e+06	5.74348e+06	4.86279e+06	4.47906e+06	4.8094e+06
FALSE		1-linoleoyl-sn-glycerol	C21 H38 O4	Full match	No results	No results	Full match	0.31	354.277	0.993	1.28776e+07	5	0			8	5	5	DDA for preferred ion	FALSE	885785	2.50082e+06	2.5043e+06	2.44025e+06	2.75363e+06	2.71289e+06	2.65513e+06	2.42132e+06	2.48937e+06	2.61415e+06	1.24556e+07	1.88824e+06	9.4176e+06	1.32183e+06	5.02542e+06	805531	9.25543e+06	1.27673e+07	1.67162e+06	5.34038e+06	2.92359e+06	9.75792e+06	2.26207e+06	4.82938e+06	8.22871e+06	7.53697e+06	4.14873e+06	1.75645e+06	2.47514e+06
FALSE		S-(Formylmethyl)glutathione	C12 H19 N3 O7 S	Full match	No results	No results	Full match	-3.34	349.093	1.371	1.39199e+07	2	0			7	14	14	DDA for preferred ion	FALSE	77562	94664.1	157396	4.17951e+06	5.35759e+06	6.09413e+06	5.8674e+06	4.67832e+06	4.55904e+06	5.16387e+06	2.15746e+06	3.26753e+06	3.23684e+06	4.25281e+06	5.51352e+06	7.32747e+06	2.04768e+06	3.05655e+06	4.47216e+06	8.25955e+06	6.03835e+06	2.44521e+06	1.94315e+06	3.79476e+06	1.94719e+06	2.5179e+06	2.07824e+06	2.225e+06	3.82617e+06
FALSE			C21 H33 N2 O2 P	Full match	No results	No results	No results	-2.31	376.227	0.894	3.42272e+06	0	0			8	24	23	DDA for preferred ion	FALSE	80513.7	78369.3	2.39037e+06	978839	2.12392e+06	2.15839e+06	1.92936e+06	2.10841e+06	1.65644e+06	2.00547e+06	2.02576e+06	2.39727e+06	1.02773e+06	137649	2.89252e+06	1.65441e+06	2.03882e+06	1.32077e+06	262644	2.39276e+06	1.07247e+06	2.34476e+06	2.04709e+06	1.87189e+06	3.44015e+06	1.7128e+06	3.41516e+06	2.69703e+06	2.19487e+06
FALSE		Ornithine	C5 H12 N2 O2	Full match	Full match	Full match	Full match	-0.28	132.09	0.639	3.59302e+06	6	8	99.2	89.1	8	14	14	DDA for preferred ion	FALSE	20518.3	22659.8	2.04169e+06	2.33186e+06	2.60548e+06	1.8649e+06	1.84978e+06	2.11972e+06	1.94947e+06	2.51717e+06	2.54427e+06	2.44412e+06	1.93728e+06	1.33608e+06	1.85197e+06	1.37798e+06	1.60978e+06	1.71632e+06	2.13839e+06	1.94973e+06	1.79215e+06	1.96841e+06	1.42293e+06	1.84376e+06	1.9558e+06	1.67082e+06	1.54085e+06	1.50904e+06	2.12763e+06
FALSE		THREO-SPHINGOSINE, (-)-	C18 H37 N O2	Full match	No results	Partial match	Full match	0.15	299.282	8.219	1.18902e+07	6	0			8	4	4	DDA for preferred ion	FALSE	2.2148e+06	1.36452e+06	8.53612e+06	9.13353e+06	8.64111e+06	8.56898e+06	8.47351e+06	9.31387e+06	8.73482e+06	8.51709e+06	1.06741e+07	1.03009e+07	1.10938e+07	6.06778e+06	1.00711e+07	5.87859e+06	1.08035e+07	1.02909e+07	9.67694e+06	8.99418e+06	1.04651e+07	9.08186e+06	1.06444e+07	9.12451e+06	1.07841e+07	1.08461e+07	1.05399e+07	9.63332e+06	9.94633e+06
FALSE			C5 H16 Cl N8 O6 P	Full match	No results	No results	No results	-1.98	350.061	0.848	3.02824e+06	0	0			8	13	7	DDA for preferred ion	FALSE	571010	306502	2.55443e+06	2.47009e+06	2.58612e+06	2.8641e+06	2.88182e+06	2.40815e+06	2.50206e+06	2.63115e+06	1.0991e+06	610634	839029	1.22952e+06	606043	995622	327281	779768	1.03291e+06	1.11483e+06	1.03698e+06	535234	337114	1.41116e+06	1.5452e+06	1.21835e+06	613810	1.80559e+06	337700
FALSE		4-O-(4-Deoxy-beta-L-threo-hex-4-enopyranuronosyl)-beta-D-galactopyranuronic acid	C12 H16 O12	Full match	No results	No results	Full match	-3.49	352.063	2.881	3.68954e+08	10	0			8	8	3	DDA for preferred ion	FALSE	117816	116053	2.44414e+08	2.37034e+08	2.42323e+08	2.54497e+08	2.37363e+08	2.52454e+08	2.50882e+08	2.33566e+08	2.87991e+08	2.86372e+08	3.26374e+08	2.1236e+08	2.42065e+08	2.05728e+08	3.23293e+08	2.93502e+08	3.47285e+08	2.38577e+08	2.49446e+08	3.07712e+08	2.49809e+08	3.09973e+08	3.49873e+08	3.54523e+08	3.04117e+08	2.54188e+08	2.52323e+08
FALSE			C19 H30 N2 O4	Full match	No results	No results	No results	4.8	350.222	9.332	6.65625e+07	0	0			8	13	7	DDA for preferred ion	FALSE	224436	224473	5.24422e+07	6.01905e+07	4.84822e+07	4.97113e+07	5.06454e+07	5.54394e+07	5.20789e+07	5.56972e+07	5.44479e+07	3.71754e+07	5.79838e+07	5.77737e+07	5.53414e+07	6.03787e+07	5.90515e+07	6.72713e+07	6.4797e+07	3.88166e+07	4.72113e+07	4.56623e+07	5.2119e+07	2.64456e+07	5.24353e+07	3.1897e+07	4.49438e+07	5.49848e+07	5.28496e+07
FALSE		ser-asn	C7 H13 N3 O5	Full match	No results	No results	Full match	0.01	219.086	5.129	5.79623e+06	4	0			8	10	9	DDA for preferred ion	FALSE	88525.5	88713.6	3.18253e+06	4.02247e+06	3.81843e+06	4.35297e+06	3.72617e+06	3.58407e+06	3.81035e+06	3.49583e+06	5.32665e+06	4.47961e+06	4.91933e+06	2.14873e+06	4.63061e+06	2.34809e+06	4.6614e+06	5.6435e+06	5.11762e+06	4.07888e+06	3.9286e+06	5.92032e+06	3.18324e+06	3.5487e+06	5.13842e+06	5.01907e+06	3.3415e+06	3.37233e+06	3.67192e+06
FALSE		N'-(4,5-dihydronaphtho[1,2-d][1,3]thiazol-2-yl)-N,N-dimethyliminoformamide	C14 H15 N3 S	No match	Invalid mass	No results	No match	16.16	257.103	6.275	1.3196e+08	2	5	63.2	8.2	8	16	12	DDA for preferred ion	FALSE	110592	637261	1.15099e+08	7.80503e+07	9.05372e+07	8.68238e+07	8.93924e+07	1.00641e+08	9.82409e+07	1.01448e+08	1.08546e+08	5.73413e+07	1.26435e+08	1.24609e+08	1.11138e+08	1.37012e+08	1.20143e+08	1.20913e+08	1.29767e+08	7.1555e+07	1.07084e+08	6.72972e+07	7.38979e+07	6.32718e+07	1.08276e+08	5.90184e+07	7.13028e+07	1.12902e+08	8.89653e+07
FALSE		Docosahexaenoic acid	C22 H32 O2	Full match	No results	No results	Full match	0.05	328.24	9.332	6.5331e+07	14	0			8	12	6	DDA for preferred ion	FALSE	267374	280363	5.30695e+07	5.97076e+07	4.92419e+07	5.03749e+07	5.10323e+07	5.56885e+07	5.25265e+07	5.58596e+07	5.57306e+07	3.66625e+07	5.98347e+07	5.93744e+07	5.61681e+07	6.16818e+07	6.0057e+07	6.78716e+07	6.63737e+07	3.83639e+07	4.81352e+07	4.62936e+07	5.32788e+07	2.59559e+07	5.33744e+07	3.10193e+07	4.39399e+07	5.59866e+07	5.38967e+07
FALSE				No results	No results	No results	No results		146.997	3.582	1.59242e+07	0	0			8	19	19	DDA for preferred ion	FALSE	384173	179017	9.4439e+06	1.15312e+07	1.54792e+07	1.57429e+07	1.10742e+07	1.20533e+07	1.34084e+07	9.82128e+06	1.01354e+07	9.32857e+06	1.15503e+07	1.08505e+07	1.04079e+07	6.82006e+06	9.81122e+06	1.18517e+07	1.12783e+07	1.05879e+07	1.18311e+07	8.7965e+06	1.44111e+07	9.68866e+06	1.15187e+07	1.04475e+07	6.82593e+06	1.18066e+07	9.47682e+06
FALSE			C14 H23 N3 O9	Full match	No results	No results	No results	-2.79	377.142	3.327	1.52405e+07	0	0			8	5	4	DDA for preferred ion	FALSE	72091.4	79333.5	1.12913e+07	1.26347e+07	1.27074e+07	1.24462e+07	1.21453e+07	1.15774e+07	1.16935e+07	1.24088e+07	1.22389e+07	1.45009e+07	1.27233e+07	1.15253e+07	1.21374e+07	1.17619e+07	1.05065e+07	1.19219e+07	1.37351e+07	1.07819e+07	1.49094e+07	1.44142e+07	1.23165e+07	1.25152e+07	1.18831e+07	1.18417e+07	1.2003e+07	1.2191e+07	1.34113e+07
FALSE		Glycylglycylglycine	C6 H11 N3 O4	Full match	No results	No results	Full match	0.07	189.075	6.048	8.32042e+06	6	0			8	8	8	DDA for preferred ion	FALSE	102717	118118	4.90849e+06	5.32968e+06	5.73657e+06	5.45038e+06	5.66186e+06	4.74095e+06	5.91928e+06	4.8279e+06	6.52672e+06	8.27718e+06	5.99752e+06	4.64489e+06	6.0908e+06	4.8339e+06	5.83981e+06	6.74634e+06	8.22642e+06	5.76265e+06	6.4044e+06	6.99712e+06	4.62235e+06	5.97302e+06	5.99919e+06	6.60532e+06	5.60433e+06	4.9784e+06	5.89554e+06
FALSE			C10 H19 N2 O3 P S	Full match	No results	No results	No results	2.54	278.086	0.99	5.93986e+06	0	0			8	17	17	DDA for preferred ion	FALSE	185531	92935.1	484929	480855	476629	573027	419833	543585	337749	581177	116549	110981	518106	161243	118898	264384	553331	103074	116635	198483	359906	121575	301772	573844	118468	128819	476122	111009	242180
FALSE				No results	No results	No results	No results		186.882	0.716	8.46556e+06	0	0			8	24	21	DDA for preferred ion	FALSE	358359	614055	7.46884e+06	4.09771e+06	4.38317e+06	4.73812e+06	5.72209e+06	4.87679e+06	6.63069e+06	5.82667e+06	1.86159e+06	1.7082e+06	3.69719e+06	6.55935e+06	5.1302e+06	3.98061e+06	2.39237e+06	5.24156e+06	7.02324e+06	2.02865e+06	2.65396e+06	622539	1.77631e+06	1.04443e+06	1.70368e+06	1.21645e+06	763599	2.05697e+06	2.21432e+06
FALSE		Lactamide	C3 H7 N O2	Full match	Full match	Partial match	Not the top hit	-0.17	89.0477	0.708	2.1184e+08	10	3	99.8	10	8	5	5	DDA for preferred ion	FALSE	76597	25849.4	1.36042e+08	1.29391e+08	1.32961e+08	1.31264e+08	1.33409e+08	1.31259e+08	1.46384e+08	1.24705e+08	1.12949e+08	1.46359e+08	1.12197e+08	1.01641e+08	1.37178e+08	1.05857e+08	1.13811e+08	1.09942e+08	1.37275e+08	1.42305e+08	1.48358e+08	9.19037e+07	1.31293e+08	1.34598e+08	1.08254e+08	1.11122e+08	1.19359e+08	1.29331e+08	1.39772e+08
FALSE		Docosatrienoic acid	C22 H38 O2	Full match	No results	No results	Full match	0.47	334.287	9.78	3.63342e+06	3	0			8	9	8	DDA for preferred ion	FALSE	149971	172691	2.64246e+06	2.50535e+06	2.32113e+06	2.7262e+06	2.34214e+06	2.20893e+06	2.65066e+06	2.67321e+06	2.85267e+06	1.71827e+06	2.93151e+06	2.48574e+06	1.82952e+06	2.95847e+06	2.77857e+06	2.34473e+06	2.59898e+06	1.92084e+06	2.00174e+06	904212	2.58246e+06	1.02874e+06	2.22186e+06	1.34047e+06	1.09762e+06	2.66733e+06	2.52885e+06
FALSE			C8 H18 N6 O5 S3	Full match	No results	No results	No results	3.55	374.051	0.769	3.03109e+07	0	0			8	16	11	DDA for preferred ion	FALSE	5.8416e+06	4.07637e+06	2.13858e+07	2.69043e+07	3.08588e+07	2.7716e+07	2.43492e+07	2.5104e+07	2.52142e+07	2.58544e+07	1.44667e+07	1.50304e+07	1.60443e+07	1.86967e+07	1.56042e+07	1.6252e+07	1.18547e+07	1.23771e+07	1.34369e+07	1.43017e+07	1.63725e+07	1.57211e+07	1.58048e+07	1.57276e+07	2.10212e+07	1.87309e+07	1.38237e+07	1.53946e+07	1.08186e+07
FALSE			C21 H28 N6	Full match	No results	No results	No match	0.9	364.238	9.765	1.87768e+07	1	0			8	19	16	DDA for preferred ion	FALSE	131729	67043.9	8.1878e+06	1.30405e+07	1.42002e+07	1.14818e+07	1.23439e+07	1.10263e+07	1.0313e+07	1.15647e+07	1.72679e+07	1.55995e+07	1.53009e+07	7.49887e+06	1.1708e+07	7.64993e+06	1.42597e+07	1.66549e+07	1.55695e+07	1.10694e+07	1.73474e+07	1.61949e+07	1.0369e+07	1.3354e+07	1.18793e+07	1.05523e+07	1.21851e+07	7.96471e+06	1.6371e+07
FALSE			C12 H11 O4 P	Full match	No results	No results	No results	0.15	250.04	7.334	5.61436e+06	0	0			8	10	9	DDA for preferred ion	FALSE	221593	309153	1.54499e+06	1.17494e+06	1.26381e+06	1.32963e+06	1.29386e+06	1.35067e+06	1.26207e+06	1.48626e+06	808706	918668	1.08009e+06	1.05164e+06	918999	982763	932104	964434	938360	932088	674299	776339	817433	685554	832957	861477	774181	993783	711495
FALSE		AJ6475000	C4 H6 O4 S	Full match	No results	No results	Full match	-1.22	149.999	3.353	1.9629e+08	1	0			8	14	14	DDA for preferred ion	FALSE	466620	1.04845e+06	1.46172e+08	1.63591e+08	1.03751e+08	1.31838e+08	1.57279e+08	1.39574e+08	1.26587e+08	1.54229e+08	1.25495e+08	9.72061e+07	6.60471e+07	1.51998e+08	7.46738e+07	1.45088e+08	9.45418e+07	7.85045e+07	1.04994e+08	1.16461e+08	1.19324e+08	5.67795e+07	1.37575e+08	1.03409e+08	9.77223e+07	6.98671e+07	9.46378e+07	1.35726e+08	7.65335e+07
FALSE			C17 H28 N6 O16 P2 S	Full match	No results	No results	No results	0.36	666.076	3.65	1.01209e+08	0	0			8	4	4	DDA for preferred ion	FALSE	188511	234020	4.70942e+07	4.6573e+07	4.84234e+07	4.66985e+07	4.63061e+07	4.30766e+07	4.72411e+07	4.90608e+07	7.55286e+07	3.87129e+07	1.00307e+08	4.24103e+07	4.46838e+07	4.26342e+07	9.62822e+07	8.03854e+07	4.2008e+07	4.27454e+07	2.13283e+07	3.21813e+07	8.06994e+07	3.04655e+07	5.44176e+07	4.36849e+07	3.51884e+07	8.42782e+07	2.24586e+07
FALSE			C14 H31 N7 O8 S2	Full match	No results	No results	No results	2.84	489.169	0.7	3.94051e+06	0	0			8	6	6	DDA for preferred ion	FALSE	8516.74	12152.3	2.21512e+06	2.44652e+06	2.43616e+06	2.5106e+06	2.63208e+06	2.44419e+06	2.30837e+06	2.28289e+06	2.14498e+06	1.91296e+06	1.66839e+06	1.76456e+06	2.10506e+06	1.40924e+06	1.97493e+06	1.77138e+06	2.03195e+06	2.06726e+06	3.51276e+06	2.45657e+06	2.1937e+06	2.72964e+06	1.64134e+06	1.62794e+06	2.55832e+06	2.00676e+06	3.46605e+06
FALSE			C14 H10 N2 O8 S	Full match	No results	No results	No results	-3.64	366.014	1.258	1.27538e+07	0	0			8	17	16	DDA for preferred ion	FALSE	48688.6	48231.9	6.23069e+06	8.47788e+06	8.41177e+06	8.41197e+06	9.19855e+06	8.04078e+06	5.62636e+06	8.30619e+06	9.71336e+06	1.32774e+07	1.11864e+07	6.16982e+06	1.05708e+07	6.6081e+06	8.22319e+06	8.63011e+06	1.19884e+07	7.33301e+06	8.43494e+06	1.32703e+07	1.0041e+07	7.24064e+06	8.72237e+06	7.92396e+06	9.35925e+06	1.0014e+07	6.99469e+06
FALSE			C33 H64 N O9 P	Full match	No results	No results	No results	0.24	649.432	2.364	1.77806e+07	0	0			8	13	8	DDA for preferred ion	FALSE	104101	1.03086e+06	1.3697e+07	1.56376e+07	1.47212e+07	1.72087e+07	1.47115e+07	1.46586e+07	1.35426e+07	1.56242e+07	8.88508e+06	7.50772e+06	9.12265e+06	8.25301e+06	8.93625e+06	7.88411e+06	9.32055e+06	7.2166e+06	6.89265e+06	8.03858e+06	9.83792e+06	9.20761e+06	8.77779e+06	7.49528e+06	9.9169e+06	9.23081e+06	7.40998e+06	7.91474e+06	7.66244e+06
FALSE		Asparagine	C4 H8 N2 O3	Full match	Full match	Full match	Full match	-0.23	132.053	0.708	8.13536e+06	8	1	69.6	44.1	8	7	7	DDA for preferred ion	FALSE	39332.5	29606.3	6.70004e+06	6.02613e+06	6.03779e+06	5.41114e+06	6.06628e+06	6.21035e+06	6.65046e+06	6.14903e+06	6.99516e+06	6.75726e+06	6.08956e+06	5.01025e+06	7.18932e+06	5.27773e+06	7.22432e+06	6.5191e+06	5.74744e+06	8.06654e+06	6.49983e+06	6.77124e+06	4.77438e+06	6.08149e+06	6.49391e+06	6.85642e+06	6.24915e+06	4.99447e+06	6.09673e+06
FALSE		Hypotaurine	C2 H7 N O2 S	Full match	Full match	No results	Full match	-0.6	109.02	4.78	1.00109e+08	1	1	86.8	9.3	8	14	7	DDA for preferred ion	FALSE	75886.3	106971	4.34836e+07	4.76429e+07	4.1421e+07	4.04762e+07	3.96786e+07	4.28484e+07	4.33497e+07	4.71106e+07	4.26413e+07	4.95104e+07	3.22787e+07	4.49582e+07	3.34802e+07	5.03478e+07	2.91021e+07	3.85511e+07	5.25674e+07	3.51442e+07	3.1908e+07	5.96551e+07	3.76143e+07	4.34861e+07	3.83793e+07	3.74373e+07	4.20885e+07	4.45541e+07	3.98118e+07
FALSE		Ferulic acid 4-O-sulfate	C10 H10 O7 S	Full match	No results	No results	Full match	0.3	274.015	0.562	3.0556e+07	4	0			8	21	21	DDA for preferred ion	FALSE	73305.3	75154.9	6.10393e+06	5.69241e+06	3.22612e+06	5.12786e+06	3.67474e+06	4.81742e+06	6.08805e+06	5.34894e+06	844858	2.55e+06	315421	3.00845e+06	2.73044e+06	2.68191e+06	254294	1.01234e+06	2.44432e+06	2.79386e+06	2.5655e+06	832825	5.73108e+06	2.0039e+06	1.09877e+06	755686	1.53976e+06	5.26214e+06	1.80336e+06
FALSE			C17 H26 N2 O9	Full match	No results	No results	No results	-2.2	402.163	6.971	1.06106e+07	0	0			8	8	7	DDA for preferred ion	FALSE	79442.2	92159.5	7.39142e+06	8.25269e+06	8.1211e+06	9.05651e+06	8.9841e+06	7.83823e+06	7.60506e+06	7.96733e+06	5.54968e+06	8.64114e+06	6.70866e+06	1.06105e+07	7.55952e+06	1.01126e+07	6.43803e+06	5.96859e+06	8.1238e+06	7.13771e+06	9.77441e+06	6.59185e+06	7.21894e+06	5.24499e+06	4.80533e+06	4.88172e+06	4.73422e+06	7.70948e+06	9.3935e+06
FALSE		L-alpha-lysophosphatidylcholine	C22 H46 N O7 P	Full match	No results	No results	Full match	0.03	467.301	3.062	9.51448e+06	2	0			8	6	6	DDA for preferred ion	FALSE	31144.4	76537.6	7.33704e+06	6.71191e+06	6.0689e+06	7.01441e+06	7.17236e+06	6.76621e+06	6.79083e+06	7.01201e+06	6.25254e+06	7.92052e+06	6.47726e+06	8.45883e+06	9.51212e+06	8.09423e+06	6.19833e+06	6.67366e+06	8.21626e+06	9.19737e+06	5.62643e+06	5.36448e+06	6.6415e+06	5.34663e+06	4.70132e+06	4.89772e+06	5.55385e+06	6.57271e+06	5.97011e+06
FALSE			C7 H14 N4 O8 P2	Full match	No results	No results	No results	-3.67	344.027	3.347	5.20728e+07	0	0			8	23	23	DDA for preferred ion	FALSE	44976.4	43533	3.26846e+07	1.86507e+07	1.70547e+07	1.89695e+07	1.96921e+07	2.67262e+07	2.51269e+07	2.51519e+07	1.19725e+07	1.51176e+07	3.83346e+07	1.76387e+07	3.11434e+07	1.52073e+07	5.23858e+07	2.00069e+07	1.55553e+07	4.20811e+07	6.73297e+06	3.38655e+07	2.41412e+07	4.38163e+07	4.40256e+07	4.50872e+07	5.02943e+07	2.90222e+07	1.14829e+07
FALSE			C11 H16 N6 O	Full match	No results	No results	No results	1.04	248.139	8.01	9.16525e+07	0	0			8	26	17	DDA for preferred ion	FALSE	1.3246e+06	378064	3.46407e+07	4.29375e+07	5.44353e+07	6.09054e+07	4.75084e+07	4.78111e+07	4.55981e+07	4.22818e+07	6.74687e+07	4.12837e+07	8.81693e+07	9.41977e+07	5.22124e+07	5.68435e+07	5.30634e+07	4.35262e+07	7.69308e+07	3.92468e+07	6.48468e+07	4.03871e+07	9.32624e+07	3.67012e+07	6.19675e+07	3.06154e+07	2.95936e+07	5.32695e+07	6.66065e+07
FALSE		(2S)-3-Methyl-2-({[(3S,4S,5R)-2,3,4-trihydroxy-5-(hydroxymethyl)tetrahydro-2-furanyl]methyl}amino)butanoic acid (non-preferred name)	C11 H21 N O7	Full match	No results	No results	Full match	0.38	279.132	0.753	1.19235e+07	1	0			8	9	7	DDA for preferred ion	FALSE	84890	91437.3	7.1962e+06	8.651e+06	8.97623e+06	8.514e+06	8.54641e+06	8.5733e+06	7.91887e+06	7.87869e+06	1.06478e+07	5.87005e+06	9.85119e+06	6.77966e+06	1.1407e+07	6.5823e+06	1.00255e+07	9.8873e+06	5.14013e+06	1.12848e+07	1.00449e+07	1.02149e+07	8.04202e+06	9.46655e+06	8.58355e+06	8.6145e+06	9.05944e+06	7.43181e+06	8.60224e+06
FALSE			C18 H29 N7 O9	Full match	No results	No results	No results	-3.6	487.201	5.387	1.32604e+07	0	0			8	8	7	DDA for preferred ion	FALSE	121125	155394	8.55522e+06	6.86622e+06	7.82607e+06	8.09494e+06	8.21707e+06	7.31284e+06	8.04189e+06	8.02785e+06	1.25763e+07	5.30709e+06	1.05798e+07	6.63282e+06	7.70908e+06	6.39743e+06	1.2502e+07	1.2586e+07	4.77687e+06	6.89465e+06	6.68263e+06	7.79748e+06	1.09964e+07	8.17063e+06	7.07843e+06	6.50226e+06	9.47066e+06	1.38122e+07	6.38549e+06
FALSE			C8 H11 N O5	Full match	No results	No results	No results	0.02	201.064	0.882	1.24466e+07	0	0			8	16	9	DDA for preferred ion	FALSE	108626	153648	3.84659e+06	4.49447e+06	4.67136e+06	4.04163e+06	4.8735e+06	4.5743e+06	4.47392e+06	3.88488e+06	5.0122e+06	4.16837e+06	4.11537e+06	3.56652e+06	4.08677e+06	2.97017e+06	1.74119e+06	3.28804e+06	3.66606e+06	4.4402e+06	4.01829e+06	7.55895e+06	4.3775e+06	2.69363e+06	4.59977e+06	3.74502e+06	6.02943e+06	5.01391e+06	2.76397e+06
FALSE			C23 H43 N10 O5 P S	Full match	No results	No results	No results	-3.35	602.286	1.208	6.34644e+06	0	0			8	12	10	DDA for preferred ion	FALSE	40700.7	31647.7	3.17704e+06	3.66257e+06	4.3443e+06	4.0589e+06	3.91452e+06	3.60867e+06	3.45839e+06	3.68151e+06	5.77458e+06	5.1714e+06	4.91917e+06	3.60542e+06	5.41431e+06	3.12685e+06	5.06386e+06	5.29581e+06	3.49951e+06	3.69443e+06	4.72883e+06	5.01475e+06	4.50677e+06	5.16018e+06	5.09389e+06	4.34954e+06	4.69476e+06	3.79498e+06	4.15697e+06
FALSE		4149853	C21 H41 N O4	Full match	No results	No results	Full match	0.46	371.304	0.987	6.36815e+06	1	0			8	13	13	DDA for preferred ion	FALSE	575414	801962	1.12739e+06	1.26136e+06	1.41677e+06	1.54821e+06	1.50712e+06	1.2146e+06	1.36129e+06	1.11529e+06	6.26318e+06	1.02994e+06	4.52685e+06	549881	2.67552e+06	384012	3.80787e+06	6.46061e+06	905562	2.99432e+06	1.44092e+06	5.01238e+06	1.26e+06	2.40096e+06	4.49888e+06	3.27011e+06	2.00057e+06	1.14362e+06	1.26209e+06
FALSE			C6 H14 Cl N7 O4 P2	Full match	No results	No results	No results	-4.49	345.026	5.199	1.41126e+07	0	0			8	12	12	DDA for preferred ion	FALSE	96042.8	115654	9.0966e+06	1.1913e+07	1.34976e+07	1.17234e+07	1.13551e+07	1.0629e+07	1.01968e+07	1.12742e+07	8.76211e+06	1.00577e+07	8.7894e+06	1.08319e+07	8.27606e+06	1.03737e+07	8.49821e+06	6.57078e+06	7.34451e+06	8.77305e+06	1.22756e+07	9.91536e+06	8.7752e+06	5.64626e+06	4.98434e+06	9.40807e+06	8.17792e+06	6.84041e+06	1.0661e+07
FALSE			C19 H39 N4 O3 P	Full match	No results	No results	No results	-3.31	402.275	9.141	4.54068e+06	0	0			8	26	23	DDA for preferred ion	FALSE	273811	314440	1.3018e+06	1.61448e+06	2.42851e+06	1.17591e+06	1.58371e+06	1.5881e+06	1.6216e+06	1.51551e+06	2.21287e+06	868228	2.07654e+06	1.57276e+06	2.97069e+06	4.72458e+06	2.58831e+06	2.70675e+06	1.82996e+06	2.34153e+06	3.79305e+06	1.28724e+06	1.39261e+06	621132	2.23171e+06	551172	1.53802e+06	2.05696e+06	1.88091e+06
FALSE		5385682	C24 H50 N O7 P	Full match	No results	No results	Full match	0.07	495.333	2.983	8.25956e+08	2	0			8	2	2	DDA for preferred ion	FALSE	540887	688890	7.17721e+08	7.50324e+08	7.21257e+08	7.42137e+08	7.37384e+08	7.30441e+08	7.17304e+08	7.3619e+08	7.81741e+08	8.17743e+08	7.41369e+08	6.64331e+08	7.04822e+08	6.85644e+08	6.93055e+08	7.16393e+08	8.0706e+08	6.98176e+08	7.21114e+08	7.50624e+08	7.49739e+08	7.00701e+08	6.86701e+08	7.14476e+08	6.84271e+08	7.2047e+08	6.85163e+08
FALSE		Isovalerylglutamic acid	C10 H17 N O5	Full match	No results	No results	Full match	0.06	231.111	1.475	1.05892e+07	2	0			8	6	6	DDA for preferred ion	FALSE	439862	157712	5.41613e+06	5.12537e+06	5.79318e+06	5.5154e+06	6.09061e+06	5.54401e+06	5.30367e+06	5.3238e+06	6.09855e+06	3.96632e+06	5.07477e+06	4.91792e+06	5.96647e+06	4.17058e+06	5.28135e+06	5.63554e+06	3.65036e+06	5.06938e+06	4.59925e+06	5.85041e+06	5.37446e+06	5.04988e+06	4.37824e+06	4.41611e+06	6.30932e+06	6.0034e+06	3.92211e+06
FALSE			C5 H Br N P S	Full match	No results	No results	No results	3.14	216.876	0.721	1.41561e+07	0	0			8	10	8	DDA for preferred ion	FALSE	1.45334e+06	1.23295e+06	7.76513e+06	9.51246e+06	9.99637e+06	9.58172e+06	9.51866e+06	9.16741e+06	8.27146e+06	9.0163e+06	5.15487e+06	4.21042e+06	8.54181e+06	1.45132e+07	9.61015e+06	7.92836e+06	5.0986e+06	9.722e+06	1.19496e+07	3.25911e+06	7.1536e+06	1.90703e+06	4.88894e+06	2.51701e+06	4.04047e+06	2.31261e+06	1.63955e+06	3.76043e+06	4.37604e+06
FALSE		2-Arachidonoyl glycerol	C23 H38 O4	No match	Invalid mass	No results	No results	-6.21	378.275	9.42	8.6419e+07	0	1	91.3	9.6	8	21	12	DDA for preferred ion	FALSE	1.86402e+06	1.09216e+06	3.64105e+07	5.51766e+07	5.49232e+07	5.13048e+07	5.17472e+07	5.12308e+07	4.69811e+07	4.61467e+07	7.45696e+07	4.0671e+07	6.54941e+07	2.67141e+07	6.51375e+07	3.00582e+07	6.27916e+07	7.43832e+07	3.54368e+07	4.87802e+07	4.91659e+07	7.08205e+07	3.52189e+07	5.57713e+07	7.83298e+07	7.37281e+07	4.13595e+07	2.93309e+07	4.45933e+07
FALSE			C20 H38 N9 O18 P3	Full match	No results	No match	No match	0.26	785.155	3.041	1.79838e+08	3	0			8	2	2	DDA for other ion	FALSE	70273.1	128087	5.09014e+07	5.22123e+07	5.22254e+07	5.26381e+07	5.13616e+07	5.12285e+07	4.99851e+07	5.30073e+07	1.32804e+08	1.70143e+08	1.24748e+08	7.69568e+07	1.06317e+08	7.59554e+07	1.20634e+08	1.35755e+08	1.81043e+08	1.02899e+08	4.62644e+07	1.46837e+08	1.28191e+08	1.28107e+08	1.38187e+08	1.34301e+08	1.44273e+08	1.36841e+08	4.67287e+07
FALSE			C14 H23 N3 O7 S2	Full match	No results	No results	Invalid mass	0.19	409.098	1.513	1.27062e+07	1	0			7	4	4	DDA for preferred ion	FALSE	19855.3	18350.7	33519.9	5.3523e+06	4.97569e+06	4.98017e+06	5.5748e+06	5.21823e+06	5.24069e+06	5.09643e+06	4.26544e+06	4.20723e+06	6.16528e+06	6.21314e+06	3.58451e+06	5.1524e+06	6.73505e+06	3.60696e+06	4.11216e+06	3.26359e+06	3.4699e+06	3.31429e+06	1.94324e+06	3.89236e+06	3.03312e+06	3.03579e+06	4.18276e+06	2.12791e+06	3.29899e+06
FALSE			C7 H15 N9 O9 P2 S	Full match	No results	No results	No results	4.5	463.021	4.285	1.43377e+07	0	0			8	9	8	DDA for preferred ion	FALSE	125730	168150	9.97474e+06	7.9299e+06	8.82628e+06	9.10204e+06	8.26275e+06	9.64684e+06	9.72173e+06	8.61581e+06	1.27514e+07	8.83497e+06	1.29486e+07	1.06176e+07	7.28904e+06	8.78815e+06	1.46244e+07	1.26868e+07	1.07182e+07	8.78801e+06	5.60481e+06	5.47322e+06	1.03868e+07	4.78271e+06	9.75129e+06	1.08694e+07	4.3981e+06	1.0362e+07	7.76675e+06
FALSE			C13 H19 N5 O3	Full match	No results	No results	No match	-4.46	293.147	1.727	1.2042e+08	2	0			8	15	11	DDA for preferred ion	FALSE	4.52137e+06	4.06895e+06	1.05244e+08	9.01635e+07	8.62753e+07	7.85309e+07	8.77857e+07	9.37239e+07	8.14031e+07	1.0499e+08	1.22636e+08	6.2633e+07	1.00467e+08	6.6782e+07	1.1585e+08	7.48956e+07	9.62472e+07	8.28072e+07	4.97637e+07	1.01901e+08	1.11074e+08	1.27551e+08	8.66936e+07	1.08057e+08	9.2583e+07	8.68813e+07	1.03014e+08	7.49905e+07	7.97791e+07
FALSE			C23 H42 O6	Full match	No results	No results	No results	-2.2	414.297	0.783	1.16156e+07	0	0			8	13	12	DDA for preferred ion	FALSE	359652	350468	4.60618e+06	6.48072e+06	6.1462e+06	6.45638e+06	5.85533e+06	4.76854e+06	5.96021e+06	5.49149e+06	8.4487e+06	2.35934e+06	7.61972e+06	2.41679e+06	9.22822e+06	2.70948e+06	9.12911e+06	1.01589e+07	1.98908e+06	9.29682e+06	5.14404e+06	1.1432e+07	3.44267e+06	7.24568e+06	1.16299e+07	1.15122e+07	5.90886e+06	2.96553e+06	4.6268e+06
FALSE		1-Oleoyl-rac-glycerol	C21 H40 O4	Full match	No results	No results	Full match	0.16	356.293	9.419	8.88744e+07	7	0			8	21	13	DDA for preferred ion	FALSE	2.02664e+06	1.03925e+06	3.72664e+07	5.73433e+07	5.6689e+07	5.3189e+07	5.36789e+07	5.28961e+07	4.85894e+07	4.76073e+07	7.73953e+07	4.2112e+07	6.77359e+07	2.7589e+07	6.73207e+07	3.09291e+07	6.479e+07	7.64399e+07	3.65391e+07	5.0622e+07	5.08915e+07	7.36786e+07	3.64432e+07	5.7632e+07	8.11976e+07	7.60253e+07	4.29577e+07	3.02134e+07	4.58702e+07
FALSE			C38 H73 N2 O3 P	Full match	No results	No results	No results	-4.24	636.533	0.851	1.11619e+07	0	0			8	14	14	DDA for preferred ion	FALSE	208234	181147	5.69335e+06	4.99794e+06	6.4497e+06	6.81388e+06	7.61021e+06	5.83017e+06	5.37876e+06	5.57112e+06	1.13058e+07	2.52868e+06	7.49246e+06	4.54074e+06	8.45446e+06	9.5529e+06	8.80399e+06	9.52756e+06	5.16829e+06	3.19772e+06	7.21766e+06	9.64912e+06	8.15899e+06	3.04454e+06	9.77379e+06	2.74171e+06	8.57869e+06	9.81357e+06	7.6254e+06
FALSE		DL-3-Aminoisobutyric acid	C4 H9 N O2	Full match	Full match	Partial match	Not the top hit	0.09	103.063	5.565	5.44225e+06	19	3	94.1	9.7	8	11	7	DDA for preferred ion	FALSE	149487	111526	3.21396e+06	3.55486e+06	3.49345e+06	3.35328e+06	3.42756e+06	3.44323e+06	3.85389e+06	3.02252e+06	3.28887e+06	4.87166e+06	3.26458e+06	1.97008e+06	3.23983e+06	1.95363e+06	3.13078e+06	3.22687e+06	4.14588e+06	2.81664e+06	2.36412e+06	4.04973e+06	2.44562e+06	3.40992e+06	3.5545e+06	3.45875e+06	3.12859e+06	2.28438e+06	2.32005e+06
FALSE			C18 H24 N6 O3 P2 S2	Full match	No results	No results	No results	1.38	498.083	0.59	1.54812e+07	0	0			8	14	12	DDA for other ion	FALSE	77065.1	107899	7.11229e+06	5.29024e+06	6.15994e+06	6.09133e+06	7.48824e+06	5.43763e+06	6.70816e+06	6.3396e+06	3.53513e+06	4.28696e+06	7.31758e+06	7.00475e+06	7.19141e+06	8.61009e+06	8.34111e+06	4.1412e+06	5.38618e+06	6.90153e+06	2.9512e+06	3.75342e+06	7.46587e+06	4.10656e+06	4.03317e+06	3.9408e+06	4.35964e+06	9.09708e+06	4.85088e+06
FALSE		Ornithine	C5 H12 N2 O2	Full match	Full match	Full match	Full match	-0.27	132.09	0.696	7.89107e+06	6	4	99.2	89.1	8	10	8	DDA for preferred ion	FALSE	26161.3	23841.8	3.73626e+06	3.91391e+06	3.56415e+06	4.49871e+06	4.08878e+06	3.98e+06	3.61706e+06	3.8435e+06	3.44223e+06	3.315e+06	3.12813e+06	3.50028e+06	3.98693e+06	3.31415e+06	3.49829e+06	3.60348e+06	4.2632e+06	3.72557e+06	4.491e+06	3.03464e+06	3.39507e+06	3.25391e+06	3.26011e+06	3.08957e+06	3.02347e+06	3.60084e+06	3.61333e+06
FALSE			C20 H13 N7 O4 P2 S	Full match	No results	No results	No results	0.73	509.023	1.337	5.03127e+06	0	0			7	15	15	DDA for preferred ion	FALSE	31547.1	31471.7	67679.7	1.74287e+06	2.30273e+06	1.69765e+06	1.51186e+06	1.62421e+06	1.94548e+06	1.99249e+06	994852	770763	2.10626e+06	2.15233e+06	1.55669e+06	1.9337e+06	2.64655e+06	1.13818e+06	765778	1.22638e+06	1.64955e+06	739076	494014	993393	862336	996516	1.12978e+06	500205	1.51178e+06
FALSE		(2S)-2-Piperazinecarboxylic acid	C5 H10 N2 O2	Full match	No results	No results	Full match	-0.26	130.074	4.378	1.01409e+07	7	0			8	4	4	DDA for preferred ion	FALSE	59648.6	46271.2	5.28094e+06	5.15631e+06	4.8532e+06	5.14468e+06	5.0932e+06	5.02541e+06	4.88772e+06	5.43688e+06	3.06288e+06	4.54804e+06	3.38462e+06	4.89976e+06	6.73291e+06	5.21107e+06	3.14573e+06	3.04856e+06	4.79815e+06	6.83163e+06	6.29695e+06	4.11562e+06	6.05978e+06	5.98533e+06	4.31464e+06	4.33706e+06	6.88604e+06	6.46498e+06	6.37682e+06
FALSE			C13 H18 N3 O4 P	Full match	No results	No results	No match	1.59	311.104	0.903	7.58597e+06	2	0			8	19	17	DDA for preferred ion	FALSE	54445.7	46652.3	4.21302e+06	5.35808e+06	6.48967e+06	5.04271e+06	4.88072e+06	5.34921e+06	3.73825e+06	5.84643e+06	6.68794e+06	4.58786e+06	5.53271e+06	4.7732e+06	7.03164e+06	3.96448e+06	5.79564e+06	7.10988e+06	4.21848e+06	5.61725e+06	4.71207e+06	6.09596e+06	5.66654e+06	5.31915e+06	5.33355e+06	5.36615e+06	3.82851e+06	3.96507e+06	4.63544e+06
FALSE		Palmitic acid	C16 H32 O2	Full match	Full match	Full match	Full match	-0.03	256.24	9.516	4.36468e+08	11	6	98.3	9.9	8	5	5	DDA for preferred ion	FALSE	5.67888e+07	6.57014e+07	3.45355e+08	3.67824e+08	3.66217e+08	3.74732e+08	3.93732e+08	3.70841e+08	3.75789e+08	3.33555e+08	3.84534e+08	3.70383e+08	4.07991e+08	3.25622e+08	3.13265e+08	3.16947e+08	3.77503e+08	4.16744e+08	3.96598e+08	3.91112e+08	3.36534e+08	4.41204e+08	2.99993e+08	4.02133e+08	3.5898e+08	4.19393e+08	3.66456e+08	3.32997e+08	3.84983e+08
FALSE		1-Linoleoyl glycerol	C21 H38 O4	No match	Invalid mass	No results	No match	-50837.5	336.266	9.153	1.62278e+07	10	2	66.8	47.5	8	13	12	DDA for preferred ion	FALSE	41233.1	48055.4	1.00214e+07	1.31088e+07	9.45163e+06	9.29571e+06	9.82162e+06	1.16455e+07	1.03762e+07	1.09373e+07	1.33894e+07	6.31483e+06	1.42748e+07	1.08097e+07	1.38108e+07	1.61841e+07	1.55945e+07	1.6751e+07	1.09997e+07	6.40857e+06	1.31787e+07	8.75049e+06	1.26303e+07	3.37212e+06	1.34808e+07	4.69524e+06	8.71844e+06	1.51479e+07	1.03157e+07
FALSE		14(Z)-Eicosenoic acid	C20 H38 O2	Full match	Full match	No results	Partial match	0.15	310.287	0.823	3.54931e+07	13	3	96.4	9.8	8	8	4	DDA for preferred ion	FALSE	246416	240432	2.81687e+07	2.73314e+07	2.49901e+07	2.82912e+07	2.81389e+07	2.68304e+07	2.63448e+07	2.8312e+07	3.09192e+07	2.06113e+07	2.6622e+07	2.49282e+07	2.1305e+07	2.30787e+07	3.04773e+07	2.36677e+07	2.7094e+07	2.26113e+07	2.2856e+07	1.73604e+07	2.38144e+07	2.03604e+07	1.70233e+07	2.05111e+07	2.11652e+07	2.8925e+07	2.60302e+07
FALSE			C16 H31 N5 S	Full match	No results	No results	No results	-2.18	325.229	6.051	1.62103e+07	0	0			8	18	11	DDA for preferred ion	FALSE	380383	187108	8.14294e+06	9.36518e+06	1.11533e+07	1.10552e+07	1.03715e+07	1.02592e+07	9.66543e+06	8.84915e+06	9.48655e+06	1.48218e+07	7.81752e+06	1.03278e+07	8.44519e+06	9.6852e+06	8.09235e+06	8.57398e+06	1.44267e+07	7.6519e+06	1.17403e+07	1.06753e+07	1.02818e+07	7.63749e+06	8.71204e+06	8.71685e+06	7.93405e+06	8.86336e+06	1.1221e+07
FALSE			C10 H11 N5 O3	Full match	No results	No results	No match	0.08	249.086	1.087	2.20908e+07	2	0			8	6	6	DDA for preferred ion	FALSE	112314	203716	1.55054e+07	1.5374e+07	1.53375e+07	1.56604e+07	1.62999e+07	1.7255e+07	1.61179e+07	1.40784e+07	1.77795e+07	1.75283e+07	1.7112e+07	1.49626e+07	1.51212e+07	1.44519e+07	1.6553e+07	1.73944e+07	1.56502e+07	1.52007e+07	1.54303e+07	1.8258e+07	1.27061e+07	1.6678e+07	1.95092e+07	1.91266e+07	1.75637e+07	1.45611e+07	1.36534e+07
FALSE		7Z,10Z-Hexadecadienoic acid	C16 H28 O2	Full match	No results	No results	Full match	0.13	252.209	9.145	7.33562e+06	12	0			8	9	8	DDA for preferred ion	FALSE	77064.7	122079	4.75558e+06	4.09249e+06	5.12861e+06	4.25369e+06	4.39562e+06	4.50406e+06	4.17715e+06	4.98497e+06	5.42048e+06	4.06964e+06	5.38822e+06	2.14384e+06	4.07659e+06	2.66585e+06	5.74827e+06	7.52223e+06	5.3902e+06	4.68077e+06	5.74553e+06	6.77589e+06	2.92932e+06	4.96515e+06	6.71297e+06	7.02613e+06	5.2639e+06	4.08846e+06	5.70409e+06
[truncated: 2,595 more rows]
[truncated: 29 more columns]
