# Supplementary material for: Carnitine O-octanoyltransferase (CROT) deficiency in mice leads to an increase of omega-3 fatty acids
Source: Front Mol Biosci. 2024 Jul 15;11:1374316. doi: 10.3389/fmolb.2024.1374316 (PMC11284101; doi:10.3389/fmolb.2024.1374316)
Supplement: Supplementary file 4 [file DataSheet2.xlsx]

## Sheet: 1_Plasma_All data combined
																				MouseID:	216-1	216-1	216-3	216-3	217-2	217-2	217-5	217-5	221-4	221-4	216-2	216-2	216-4	216-4	216-7	216-7	217-3	217-3	217-4	217-4	213-3	213-3	214-3	214-3	215-1	215-1	216-5	216-5	216-6
																				Genotype:	CROT-/-	CROT-/-	CROT-/-	CROT-/-	CROT-/-	CROT-/-	CROT-/-	CROT-/-	CROT-/-	CROT-/-	CROT+/-	CROT+/-	CROT+/-	CROT+/-	CROT+/-	CROT+/-	CROT+/-	CROT+/-	CROT+/-	CROT+/-	CROT+/+	CROT+/+	CROT+/+	CROT+/+	CROT+/+	CROT+/+	CROT+/+	CROT+/+	CROT+/+
																				Replicate:	1	2	1	2	1	2	1	2	1	2	1	2	1	2	1	2	1	2	1	2	1	2	1	2	1	2	1	2	1
Checked	Tags	Name	Formula	Annot. Source: Predicted Compositions	Annot. Source: mzCloud Search	Annot. Source: Metabolika Search	Annot. Source: ChemSpider Search	Annot. DeltaMass [ppm]	Calc. MW	RT [min]	Area (Max.)	# ChemSpider Results	# mzCloud Results	mzCloud Best Match	mzCloud Best Match Confidence	# Usable QC	RSD QC Areas [%]	RSD Corr. QC Areas [%]	MS2	Background	Norm. Area: 02_TO_mPlasma_Bottom_216-1_C--_1_Met-pos.raw (F31)	Norm. Area: 02_TO_mPlasma_Bottom_216-1_C--_2_Met-pos.raw (F32)	Norm. Area: 02_TO_mPlasma_Bottom_216-3_C--_1_Met-pos.raw (F35)	Norm. Area: 02_TO_mPlasma_Bottom_216-3_C--_2_Met-pos.raw (F36)	Norm. Area: 02_TO_mPlasma_Bottom_217-2_C--_1_Met-pos.raw (F41)	Norm. Area: 02_TO_mPlasma_Bottom_217-2_C--_2_Met-pos.raw (F42)	Norm. Area: 02_TO_mPlasma_Bottom_217-5_C--_1_Met-pos.raw (F47)	Norm. Area: 02_TO_mPlasma_Bottom_217-5_C--_2_Met-pos.raw (F48)	Norm. Area: 02_TO_mPlasma_Bottom_221-4_C--_1_Met-pos.raw (F49)	Norm. Area: 02_TO_mPlasma_Bottom_221-4_C--_2_Met-pos.raw (F50)	Norm. Area: 02_TO_mPlasma_Bottom_216-2_C+-_1_Met-pos.raw (F33)	Norm. Area: 02_TO_mPlasma_Bottom_216-2_C+-_2_Met-pos.raw (F34)	Norm. Area: 02_TO_mPlasma_Bottom_216-4_C+-_1_Met-pos.raw (F37)	Norm. Area: 02_TO_mPlasma_Bottom_216-4_C+-_2_Met-pos.raw (F38)	Norm. Area: 02_TO_mPlasma_Bottom_216-7_C+-_1_Met-pos.raw (F39)	Norm. Area: 02_TO_mPlasma_Bottom_216-7_C+-_2_Met-pos.raw (F40)	Norm. Area: 02_TO_mPlasma_Bottom_217-3_C+-_1_Met-pos.raw (F43)	Norm. Area: 02_TO_mPlasma_Bottom_217-3_C+-_2_Met-pos.raw (F44)	Norm. Area: 02_TO_mPlasma_Bottom_217-4_C+-_1_Met-pos.raw (F45)	Norm. Area: 02_TO_mPlasma_Bottom_217-4_C+-_2_Met-pos.raw (F46)	Norm. Area: 02_TO_mPlasma_Bottom_213-3_Cpp_1_Met-pos.raw (F91)	Norm. Area: 02_TO_mPlasma_Bottom_213-3_Cpp_2_Met-pos.raw (F92)	Norm. Area: 02_TO_mPlasma_Bottom_214-3_Cpp_1_Met-pos.raw (F93)	Norm. Area: 02_TO_mPlasma_Bottom_214-3_Cpp_2_Met-pos.raw (F94)	Norm. Area: 02_TO_mPlasma_Bottom_215-1_Cpp_1_Met-pos.raw (F95)	Norm. Area: 02_TO_mPlasma_Bottom_215-1_Cpp_2_Met-pos.raw (F96)	Norm. Area: 02_TO_mPlasma_Bottom_216-5_Cpp_1_Met-pos.raw (F97)	Norm. Area: 02_TO_mPlasma_Bottom_216-5_Cpp_2_Met-pos.raw (F98)	Norm. Area: 02_TO_mPlasma_Bottom_216-6_Cpp_1_Met-pos.raw (F99)
FALSE		Bicyclo Prostaglandin E2	C20 H30 O4	No match	Invalid mass	No results	No results	65772.1	356.196	8.269	9.08804e+06	0	10	76.6	8.8	7	2	2	DDA for preferred ion	FALSE	6.22825e+06	6.5358e+06	4.95966e+06	3.8482e+06	4.18969e+06	4.89252e+06	2.15168e+06	2.6899e+06	5.44662e+06	6.00647e+06	5.11411e+06	4.55899e+06	9.08489e+06	8.50379e+06	2.9643e+06	2.33749e+06	3.93111e+06	4.14999e+06	3.54205e+06	4.17428e+06	4.11588e+06	3.92999e+06	5.60423e+06	5.11702e+06	7.28983e+06	6.33282e+06	3.36918e+06	2.82675e+06	4.2406e+06
FALSE		NP-021797	C12 H22 O3	No match	Invalid mass	No results	No match	102657	236.142	8.336	2.85415e+07	3	2	69.3	8.5	7	15	13	DDA for preferred ion	FALSE	1.6238e+07	1.35963e+07	1.75892e+07	1.6467e+07	2.14261e+07	2.37585e+07	2.14772e+07	2.74488e+07	1.22161e+07	1.10415e+07	2.73614e+07	1.48845e+07	2.18583e+07	2.20897e+07	2.30004e+07	1.57341e+07	2.74039e+07	1.63978e+07	2.3189e+07	1.97098e+07	1.50614e+07	1.13955e+07	2.28689e+07	1.40248e+07	2.90769e+07	1.41703e+07	1.99868e+07	1.86433e+07	2.77084e+07
FALSE		4-{[5-(7-hydroxy-5,5,8a-trimethyl-2-methylidene-decahydronaphthalen-1-yl)-3-methylpentyl]oxy}-4-oxobutanoic acid	C24 H40 O5	No match	Invalid mass	No results	No results	53839.5	430.27	8.365	1.56878e+08	0	1	83.6	9.2	7	7	6	DDA for preferred ion	FALSE	7.24756e+07	7.72722e+07	5.81696e+07	6.10446e+07	1.37049e+08	1.16018e+08	1.46073e+08	1.50918e+08	1.40325e+08	1.6432e+08	1.17239e+08	1.32736e+08	8.29355e+07	9.49764e+07	1.36142e+08	1.09941e+08	4.65259e+07	5.64243e+07	1.1346e+08	1.21782e+08	4.62248e+07	4.63425e+07	9.55657e+07	1.02863e+08	1.10069e+08	1.20124e+08	6.89272e+07	7.92829e+07	4.3522e+07
FALSE		N'2-[3-(1H-pyrrol-1-yl)-2-pyridyl]furan-2-carbohydrazide	C14 H12 N4 O2	No match	Invalid mass	No results	No match	-14.32	268.092	9.461	2.54758e+07	1	1	78.4	8.9	7	3	3	DDA for preferred ion	FALSE	1.90739e+07	1.87049e+07	2.20458e+07	2.01735e+07	2.46318e+07	2.0784e+07	2.10437e+07	1.93969e+07	2.09823e+07	1.93215e+07	1.91007e+07	1.81868e+07	1.83949e+07	1.88329e+07	2.1102e+07	1.99929e+07	2.1721e+07	2.10948e+07	2.19924e+07	2.15175e+07	1.88294e+07	1.93721e+07	2.01314e+07	2.04565e+07	2.54065e+07	2.16818e+07	2.3874e+07	2.16281e+07	2.01432e+07
FALSE		3',4'-Dimethoxyacetophenone	C10 H12 O3	No match	Invalid mass	No results	No results	-13.27	180.076	0.764	3.19419e+07	0	1	69.6	44.1	7	8	7	DDA for preferred ion	FALSE	2.74068e+07	2.7178e+07	1.96433e+07	1.81341e+07	2.22685e+07	2.34526e+07	2.40557e+07	3.15221e+07	2.76499e+07	2.05727e+07	2.49641e+07	2.26723e+07	2.26058e+07	2.29636e+07	2.35882e+07	2.43806e+07	2.93726e+07	3.20081e+07	2.52413e+07	2.28685e+07	2.23973e+07	2.36754e+07	2.31534e+07	2.21474e+07	2.38209e+07	2.27273e+07	2.40852e+07	2.65285e+07	2.72123e+07
FALSE		3-[6-(tert-butyl)-1,1-dimethyl-2,3-dihydro-1H-inden-4-yl]-5-(trifluoromethyl)-4,5-dihydro-1H-pyrazol-5-ol	C19 H25 F3 N2 O	No match	Invalid mass	No results	No results	-277039	256.067	0.871	3.95134e+07	0	2	68.7	47.8	7	13	13	DDA for preferred ion	FALSE	3.09534e+07	3.01544e+07	3.08925e+07	2.4164e+07	2.98655e+07	2.81986e+07	3.05769e+07	2.73417e+07	2.82093e+07	2.6669e+07	2.89674e+07	2.59878e+07	2.56235e+07	2.67061e+07	2.93389e+07	2.75976e+07	2.85686e+07	2.60279e+07	4.07176e+07	3.03605e+07	3.20402e+07	2.75251e+07	2.95812e+07	2.47001e+07	3.41058e+07	2.97712e+07	3.23479e+07	2.98202e+07	3.07936e+07
FALSE		3-({(2S)-2-[3-(5-Fluoro-2-pyridinyl)-1,2,4-oxadiazol-5-yl]-1-pyrrolidinyl}methyl)-1-methyl-1H-indole	C21 H20 F N5 O	No match	Invalid mass	No results	No results	58291.2	399.151	6.647	2.47038e+07	0	1	67.1	47.5	7	11	11	DDA for preferred ion	FALSE	7.04109e+06	8.68241e+06	1.76995e+07	2.19463e+07	1.90733e+07	6.24406e+06	7.12037e+06	7.20039e+06	2.10076e+07	1.88656e+07	1.56005e+07	2.21975e+07	8.19731e+06	8.68628e+06	9.12813e+06	1.37643e+07	1.60212e+07	1.48883e+07	1.01426e+07	8.15838e+06	7.87043e+06	7.81739e+06	2.41011e+07	2.29441e+07	4.85785e+06	5.23806e+06	6.8403e+06	6.38343e+06	1.96985e+07
FALSE		NP-012534	C15 H24 O5	No match	Invalid mass	No results	No match	77357.2	306.144	7.844	2.35203e+07	2	2	61.2	8.1	7	10	10	DDA for preferred ion	FALSE	7.92258e+06	7.25627e+06	2.81115e+06	652598	1.15556e+07	1.13471e+07	2.32209e+07	2.19225e+07	1.56715e+07	1.56869e+07	1.19312e+06	1.93502e+06	5.30617e+06	5.56762e+06	822886	1.45584e+06	2.10661e+06	2.51911e+06	1.14718e+07	1.17887e+07	2.61293e+06	820996	3.12571e+06	720766	4.8947e+06	4.92951e+06	1.71335e+06	1.90765e+06	1.03083e+06
FALSE		Resorcinol monoacetate	C8 H8 O3	No match	Invalid mass	No results	No match	-15.72	152.045	0.773	6.69337e+06	1	4	77.6	8.9	7	6	5	DDA for preferred ion	FALSE	5.35267e+06	4.47018e+06	4.37503e+06	3.87198e+06	5.21548e+06	5.34272e+06	5.20313e+06	5.49163e+06	4.51951e+06	3.73539e+06	4.69337e+06	4.20911e+06	6.71399e+06	4.05788e+06	4.45619e+06	4.23993e+06	4.72112e+06	3.93017e+06	4.62258e+06	4.34115e+06	4.49012e+06	4.93723e+06	4.47926e+06	4.30623e+06	4.38364e+06	4.46791e+06	5.40995e+06	4.54272e+06	4.42818e+06
FALSE		NP-019491	C15 H22 O4	No match	Invalid mass	No results	No results	82591.7	288.134	8.234	2.24896e+07	0	10	77.7	8.9	7	6	6	DDA for preferred ion	FALSE	1.51271e+07	1.42651e+07	4.24369e+06	8.96088e+06	1.47333e+07	1.4917e+07	1.7339e+07	1.81676e+07	1.39053e+07	1.49896e+07	1.06852e+07	1.27088e+07	2.01742e+07	2.26826e+07	9.8084e+06	7.38835e+06	1.09519e+07	9.65191e+06	1.9147e+07	1.86599e+07	5.92626e+06	7.05279e+06	1.12042e+07	8.46154e+06	1.64249e+07	1.78876e+07	1.03309e+07	9.90251e+06	9.02545e+06
FALSE		NP-007994	C11 H16 O4	No match	Invalid mass	No results	No results	-84924.8	194.092	6.598	1.84779e+08	0	1	92.4	9.6	7	3	3	DDA for preferred ion	FALSE	1.66831e+08	1.57583e+08	9.38127e+07	9.637e+07	1.49125e+08	1.56224e+08	1.33241e+08	1.4078e+08	1.80716e+08	1.80652e+08	1.28057e+08	1.28212e+08	1.77686e+08	1.70506e+08	1.30788e+08	1.36635e+08	1.22265e+08	1.23213e+08	1.10649e+08	1.13575e+08	8.40886e+07	8.03157e+07	9.3403e+07	9.49331e+07	1.13474e+08	1.17193e+08	9.49033e+07	8.98309e+07	8.40696e+07
FALSE		NP-006656	C12 H22 O4	No match	Invalid mass	No results	No results	95509.9	252.134	7.81	2.1336e+07	0	3	80.1	9	7	13	11	DDA for preferred ion	FALSE	1.43289e+07	1.51672e+07	1.19648e+07	1.36824e+07	1.12937e+07	1.29203e+07	2.05555e+07	2.1571e+07	1.60348e+07	1.10429e+07	1.26597e+07	1.38108e+07	1.47015e+07	1.45048e+07	7.13896e+06	8.44701e+06	8.67451e+06	9.95716e+06	1.15077e+07	8.3331e+06	1.43155e+07	1.375e+07	1.02645e+07	1.46494e+07	8.48425e+06	1.00165e+07	1.90667e+07	1.60136e+07	7.08462e+06
FALSE		NP-012042	C10 H12 O4	No match	Invalid mass	No results	No results	-91868.4	178.061	0.763	2.31181e+07	0	1	61.9	8.1	7	8	8	DDA for preferred ion	FALSE	1.78695e+07	1.86226e+07	1.76138e+07	1.68049e+07	2.0248e+07	1.79014e+07	1.45763e+07	1.62813e+07	1.54018e+07	1.65791e+07	1.67971e+07	1.75545e+07	1.76086e+07	1.72791e+07	2.18784e+07	1.70134e+07	1.68472e+07	1.65239e+07	2.16244e+07	1.69902e+07	1.93712e+07	1.73087e+07	1.47589e+07	1.97153e+07	2.29292e+07	1.49205e+07	1.91539e+07	1.82736e+07	1.63215e+07
FALSE		NP-002322	C18 H32 O4	No match	Invalid mass	No results	No results	70403.1	334.212	8.974	2.02269e+07	0	2	78.8	8.9	7	16	15	DDA for preferred ion	FALSE	1.72578e+07	1.47475e+07	9.32529e+06	1.2243e+07	1.22519e+07	9.77088e+06	1.19139e+07	1.27179e+07	1.33249e+07	9.07775e+06	1.26164e+07	1.05892e+07	1.81357e+07	1.09821e+07	1.53343e+07	1.22616e+07	1.19372e+07	8.01129e+06	2.0449e+07	1.96838e+07	1.33369e+07	1.51554e+07	9.14973e+06	1.22144e+07	1.70956e+07	1.72591e+07	1.12608e+07	1.3666e+07	1.147e+07
FALSE		8-{3-Oxo-2-[(2E)-2-penten-1-yl]-1-cyclopenten-1-yl}octanoic acid	C18 H28 O3	No match	Invalid mass	No results	No results	-8.34	292.201	8.736	1.96805e+07	0	1	69.9	44.2	7	9	9	DDA for preferred ion	FALSE	8.7398e+06	8.59993e+06	5.59067e+06	4.89989e+06	6.30321e+06	6.06555e+06	1.21601e+07	1.2753e+07	5.63549e+06	6.26309e+06	5.08922e+06	5.32605e+06	1.15202e+07	1.12086e+07	5.7965e+06	4.52841e+06	5.12906e+06	6.23322e+06	1.46709e+07	5.67596e+06	8.01466e+06	7.65196e+06	2.16221e+06	3.90228e+06	1.75669e+07	1.97671e+07	1.21481e+07	7.96221e+06	7.60839e+06
FALSE		11-piperidino-2,3-dihydro-1H-cyclopenta[4,5]pyrido[1,2-a]benzimidazole-4-carbonitrile	C20 H20 N4	No match	Invalid mass	No results	No results	-11.76	316.165	8.648	1.96705e+07	0	1	82.9	9.1	7	30	23	DDA for preferred ion	FALSE	1.47038e+07	1.13832e+07	1.42495e+07	7.57929e+06	2.24349e+07	1.39831e+07	1.26451e+07	1.29742e+07	1.26591e+07	7.84569e+06	1.2797e+07	1.01474e+07	7.69013e+06	7.41188e+06	8.65159e+06	8.90228e+06	1.31463e+07	1.31642e+07	1.09681e+07	1.32075e+07	9.27011e+06	9.93584e+06	9.86969e+06	7.33647e+06	8.20057e+06	7.46542e+06	1.33035e+07	1.76677e+07	8.42217e+06
FALSE		NP-008000	C11 H11 N O2	No match	Invalid mass	No results	No results	116258	211.061	6.903	1.63219e+08	0	1	63.6	8.2	7	5	4	DDA for preferred ion	FALSE	9.95362e+07	1.03466e+08	7.16185e+07	6.95976e+07	7.33569e+07	8.26836e+07	6.00399e+07	6.57837e+07	5.67452e+07	6.14953e+07	1.19103e+08	1.22427e+08	1.23778e+08	1.34066e+08	8.42077e+07	9.11804e+07	5.55702e+07	6.0815e+07	7.28512e+07	6.84348e+07	7.16018e+07	7.60223e+07	1.6252e+08	1.59032e+08	6.38498e+07	6.48485e+07	7.521e+07	7.52633e+07	8.24892e+07
FALSE		2-[amino(3-chloroanilino)methylene]malononitrile	C10 H7 Cl N4	No match	Invalid mass	No results	No match	19.91	218.04	1.016	2.0874e+07	2	1	66.4	8.3	7	23	20	DDA for preferred ion	FALSE	9.53636e+06	7.64897e+06	9.13973e+06	1.44928e+07	7.65812e+06	7.94857e+06	8.50596e+06	6.45019e+06	2.46103e+07	1.66715e+07	1.16336e+07	1.01477e+07	8.86254e+06	6.67996e+06	9.23565e+06	8.06177e+06	1.63516e+07	1.5365e+07	7.13271e+06	7.76154e+06	8.61225e+06	7.36524e+06	1.42348e+07	1.11207e+07	4.06531e+06	3.44209e+06	8.05823e+06	4.77781e+06	8.38946e+06
FALSE		4-{[5-(7-hydroxy-5,5,8a-trimethyl-2-methylidene-decahydronaphthalen-1-yl)-3-methylpentyl]oxy}-4-oxobutanoic acid	C24 H40 O5	No match	Invalid mass	No results	No results	53839.5	430.27	8.318	2.25955e+08	0	1	75.3	8.8	7	14	14	DDA for preferred ion	FALSE	8.33988e+07	7.40244e+07	3.28947e+07	3.55177e+07	9.28584e+07	1.19075e+08	1.0362e+08	9.91968e+07	1.59106e+08	1.06289e+08	1.0754e+08	7.55252e+07	1.16099e+08	9.34667e+07	9.26931e+07	1.60516e+08	3.11968e+07	2.75028e+07	2.3199e+08	1.76143e+08	4.7283e+07	3.9921e+07	9.22476e+07	8.45111e+07	1.01933e+08	9.15498e+07	1.40083e+08	1.20692e+08	6.49128e+07
FALSE		Andrographolide	C20 H30 O5	No match	Invalid mass	No match	No match	-51427.8	332.199	8.013	1.89811e+07	25	6	73.8	53.2	7	18	16	DDA for preferred ion	FALSE	1.50187e+06	1.3521e+06	469320	1.97825e+06	2.56665e+06	3.4496e+06	303970	1.04955e+06	5.09269e+06	5.71771e+06	2.31412e+06	3.16269e+06	2.66343e+06	3.73261e+06	982110	1.27554e+06	3.60853e+06	3.70744e+06	5.77003e+06	6.0092e+06	363351	209689	493825	2.09027e+06	1.86321e+07	1.70164e+07	3.32937e+06	3.31641e+06	6.07611e+06
FALSE		4-(2,6-Dimethylmorpholino)thieno[3,2-d]pyrimidine	C12 H15 N3 O S	No match	Invalid mass	No results	No results	16.39	249.098	7.823	5.96117e+09	0	1	94	9.7	7	8	8	DDA for preferred ion	FALSE	4.63009e+09	4.4803e+09	5.48734e+09	5.27406e+09	5.16177e+09	5.3356e+09	3.01455e+09	3.30035e+09	4.96582e+09	5.18931e+09	4.80514e+09	4.96697e+09	4.74777e+09	5.20435e+09	4.84887e+09	4.84179e+09	5.41856e+09	4.8696e+09	5.25632e+09	5.97889e+09	5.03137e+09	2.93099e+08	4.12312e+09	5.34385e+09	5.04167e+09	4.76014e+09	3.12556e+09	3.1236e+09	4.7652e+09
FALSE		4-morpholinobenzoic acid	C11 H13 N O3	No match	Invalid mass	No results	No results	106147	229.071	6.012	2.3449e+07	0	2	84.7	9.2	7	3	3	DDA for preferred ion	FALSE	1.55988e+07	1.62532e+07	2.04588e+07	2.05427e+07	2.13814e+07	2.09476e+07	1.37542e+07	1.34464e+07	2.2669e+07	2.35032e+07	2.03191e+07	2.07077e+07	1.7708e+07	1.82542e+07	1.14548e+07	1.12908e+07	2.05086e+07	1.90629e+07	1.40138e+07	1.35836e+07	1.54779e+07	1.56517e+07	2.15719e+07	2.204e+07	1.84518e+07	1.73553e+07	1.87554e+07	1.73978e+07	2.27015e+07
FALSE		D-δ-Tocopherol	C27 H46 O2	No match	Invalid mass	No results	No results	10.01	402.354	8.597	2.69447e+07	0	1	60.1	46.3	7	8	6	DDA for preferred ion	FALSE	2.40307e+07	2.56168e+07	2.32437e+07	2.46453e+07	2.36149e+07	2.44348e+07	2.38159e+07	2.37374e+07	1.72825e+07	2.1077e+07	2.37572e+07	2.34438e+07	2.25748e+07	2.35743e+07	2.60067e+07	2.6679e+07	2.11976e+07	2.03117e+07	1.86813e+07	1.87151e+07	2.23654e+07	2.42173e+07	2.20887e+07	2.20767e+07	1.84846e+07	2.03325e+07	1.82304e+07	1.90542e+07	2.24108e+07
FALSE		7-(2-hydroxypropan-2-yl)-1,4a-dimethyl-1,2,3,4,4a,9,10,10a-octahydrophenanthrene-1-carboxylic acid	C20 H28 O3	No match	Invalid mass	No results	No match	-56958.7	298.193	8.531	1.80407e+07	9	3	83.9	67.2	7	4	3	DDA for preferred ion	FALSE	1.16024e+07	1.11182e+07	6.51114e+06	5.90179e+06	9.82743e+06	1.03264e+07	4.25316e+06	4.40293e+06	1.50866e+07	1.4511e+07	9.64304e+06	7.98311e+06	1.8054e+07	1.68622e+07	6.22687e+06	5.9308e+06	6.01208e+06	5.96786e+06	9.31293e+06	9.62751e+06	9.43007e+06	9.29176e+06	1.31997e+07	1.28463e+07	1.31002e+07	1.42125e+07	6.05891e+06	5.96141e+06	1.46365e+07
FALSE		6-Pentyl-2H-pyran-2-one	C10 H14 O2	No match	Invalid mass	No results	No match	-14.28	166.097	6.482	2.88857e+07	1	2	68.8	44	7	11	11	DDA for preferred ion	FALSE	1.89516e+07	1.99858e+07	1.262e+06	1.31242e+07	2.20433e+06	2.0333e+06	2.92714e+07	1.59954e+07	1.87851e+06	1.58842e+07	1.80628e+07	1.38691e+06	3.23174e+06	1.20452e+07	2.15429e+07	3.01268e+06	1.47896e+06	1.43996e+07	1.96154e+07	1.74361e+07	9.74191e+06	1.52844e+07	1.35015e+06	1.06698e+07	1.36187e+07	1.32306e+06	1.30369e+07	1.45892e+06	1.52268e+07
FALSE		NP-006656	C12 H22 O4	No match	Invalid mass	No results	No results	95510	252.134	7.949	2.96795e+07	0	3	89.8	9.5	7	4	3	DDA for preferred ion	FALSE	1.36504e+07	1.2096e+07	2.86394e+07	2.84359e+07	1.4381e+07	1.42331e+07	1.28147e+07	1.59065e+07	1.28734e+07	9.54319e+06	2.73471e+07	2.54325e+07	2.69144e+07	2.45479e+07	1.04655e+07	9.69672e+06	1.78852e+07	1.86987e+07	7.82062e+06	7.20303e+06	1.63242e+07	1.50111e+07	1.58885e+07	1.72861e+07	1.46469e+07	1.34117e+07	1.99543e+07	2.11351e+07	1.81501e+07
FALSE		(1S,6R,11aR,13R,14aS)-1,13-dihydroxy-6-methyl-1H,4H,6H,7H,8H,9H,11aH,12H,13H,14H,14aH-cyclopenta[f]oxacyclotridecan-4-one	C16 H24 O4	No match	Invalid mass	No results	No results	78460	302.149	8.72	2.63524e+06	0	3	66.1	8.3	7	4	4	DDA for preferred ion	FALSE	1.71392e+06	2.13303e+06	1.20218e+06	1.1609e+06	1.0301e+06	927263	1.39546e+06	1.547e+06	1.15203e+06	1.09536e+06	1.22592e+06	1.22951e+06	1.65046e+06	2.66285e+06	1.07992e+06	1.23679e+06	967115	812942	982528	987661	1.50814e+06	1.37933e+06	855674	989327	993876	707537	1.61822e+06	1.04881e+06	893736
FALSE		NP-018817	C15 H24 O4	No match	Invalid mass	No results	No results	81970.9	290.149	8.344	7.2937e+07	0	3	76.5	8.8	7	5	5	DDA for preferred ion	FALSE	5.43405e+07	4.10446e+07	2.96433e+07	2.51125e+07	4.3163e+07	4.16273e+07	6.72325e+07	6.65709e+07	5.64131e+07	5.78571e+07	3.17047e+07	3.28493e+07	5.675e+07	5.40158e+07	2.67906e+07	2.41176e+07	3.26895e+07	3.26785e+07	7.34774e+07	7.06147e+07	1.96193e+07	2.42469e+07	2.00443e+07	1.83695e+07	6.04683e+07	6.33572e+07	3.12646e+07	3.13019e+07	2.39847e+07
FALSE		NP-011548	C18 H34 O3	No match	Invalid mass	No results	No results	73702.9	320.233	9.015	6.235e+07	0	18	94.2	9.7	7	15	15	DDA for preferred ion	FALSE	4.79911e+07	2.48318e+07	1.2299e+07	1.82717e+07	2.79058e+07	2.62342e+07	2.65247e+07	2.8517e+07	3.02918e+07	3.09319e+07	2.55074e+07	3.09322e+07	4.31583e+07	4.31609e+07	2.51156e+07	2.55829e+07	2.1403e+07	3.01123e+07	6.1787e+07	6.18869e+07	4.03324e+07	3.7722e+07	2.00011e+07	2.22546e+07	5.34422e+07	3.33647e+07	4.25597e+07	4.08881e+07	3.40629e+07
FALSE		NP-019374	C10 H18 O4	No match	Invalid mass	No results	No results	108757	224.102	7.443	1.02606e+08	0	8	90.5	9.5	7	7	7	DDA for preferred ion	FALSE	6.91749e+07	7.71216e+07	8.99303e+07	9.13809e+07	8.94346e+07	9.2455e+07	3.74546e+07	3.99452e+07	8.81649e+07	8.73743e+07	7.10716e+07	7.24234e+07	7.68417e+07	7.73891e+07	8.77868e+07	8.9242e+07	7.91117e+07	8.01117e+07	1.02776e+08	1.00382e+08	9.10786e+07	8.52911e+07	9.31136e+07	9.65282e+07	8.36795e+07	8.55441e+07	3.43134e+07	3.36499e+07	7.32576e+07
FALSE		2-(14,15-Epoxyeicosatrienoyl) glycerol	C23 H38 O5	No match	Invalid mass	No results	No match	55753.5	416.254	8.019	5.88765e+07	1	2	96	9.8	7	3	2	DDA for preferred ion	FALSE	3.40157e+07	3.42529e+07	2.34472e+07	2.25922e+07	7.38829e+06	2.01825e+07	1.82369e+07	1.78373e+07	5.52429e+07	5.81549e+07	4.0346e+07	4.27839e+07	3.68667e+06	7.69491e+06	2.2932e+07	2.04476e+07	1.97948e+07	1.97199e+07	2.75622e+07	2.72349e+07	2.70184e+06	2.89776e+06	2.61382e+07	8.90799e+06	3.70839e+07	3.62056e+07	1.67253e+07	1.72466e+07	2.56199e+07
FALSE		7-hydroxy-2-(4-{[(2S,3R,4S,5S,6R)-3,4,5-trihydroxy-6-(hydroxymethyl)oxan-2-yl]oxy}phenyl)-3,4-dihydro-2H-1-benzopyran-4-one	C21 H22 O9	No match	Invalid mass	No results	No results	52572.6	440.108	6.635	5.81537e+07	0	2	72	8.6	7	4	4	DDA for preferred ion	FALSE	4.59535e+07	4.49829e+07	5.43001e+07	5.32128e+07	3.10428e+07	3.30897e+07	1.29398e+07	1.26587e+07	2.70972e+07	2.54882e+07	5.2651e+07	5.33849e+07	5.79922e+07	5.85785e+07	2.71608e+07	2.86626e+07	2.36353e+07	2.647e+07	1.88522e+07	1.73901e+07	4.13369e+07	4.18002e+07	5.46355e+07	5.55174e+07	2.58359e+07	2.61431e+07	1.91521e+07	1.96427e+07	2.81388e+07
FALSE		NP-019374	C10 H18 O4	No match	Invalid mass	No results	No results	108757	224.102	7.265	3.17314e+08	0	8	97.7	9.9	7	6	6	DDA for preferred ion	FALSE	1.75377e+08	1.8303e+08	1.00585e+08	1.07536e+08	2.06385e+08	2.07995e+08	2.40491e+08	2.40691e+08	3.1203e+08	2.99155e+08	9.96237e+07	1.05642e+08	1.4497e+08	1.48986e+08	1.40622e+08	1.46711e+08	1.84034e+08	1.85191e+08	2.22586e+08	2.1853e+08	5.27138e+07	4.92795e+07	6.98188e+07	6.71996e+07	1.95571e+08	1.92053e+08	9.66467e+07	9.96534e+07	8.04329e+07
FALSE		2-[4-(tert-butyl)-2,3-dihydro-1,3-thiazol-2-yliden]-3-oxobutanenitrile	C11 H14 N2 O S	No match	Invalid mass	No results	No results	18.52	222.087	7.137	5.68596e+07	0	1	70.5	8.5	7	5	5	DDA for preferred ion	FALSE	4.37867e+07	4.4656e+07	3.04388e+07	2.77561e+07	3.81354e+07	4.01466e+07	5.67569e+07	5.67884e+07	5.28988e+07	5.07395e+07	3.35863e+07	3.42226e+07	4.47746e+07	4.42063e+07	4.43509e+07	4.55873e+07	3.94498e+07	4.40561e+07	4.72664e+07	5.25614e+07	2.14172e+07	2.14543e+07	2.58107e+07	2.65354e+07	5.65475e+07	4.85172e+07	3.23324e+07	3.32453e+07	2.66236e+07
FALSE		NP-017176	C27 H40 O5	No match	Invalid mass	No results	No results	-5.36	444.285	8.755	2.39616e+06	0	1	76.7	57.2	7	13	11	DDA for preferred ion	FALSE	1.22902e+06	1.10854e+06	684989	561550	2.3582e+06	2.29465e+06	1.13069e+06	1.10322e+06	1.35377e+06	1.23208e+06	2.32999e+06	2.10808e+06	1.13289e+06	978443	2.25703e+06	1.89365e+06	539330	593258	785602	630206	774967	844512	1.05134e+06	995460	1.76689e+06	1.69775e+06	377040	367173	538481
FALSE		UR-144 N-Heptyl analog	C23 H33 N O	No match	Invalid mass	No results	No results	-11.71	339.252	5.716	5.68363e+07	0	1	72.7	51.7	7	3	3	DDA for preferred ion	FALSE	6.41191e+06	6.13654e+06	1.35553e+07	1.30603e+07	1.18521e+07	1.30414e+07	1.45136e+07	1.41706e+07	5.5292e+07	5.63613e+07	8.65052e+06	8.73459e+06	1.65293e+07	1.63504e+07	1.53543e+06	1.82273e+06	1.41217e+07	1.39912e+07	1.76742e+07	1.79696e+07	1.9194e+07	1.88062e+07	1.24318e+07	1.32321e+07	5.28948e+06	4.00879e+06	2.58787e+07	2.46604e+07	2.40922e+07
FALSE		ethyl 3-methyl-5-[(phenoxycarbonyl)amino]isothiazole-4-carboxylate	C14 H14 N2 O4 S	No match	Invalid mass	No results	No results	13.46	306.072	5.035	4.75936e+07	0	12	70.9	8.5	7	4	4	DDA for preferred ion	FALSE	2.66499e+07	2.92575e+07	3.38954e+07	4.01865e+07	4.06126e+07	4.05415e+07	2.07098e+07	2.06527e+07	3.9791e+07	4.66805e+07	4.60038e+07	4.83655e+07	2.76481e+07	2.80115e+07	1.37003e+07	1.28143e+07	3.18141e+07	2.94574e+07	4.16592e+07	4.22912e+07	3.37071e+07	3.30502e+07	4.04009e+07	4.50823e+07	3.76696e+07	3.62253e+07	1.66152e+07	1.71304e+07	2.60648e+07
FALSE		N1-[5-(tert-Butyl)-1,3-oxathiol-2-yliden]-2,4,5-trimethylaniline	C16 H21 N O S	No match	Invalid mass	No results	No match	9.18	275.137	1.719	4.37435e+07	3	1	63	46.8	7	3	3	DDA for preferred ion	FALSE	1.97814e+07	1.91256e+07	3.10668e+07	2.6306e+07	2.34937e+07	2.97669e+07	2.48688e+07	3.32865e+07	4.24387e+07	3.94885e+07	1.94606e+07	2.6402e+07	2.47235e+07	3.0422e+07	2.54676e+07	2.70466e+07	4.33483e+07	3.8997e+07	1.57798e+07	1.70996e+07	1.09287e+07	1.22085e+07	3.4476e+07	2.33494e+07	2.13105e+07	2.32501e+07	1.89422e+07	2.04724e+07	3.75383e+07
FALSE		5,6-dimethoxyindan-1-one	C11 H12 O3	No match	Invalid mass	No results	No results	-12.52	192.076	0.761	4.44289e+07	0	2	75.4	8.8	7	6	6	DDA for preferred ion	FALSE	3.3528e+07	3.18249e+07	3.14114e+07	2.89418e+07	3.04321e+07	2.65754e+07	3.71391e+07	3.85813e+07	3.66584e+07	2.68983e+07	2.85967e+07	2.85621e+07	3.96122e+07	2.91893e+07	3.08913e+07	3.8678e+07	3.23347e+07	2.80722e+07	4.06018e+07	3.23256e+07	4.28021e+07	3.34205e+07	3.20053e+07	2.95525e+07	3.0595e+07	3.31924e+07	3.03789e+07	3.07522e+07	2.8722e+07
FALSE		2-[(butylamino)(imino)methyl]-1-oxohydrazinium-1-olate	C5 H12 N4 O2	No match	Invalid mass	No results	No match	137275	182.073	6.857	4.00989e+07	7	2	63.9	66.1	7	4	4	DDA for preferred ion	FALSE	3.12751e+07	1.11021e+07	3.5369e+07	3.59082e+07	3.4091e+07	3.49986e+07	1.23755e+07	1.27491e+07	3.34526e+07	3.23916e+07	3.15367e+07	3.20792e+07	2.97152e+07	3.04342e+07	3.46748e+07	3.39055e+07	3.40585e+07	3.67117e+07	4.03063e+07	3.93116e+07	3.60653e+07	3.57431e+07	3.64762e+07	3.78246e+07	3.28503e+07	3.48213e+07	1.34249e+07	1.21029e+07	3.5616e+07
FALSE		NP-011223	C10 H18 O3	No match	Invalid mass	No results	No match	118116	208.11	7.585	3.98504e+07	25	2	66.4	8.3	7	5	5	DDA for preferred ion	FALSE	1.85178e+06	1.83738e+06	561079	2.21878e+06	8.70329e+06	8.93762e+06	2.09244e+06	2.18437e+06	3.46259e+07	3.65179e+07	1.95637e+06	2.4132e+06	615072	731622	3.63674e+07	4.03566e+07	1.6194e+07	2.11133e+07	1.58502e+06	1.21506e+06	3.01997e+07	2.70196e+07	6.89505e+06	7.15332e+06	741928	2.03157e+06	1.67044e+07	1.6916e+07	2.096e+06
FALSE		5-[(1E)-3-hydroxy-3-methylbut-1-en-1-yl]-2-methylcyclohex-5-ene-1,2,4-triol	C12 H20 O4	No match	Invalid mass	No results	No results	96354.3	250.118	7.716	9.16024e+07	0	4	93	9.7	7	7	7	DDA for preferred ion	FALSE	3.47719e+07	4.42437e+07	2.66538e+07	3.00936e+07	5.10711e+07	5.65282e+07	6.4145e+07	6.80543e+07	8.95743e+07	9.2196e+07	2.38087e+07	2.65396e+07	3.90606e+07	4.19017e+07	2.78021e+07	2.13682e+07	3.34297e+07	3.37242e+07	6.12859e+07	6.33562e+07	1.29178e+07	1.31255e+07	1.63352e+07	1.66415e+07	3.56859e+07	4.11306e+07	1.85705e+07	2.37417e+07	1.80993e+07
FALSE		L-(+)-Citrulline	C6 H13 N3 O3	No match	Invalid mass	No results	No results	125542	197.078	0.837	3.95132e+07	0	1	91.4	60.8	7	2	2	DDA for preferred ion	FALSE	3.59461e+07	3.16907e+07	3.24531e+07	2.94707e+07	3.866e+07	3.97581e+07	2.73399e+07	2.62014e+07	2.97845e+07	2.92467e+07	3.63251e+07	3.7816e+07	3.90647e+07	3.65362e+07	2.91324e+07	2.63746e+07	3.00309e+07	3.22583e+07	2.66553e+07	2.64168e+07	3.25779e+07	3.34813e+07	3.36586e+07	3.49815e+07	3.86549e+07	3.77969e+07	3.0324e+07	3.17089e+07	2.66339e+07
FALSE		NP-007994	C11 H16 O4	No match	Invalid mass	No results	No results	-84924.8	194.092	7.054	4.93061e+07	0	1	64	66.2	7	5	5	DDA for preferred ion	FALSE	4.13017e+07	3.26853e+07	1.9375e+07	1.75655e+07	3.47245e+07	3.30371e+07	4.03554e+07	3.8099e+07	3.4248e+07	3.35697e+07	2.53133e+07	2.51292e+07	4.93284e+07	4.22351e+07	3.0381e+07	3.19738e+07	2.50621e+07	2.37354e+07	2.42517e+07	2.73941e+07	1.28289e+07	1.28991e+07	1.56497e+07	1.35109e+07	2.68196e+07	2.88129e+07	1.73024e+07	1.89841e+07	1.63431e+07
FALSE		NP-006656	C12 H22 O4	No match	Invalid mass	No results	No match	95521.6	252.136	8.157	3.31111e+07	3	1	62.5	8.1	7	2	2	DDA for preferred ion	FALSE	2.34037e+07	2.24448e+07	2.06025e+07	2.04509e+07	2.15102e+07	1.82749e+07	1.77188e+07	1.67387e+07	1.73963e+07	1.68846e+07	2.46633e+07	2.35491e+07	3.31333e+07	3.2285e+07	2.03828e+07	1.95971e+07	1.63188e+07	1.67827e+07	1.84131e+07	1.69691e+07	2.37719e+07	2.19908e+07	2.45052e+07	2.3607e+07	1.20029e+07	1.19979e+07	1.72192e+07	1.70104e+07	1.88109e+07
FALSE		NP-006862	C20 H32 O4	No match	Invalid mass	No results	No results	65377.8	358.212	8.476	3.2652e+07	0	1	87.7	9.4	7	4	4	DDA for preferred ion	FALSE	1.03471e+07	1.05238e+07	7.29545e+06	7.40889e+06	9.60007e+06	9.60366e+06	3.36579e+06	3.04228e+06	1.31798e+07	1.4201e+07	1.002e+07	1.03184e+07	1.55741e+07	1.48295e+07	4.74213e+06	5.45387e+06	5.78377e+06	5.82719e+06	1.0299e+07	9.86109e+06	6.31053e+06	6.68725e+06	1.05009e+07	1.03164e+07	3.15702e+07	3.27449e+07	5.745e+06	5.87734e+06	1.58612e+07
FALSE		1,7-bis(4-hydroxyphenyl)-5-{[(2R,3R,4S,5S,6R)-3,4,5-trihydroxy-6-(hydroxymethyl)oxan-2-yl]oxy}heptan-3-one	C25 H32 O9	No match	Invalid mass	No results	No results	46156.3	498.184	6.66	3.17464e+07	0	1	83.1	9.2	7	2	1	DDA for preferred ion	FALSE	148330	68577	73533.1	72803.5	3.83662e+06	3.83707e+06	78234.6	74932.3	3.13501e+07	3.13159e+07	205023	250314	70221.5	74405.7	2.45964e+07	2.57396e+07	6.69434e+06	6.63957e+06	67341.3	70404.2	1.49183e+07	1.56402e+07	2.15797e+06	2.09301e+06	74161.7	76118.9	6.54515e+06	5.69901e+06	71405.2
FALSE		NP-021018	C12 H18 O4	No match	Invalid mass	No results	No results	97213.2	248.102	7.556	2.928e+07	0	1	61.9	8.1	7	11	10	DDA for preferred ion	FALSE	1.79315e+07	2.00797e+07	4.80741e+06	7.26309e+06	2.14759e+07	1.99867e+07	2.08913e+07	2.06749e+07	2.83698e+07	2.98228e+07	1.05654e+07	1.25463e+07	2.09986e+07	1.95074e+07	5.75309e+06	5.33006e+06	1.41846e+07	1.39133e+07	2.08761e+07	2.00678e+07	5.38269e+06	4.52756e+06	6.98345e+06	5.69128e+06	1.1926e+07	1.45526e+07	6.21073e+06	6.93023e+06	7.7923e+06
FALSE		NP-007994	C11 H16 O4	No match	Invalid mass	No results	No results	-84924.8	194.092	0.765	1.93764e+07	0	1	79.1	9	7	10	10	DDA for preferred ion	FALSE	1.54421e+07	1.55965e+07	1.52987e+07	1.6365e+07	1.72222e+07	1.53221e+07	1.63844e+07	1.61459e+07	1.9137e+07	1.39774e+07	1.59476e+07	1.24431e+07	1.5298e+07	1.4419e+07	1.53388e+07	1.49749e+07	1.581e+07	1.30038e+07	1.74915e+07	1.43834e+07	1.92927e+07	1.79071e+07	1.57332e+07	1.93626e+07	1.42508e+07	1.47448e+07	1.59082e+07	1.78004e+07	1.42036e+07
FALSE		NP-006656	C12 H22 O4	No match	Invalid mass	No results	No results	95509.6	252.134	8.496	1.9616e+07	0	6	82.9	9.1	7	5	4	DDA for preferred ion	FALSE	1.42257e+07	1.39017e+07	1.68085e+07	1.81634e+07	1.6119e+07	1.54847e+07	8.59527e+06	1.03675e+07	1.65024e+07	1.64029e+07	1.5015e+07	1.35627e+07	1.21288e+07	1.24357e+07	1.5865e+07	1.58794e+07	1.72112e+07	1.69755e+07	1.91701e+07	1.98183e+07	1.73563e+07	1.9817e+07	1.65823e+07	1.6844e+07	1.54731e+07	1.43297e+07	6.33917e+06	7.3924e+06	1.0959e+07
FALSE		4-(4-hydroxy-2,6,6-trimethyl-3-{[(2R,3R,4S,5S,6R)-3,4,5-trihydroxy-6-(hydroxymethyl)oxan-2-yl]oxy}cyclohex-1-en-1-yl)butan-2-one	C19 H32 O8	No match	Invalid mass	No results	No match	56624.2	410.192	6.859	5.70728e+06	3	1	60.3	8	7	9	8	DDA for preferred ion	FALSE	3.27165e+06	3.61967e+06	4.07479e+06	3.63089e+06	1.31308e+06	1.34796e+06	1.16169e+06	1.18751e+06	2.97597e+06	2.51927e+06	2.94116e+06	2.48901e+06	5.31389e+06	5.24256e+06	4.36701e+06	4.61043e+06	1.67607e+06	1.65696e+06	3.12503e+06	2.98676e+06	3.96797e+06	3.58561e+06	4.99566e+06	5.56383e+06	1.08813e+06	1.0262e+06	1.28355e+06	1.04615e+06	4.44951e+06
FALSE		5-[(1E)-3-hydroxy-3-methylbut-1-en-1-yl]-2-methylcyclohex-5-ene-1,2,4-triol	C12 H20 O4	No match	Invalid mass	No results	No results	96354.4	250.118	0.765	1.33765e+07	0	3	69.1	8.5	7	13	11	DDA for preferred ion	FALSE	1.06947e+07	1.14356e+07	8.30767e+06	1.25966e+07	1.05325e+07	1.31296e+07	1.02531e+07	7.54225e+06	9.03703e+06	1.2527e+07	1.22495e+07	1.41587e+07	1.01484e+07	1.22924e+07	1.01758e+07	5.93772e+06	9.77965e+06	1.28363e+07	9.1869e+06	1.05405e+07	1.06743e+07	1.31861e+07	1.16222e+07	1.1014e+07	9.42449e+06	1.02338e+07	1.14952e+07	1.01794e+07	8.91551e+06
FALSE		Andrographolide	C20 H30 O5	No match	Invalid mass	No match	No match	-51428	332.199	8.653	1.20009e+07	25	1	65.2	47.2	7	10	9	DDA for preferred ion	FALSE	1.03869e+06	738597	1.41185e+06	1.14547e+06	949846	1.14675e+06	269641	497872	4.23868e+06	4.73623e+06	1.01474e+06	1.09743e+06	1.02886e+06	990747	403811	626144	479449	421454	840656	1.13578e+06	517962	454954	849331	1.2563e+06	1.19112e+07	1.18334e+07	1.3094e+06	719303	1.49968e+06
FALSE		NP-001846	C11 H20 O4	No match	Invalid mass	No results	No results	101703	238.118	6.461	1.43339e+07	0	1	61.3	8.1	7	6	3	DDA for preferred ion	FALSE	8.72289e+06	8.79889e+06	6.4422e+06	7.88598e+06	1.19955e+07	1.26919e+07	1.01537e+07	8.74637e+06	1.34351e+07	1.49348e+07	8.90859e+06	8.57791e+06	9.93574e+06	9.51195e+06	9.72416e+06	1.08095e+07	9.0267e+06	9.564e+06	8.43091e+06	7.48038e+06	2.82594e+06	3.24086e+06	5.01209e+06	5.10437e+06	6.50729e+06	7.41755e+06	4.29198e+06	4.20965e+06	4.9274e+06
FALSE		3-(3-methyl-1H-indol-1-yl)-N-{4-[3-(trifluoromethyl)-1H-pyrazol-1-yl]phenyl}propanamide	C22 H19 F3 N4 O	No match	Invalid mass	No results	No results	92085	450.104	7.013	5.93039e+06	0	1	65.8	43.5	7	6	6	DDA for preferred ion	FALSE	1.31808e+06	1.81767e+06	3.43986e+06	3.24516e+06	3.67976e+06	3.79686e+06	1.98039e+06	1.99953e+06	3.26411e+06	3.56445e+06	5.5944e+06	5.88609e+06	1.7603e+06	1.7747e+06	2.72309e+06	2.68915e+06	5.726e+06	5.28135e+06	1.54228e+06	1.68394e+06	1.45523e+06	1.52593e+06	5.47273e+06	5.02942e+06	1.72765e+06	1.49008e+06	1.74891e+06	1.68384e+06	5.57061e+06
FALSE		3-phenyl-2-(3-pyridyl)-1,3-thiazolan-4-one	C14 H12 N2 O S	No match	Invalid mass	No results	No results	-18.17	256.062	6.598	8.02124e+06	0	1	68.8	47.8	7	7	6	DDA for preferred ion	FALSE	6.74791e+06	6.61533e+06	3.9648e+06	3.82318e+06	6.00736e+06	6.93528e+06	5.12632e+06	6.36561e+06	7.56196e+06	8.39602e+06	5.09376e+06	5.73295e+06	7.54294e+06	7.16114e+06	5.38641e+06	6.06246e+06	5.03952e+06	5.47782e+06	4.2017e+06	4.68438e+06	3.11056e+06	3.46873e+06	4.24921e+06	4.28962e+06	5.01653e+06	5.37124e+06	3.5622e+06	3.67532e+06	3.25872e+06
FALSE		NP-022010	C14 H23 N O5	No match	Invalid mass	No results	No results	112311	317.184	4.339	7.57047e+06	0	1	66.9	8.3	7	7	7	DDA for preferred ion	FALSE	3.12565e+06	2.79056e+06	2.84694e+06	2.97809e+06	3.39078e+06	3.56085e+06	4.11441e+06	4.43282e+06	5.16215e+06	4.93039e+06	5.06622e+06	5.34201e+06	3.81609e+06	4.26082e+06	4.30073e+06	4.00905e+06	5.28644e+06	5.50242e+06	5.06095e+06	4.97491e+06	5.05431e+06	5.05705e+06	7.29648e+06	7.61773e+06	5.86552e+06	6.1049e+06	5.09254e+06	5.65421e+06	6.6554e+06
FALSE		NP-006656	C12 H22 O4	Unused	Invalid mass	No results	No match	95521.4	252.136	8.47	1.47567e+07	3	3	79.6	9	7	7	4	DDA for preferred ion	FALSE	1.33381e+07	1.30578e+07	8.9511e+06	8.65118e+06	9.13655e+06	8.02948e+06	8.11281e+06	8.8519e+06	8.0243e+06	8.40866e+06	1.4088e+07	1.46175e+07	9.07315e+06	9.2642e+06	6.646e+06	6.87243e+06	8.61406e+06	8.31668e+06	8.5252e+06	8.56422e+06	7.14152e+06	7.25781e+06	1.0087e+07	1.02458e+07	9.91093e+06	9.69825e+06	7.99407e+06	1.11265e+07	8.37379e+06
FALSE		Kojic acid	C6 H6 O4	No match	Invalid mass	No results	No results	-18.65	142.024	0.817	1.01386e+07	0	2	63.1	8.2	7	8	8	DDA for preferred ion	FALSE	7.69483e+06	7.53526e+06	8.46895e+06	7.82951e+06	7.18725e+06	8.06329e+06	7.01458e+06	6.24271e+06	7.93361e+06	8.83301e+06	7.68423e+06	9.85019e+06	8.51836e+06	8.44633e+06	7.78272e+06	1.0368e+07	7.16298e+06	7.41176e+06	5.94879e+06	6.31562e+06	7.21136e+06	8.57391e+06	8.67311e+06	8.71514e+06	6.70268e+06	7.06275e+06	6.22886e+06	6.81994e+06	7.8859e+06
FALSE		NP-020014	C15 H26 O3	No match	Invalid mass	No results	No results	86478.8	276.17	8.374	1.48106e+07	0	2	68.9	8.4	7	15	15	DDA for preferred ion	FALSE	5.1128e+06	5.34349e+06	3.01776e+06	3.00379e+06	5.25601e+06	5.37571e+06	1.37144e+07	1.47685e+07	1.11958e+07	6.08178e+06	2.52339e+06	8.51785e+06	1.12919e+07	8.54762e+06	2.72912e+06	2.25368e+06	3.20641e+06	3.33722e+06	1.44201e+07	1.2434e+07	1.6331e+06	1.4952e+06	1.94205e+06	1.37778e+06	1.23777e+07	1.1523e+07	4.77613e+06	4.27781e+06	1.37675e+06
FALSE		Estriol	C18 H24 O3	No match	Invalid mass	No results	No results	76275	310.153	3.569	1.48828e+07	0	4	88.9	9.4	7	9	8	DDA for preferred ion	FALSE	7.83043e+06	6.53226e+06	1.4282e+07	1.55764e+07	9.11675e+06	8.99907e+06	5.59108e+06	6.09889e+06	1.34525e+07	1.39047e+07	1.25527e+07	1.40623e+07	1.28789e+07	1.22991e+07	6.9262e+06	7.36025e+06	6.08611e+06	6.38855e+06	2.85631e+06	3.32597e+06	7.79172e+06	9.18144e+06	9.3645e+06	9.71573e+06	4.42675e+06	4.7278e+06	6.7357e+06	6.85583e+06	6.85266e+06
FALSE		4-{6-[2-(4-carboxyphenyl)-1H-benzo[d]imidazol-5-yl]-1H-benzo[d]imidazol-2-yl}benzoic acid	C28 H18 N4 O4	No match	Invalid mass	No results	No results	15.29	474.14	6.912	1.14845e+07	0	1	60.2	8	7	5	5	DDA for preferred ion	FALSE	194562	174383	124107	121092	2.83929e+06	2.74041e+06	121593	122240	1.01826e+07	1.15518e+07	221222	202005	144588	134191	1.08688e+07	1.08348e+07	4.42267e+06	4.62923e+06	124452	116779	8.63206e+06	8.00074e+06	1.27004e+06	1.44011e+06	123513	121595	4.61821e+06	4.93174e+06	142967
FALSE		N,N-dimethyl-N'-(3-phenyl[1,2,4]triazolo[4,3-b]pyridazin-6-yl)iminoformamide	C14 H14 N6	No match	Invalid mass	No results	No results	-14.29	266.124	7.822	5.97086e+09	0	1	75.9	47.7	7	4	3	DDA for preferred ion	FALSE	4.58914e+09	4.51439e+09	5.47251e+09	5.35741e+09	5.12555e+09	5.38234e+09	3.0017e+09	3.31468e+09	4.90435e+09	5.27806e+09	4.76546e+09	5.04053e+09	4.75215e+09	5.27821e+09	4.82016e+09	4.9064e+09	5.36397e+09	4.88843e+09	5.23041e+09	6.01436e+09	4.97268e+09	4.67587e+09	4.97374e+09	5.40624e+09	5.03089e+09	4.80603e+09	3.0917e+09	3.13166e+09	4.76283e+09
FALSE		(2R,5R,6R)-3-[(1E,3E)-hepta-1,3-dien-1-yl]-5,6-dihydroxy-2-(hydroxymethyl)cyclohexan-1-one	C14 H22 O4	No match	Invalid mass	No results	No results	86491.4	276.134	8.198	1.53076e+07	0	1	63.6	8.2	7	24	22	DDA for preferred ion	FALSE	5.80395e+06	3.83329e+06	2.70222e+06	2.54814e+06	6.77513e+06	5.88579e+06	5.54843e+06	4.36232e+06	7.61266e+06	5.31561e+06	3.89317e+06	3.06007e+06	4.36697e+06	4.49536e+06	3.23685e+06	3.32169e+06	4.75246e+06	3.16459e+06	8.21525e+06	5.53421e+06	2.31369e+06	2.52458e+06	2.34171e+06	2.03088e+06	1.58054e+07	6.17261e+06	3.30253e+06	3.42685e+06	2.65175e+06
FALSE		NP-020400	C12 H18 O5	No match	Invalid mass	No results	No results	90791.1	264.097	6.041	1.62858e+07	0	2	70.8	8.5	7	10	9	DDA for preferred ion	FALSE	6.19809e+06	5.09197e+06	3.59531e+06	3.79434e+06	8.74569e+06	8.32086e+06	1.66156e+07	1.53864e+07	6.30786e+06	5.31696e+06	4.0852e+06	5.19853e+06	6.51711e+06	6.43502e+06	4.50781e+06	4.73521e+06	4.50368e+06	5.01748e+06	1.92672e+06	1.64061e+06	2.61441e+06	2.70934e+06	478002	655264	7.20858e+06	6.4241e+06	1.09791e+07	1.07204e+07	4.79775e+06
FALSE		3-(3,4-dihydroxyphenyl)propanoic acid	C9 H10 O4	No match	Invalid mass	No match	No match	-98927.7	164.047	1.247	1.88966e+09	20	2	64.1	66.2	7	26	25	DDA for preferred ion	FALSE	8.81626e+08	1.74577e+09	1.4245e+09	2.03181e+09	1.18629e+09	1.99153e+09	8.20146e+08	1.04571e+09	7.573e+08	1.33314e+09	9.27158e+08	1.21288e+09	1.19547e+09	1.36616e+09	8.16637e+08	9.12011e+08	1.04231e+09	9.22839e+08	6.94742e+08	7.4503e+08	1.1162e+09	1.49733e+09	1.50878e+09	1.00721e+09	9.99709e+08	1.08053e+09	7.63791e+08	1.22523e+09	1.00889e+09
FALSE		2-Thio-acetyl MAGE	C21 H42 O3 S	No match	Invalid mass	No results	No match	-48129.3	356.271	8.98	3.00032e+07	4	1	65.9	8.3	7	6	6	DDA for preferred ion	FALSE	9.08272e+06	9.33124e+06	3.51178e+06	4.66164e+06	1.15498e+07	7.49632e+06	5.38505e+06	5.46406e+06	7.64955e+06	7.93751e+06	4.0921e+06	4.08002e+06	6.98545e+06	1.29799e+07	7.91434e+06	9.27071e+06	5.52148e+06	4.62877e+06	7.43048e+06	6.15594e+06	2.44613e+06	2.49006e+06	3.03096e+06	2.96327e+06	2.95618e+07	2.97941e+07	4.57015e+06	4.36751e+06	4.00256e+06
FALSE		NP-003117	C13 H20 O4	No match	Invalid mass	No results	No results	91539.4	262.118	7.66	1.12995e+07	0	1	68.4	8.4	7	9	9	DDA for preferred ion	FALSE	6.54677e+06	5.31947e+06	7.16111e+06	7.67794e+06	6.7891e+06	7.12851e+06	9.39871e+06	9.23003e+06	4.68704e+06	6.65905e+06	5.39263e+06	7.44371e+06	7.06509e+06	7.16674e+06	9.19996e+06	9.67389e+06	7.83951e+06	6.98564e+06	8.81288e+06	8.10362e+06	4.75613e+06	5.97396e+06	7.35611e+06	7.3353e+06	5.34289e+06	6.15492e+06	1.11562e+07	1.09751e+07	8.17709e+06
FALSE		(2R,3R,3aR,5R)-5,7-dimethoxy-2-(7-methoxy-2H-1,3-benzodioxol-5-yl)-3-methyl-3a-(prop-2-en-1-yl)-2,3,3a,4,5,6-hexahydro-1-benzofuran-6-one	C22 H26 O7	No match	Invalid mass	No results	No match	54648.9	424.146	7.164	4.31901e+07	1	4	80.7	9	7	8	7	DDA for preferred ion	FALSE	1.42732e+07	1.3848e+07	2.45568e+07	2.65024e+07	2.63069e+07	2.97945e+07	1.51437e+07	1.46702e+07	1.96094e+07	2.19543e+07	3.90635e+07	4.43678e+07	1.37155e+07	1.68493e+07	2.80644e+07	2.78089e+07	3.95412e+07	4.00849e+07	1.28859e+07	1.43129e+07	1.12121e+07	1.10981e+07	4.29701e+07	3.9351e+07	1.44697e+07	1.20253e+07	1.60629e+07	1.52333e+07	4.00462e+07
FALSE		(1R,9S)-11-(4-Fluorobenzoyl)-5-(4-methoxyphenyl)-7,11-diazatricyclo[7.3.1.02,7]trideca-2,4-dien-6-one	C25 H23 F N2 O3	No match	Invalid mass	No results	No match	15.42	418.176	8.973	1.63779e+07	1	2	72.1	8.6	7	7	7	DDA for preferred ion	FALSE	8.97995e+06	9.2905e+06	1.00024e+07	1.09501e+07	1.46713e+07	1.53352e+07	8.06705e+06	8.52704e+06	7.74807e+06	6.88106e+06	1.60021e+07	1.40846e+07	1.45195e+07	1.49377e+07	1.45163e+07	1.62241e+07	7.17842e+06	6.99026e+06	8.32347e+06	9.44149e+06	1.1362e+07	9.88201e+06	9.53437e+06	8.83165e+06	6.53929e+06	6.56811e+06	7.24679e+06	7.50485e+06	8.41138e+06
FALSE		(3S,4aR,5R,6R)-3,6-dihydroxy-4a,5-dimethyl-3-(prop-1-en-2-yl)-2,3,4,4a,5,6,7,8-octahydronaphthalen-2-one	C15 H22 O3	No match	Invalid mass	No results	No match	-71996.7	232.146	8.346	1.6163e+07	40	11	74	70.8	7	8	7	DDA for preferred ion	FALSE	9.39976e+06	8.83742e+06	5.46964e+06	5.28577e+06	1.09265e+07	9.27908e+06	1.55533e+07	1.51149e+07	1.42735e+07	1.36584e+07	7.66603e+06	6.297e+06	1.38654e+07	1.38322e+07	5.03824e+06	4.91663e+06	7.48323e+06	7.70943e+06	1.64965e+07	1.58812e+07	3.85729e+06	4.37112e+06	3.8568e+06	3.93633e+06	1.42288e+07	1.44995e+07	6.88684e+06	7.66002e+06	5.04591e+06
FALSE		3-[(2R,3S)-5-hydroxy-2,3,8,8-tetramethyl-4-oxo-2H,3H,4H,8H-pyrano[2,3-f]chromen-6-yl]hexanoic acid	C22 H28 O6	No match	Invalid mass	No results	No match	56616.8	410.167	7.087	1.36807e+07	2	5	90	9.5	7	3	3	DDA for preferred ion	FALSE	5.12029e+06	5.1954e+06	8.91428e+06	8.50577e+06	8.97006e+06	9.49086e+06	5.15628e+06	5.56086e+06	7.84878e+06	6.85148e+06	8.81169e+06	8.60085e+06	5.50031e+06	5.68402e+06	7.39704e+06	7.65772e+06	1.06913e+07	9.64582e+06	2.69065e+06	2.72375e+06	4.74481e+06	4.59705e+06	9.66157e+06	1.00882e+07	3.77658e+06	3.77369e+06	5.25601e+06	5.16314e+06	1.33536e+07
FALSE		N1-isopropyl-2-(1H-2-pyrrolylcarbonyl)-1-hydrazinecarboxamide	C9 H14 N4 O2	No match	Invalid mass	No results	No results	180639	248.066	6.941	8.61727e+06	0	1	66	66.8	7	10	10	DDA for preferred ion	FALSE	3.61297e+06	2.95228e+06	5.06648e+06	4.43261e+06	4.09937e+06	3.51529e+06	4.33638e+06	3.84581e+06	5.10241e+06	4.17517e+06	3.8135e+06	3.64933e+06	2.91101e+06	2.94969e+06	8.82424e+06	7.41777e+06	5.37214e+06	5.00841e+06	3.62252e+06	4.2182e+06	1.90261e+06	1.83678e+06	5.21857e+06	4.3514e+06	2.07505e+06	2.46315e+06	4.55326e+06	5.02546e+06	4.08682e+06
FALSE		Cafestol	C20 H28 O3	No match	Invalid mass	No results	No results	-7.63	316.201	8.791	5.37718e+06	0	3	75.5	71.9	7	16	16	DDA for preferred ion	FALSE	3.33032e+06	3.4059e+06	392356	215309	783529	591363	1.27117e+06	2.16178e+06	889936	523901	1.63701e+06	1.53669e+06	1.23024e+06	5.38551e+06	1.24667e+06	287720	998520	1.0626e+06	2.49845e+06	4.23088e+06	1.94414e+06	3.66116e+06	258131	984270	3.6745e+06	3.12056e+06	1.05987e+06	1.0964e+06	1.33472e+06
FALSE		NP-019748	C30 H48 O5	No results	Invalid mass	No results	No results	1.09003e+06	1020.66	8.563	1.22391e+07	0	2	66	8.3	7	4	3	DDA for other ion	FALSE	7.25063e+06	7.40173e+06	5.91912e+06	6.26357e+06	5.3056e+06	4.70429e+06	1.7768e+06	2.10211e+06	7.86762e+06	6.64527e+06	4.43573e+06	4.22932e+06	3.72134e+06	4.59298e+06	3.11001e+06	3.04078e+06	2.49974e+06	2.24635e+06	2.43326e+06	2.31685e+06	1.17635e+07	1.22247e+07	6.64e+06	6.65306e+06	4.28497e+06	4.09096e+06	1.6764e+06	1.78369e+06	2.10903e+06
FALSE		4-Hydroxy-6-methyl-2-pyrone	C6 H6 O3	No match	Invalid mass	No results	No match	-19.25	126.029	1.438	1.47443e+07	1	5	67.8	47.7	7	17	17	DDA for preferred ion	FALSE	6.23704e+06	8.16812e+06	9.3133e+06	1.48876e+07	1.23431e+07	1.30429e+07	4.85824e+06	6.57648e+06	1.23268e+07	1.11553e+07	6.85077e+06	1.07691e+07	1.36869e+07	9.25033e+06	5.28083e+06	8.30136e+06	8.269e+06	9.08911e+06	1.23347e+07	8.53102e+06	5.75408e+06	6.30324e+06	1.23557e+07	1.53465e+07	1.0803e+07	8.49512e+06	6.49348e+06	7.31614e+06	7.11155e+06
FALSE		Neostigmine	C12 H18 N2 O2	No results	Invalid mass	No results	No results	-10.92	222.134	7.825	2.14992e+07	0	2	72.7	8.6	7	25	18	DDA for preferred ion	FALSE	1.00453e+07	1.15354e+07	1.66278e+07	1.59569e+07	1.36394e+07	1.76569e+07	7.15271e+06	9.5568e+06	9.91286e+06	2.78705e+07	1.21758e+07	1.3061e+07	1.1759e+07	1.43091e+07	1.27308e+07	1.4144e+07	1.20834e+07	1.27949e+07	1.66034e+07	1.90044e+07	1.35396e+07	2.06296e+07	1.66355e+07	1.49261e+07	1.37014e+07	1.19681e+07	7.94997e+06	9.06995e+06	1.47087e+07
FALSE		Cafestol	C20 H28 O3	Full match	Full match	Partial match	Partial match	0.24	316.204	8.79	8.89596e+06	38	3	75.5	71.9	7	23	23	DDA for preferred ion	FALSE	3.85191e+06	3.52129e+06	4.7945e+06	4.21725e+06	4.36892e+06	3.63538e+06	3.57283e+06	5.23004e+06	4.46846e+06	5.6727e+06	2.36936e+06	1.75436e+06	8.92899e+06	4.78775e+06	3.62939e+06	3.58652e+06	3.45547e+06	3.65831e+06	2.93128e+06	2.19183e+06	3.24414e+06	3.40552e+06	5.15933e+06	5.11439e+06	2.63711e+06	7.44391e+06	2.68753e+06	2.18386e+06	4.03423e+06
FALSE		Isoquinoline	C9 H7 N	Full match	Full match	No results	Not the top hit	-0.77	129.058	3.173	1.10992e+07	3	4	96.8	9.8	7	17	13	DDA for preferred ion	FALSE	8.06119e+06	9.63555e+06	8.16644e+06	9.59923e+06	7.8856e+06	9.58779e+06	9.4857e+06	9.60399e+06	6.88335e+06	8.97647e+06	6.97292e+06	1.16621e+07	8.79226e+06	9.27638e+06	7.79059e+06	9.63831e+06	7.79972e+06	7.89473e+06	7.46114e+06	8.82112e+06	7.60795e+06	8.41596e+06	7.11891e+06	8.80023e+06	9.51089e+06	8.65298e+06	9.19866e+06	1.12036e+07	8.64334e+06
FALSE		4-morpholino-6-phenylthieno[2,3-d]pyrimidine	C16 H15 N3 O S	Full match	Full match	No results	Partial match	0.14	297.094	0.878	1.04015e+07	2	2	64.3	8.2	7	29	18	DDA for preferred ion	FALSE	8.54925e+06	6.79157e+06	5.28649e+06	4.11282e+06	6.39026e+06	6.18185e+06	8.40976e+06	5.52622e+06	1.19325e+07	5.95807e+06	7.99158e+06	4.3995e+06	6.16828e+06	5.17164e+06	5.54782e+06	4.78463e+06	7.40117e+06	4.89126e+06	9.10331e+06	9.63706e+06	5.0149e+06	4.07207e+06	6.79369e+06	3.80061e+06	8.19228e+06	5.18867e+06	9.45483e+06	6.81463e+06	7.58388e+06
FALSE		Lactamide	C3 H7 N O2	Full match	Full match	Partial match	Not the top hit	-1.33	89.0476	0.828	4.48323e+07	10	6	98.5	9.9	7	4	4	DDA for preferred ion	FALSE	2.90118e+07	2.80329e+07	3.64572e+07	3.13142e+07	3.39201e+07	3.80232e+07	2.67866e+07	3.06963e+07	3.87896e+07	4.10265e+07	2.96986e+07	2.92446e+07	2.72081e+07	1.66883e+07	2.67164e+07	2.69419e+07	3.22904e+07	3.48741e+07	2.70677e+07	2.78367e+07	2.35093e+07	2.54541e+07	3.47424e+07	3.60353e+07	2.50844e+07	2.2951e+07	2.3554e+07	2.55677e+07	3.97344e+07
FALSE		Hexanoylcarnitine	C13 H25 N O4	Full match	Full match	No results	Full match	0.03	259.178	5.199	4.17911e+07	2	1	87.2	54.3	7	2	2	DDA for preferred ion	FALSE	2.79657e+07	4.61952e+06	2.45672e+07	2.4263e+07	1.76922e+07	1.87574e+07	3.42197e+07	3.37321e+07	3.17012e+07	3.11141e+07	1.74574e+07	1.71401e+07	2.85892e+07	2.70587e+07	2.5451e+07	2.20722e+07	1.56395e+07	1.62106e+07	4.19818e+07	3.98883e+07	2.63022e+07	2.56062e+07	2.00129e+07	3.28447e+06	3.78634e+07	3.75996e+07	2.57425e+07	2.71249e+07	1.8399e+07
FALSE		Methionine sulfoxide	C5 H11 N O3 S	No match	Full match	Partial match	Full match	-0.49	165.046	0.842	5.18583e+06	6	1	60.9	46.4	7	10	7	DDA for preferred ion	FALSE	4.23798e+06	3.83908e+06	3.72338e+06	2.92778e+06	3.83169e+06	3.96692e+06	2.97991e+06	2.73535e+06	2.98281e+06	2.54973e+06	4.38213e+06	4.76291e+06	3.66585e+06	3.28007e+06	3.23872e+06	3.19001e+06	2.55246e+06	2.44748e+06	2.7183e+06	2.30203e+06	5.30736e+06	4.71488e+06	4.9307e+06	3.80901e+06	2.44338e+06	2.05207e+06	2.41431e+06	2.71255e+06	3.28686e+06
FALSE		Bis(4-ethylbenzylidene)sorbitol	C24 H30 O6	Not the top hit	Full match	No results	Partial match	0.14	414.204	8.787	1.1779e+07	7	1	85.4	9.3	6	8	7	DDA for preferred ion	FALSE	4.68113e+06	2.73421e+06	6.36723e+06	7.22725e+06	9.59577e+06	1.00911e+07	6.58295e+06	7.25549e+06	5.14014e+06	5.66544e+06	9.78665e+06	8.23897e+06	1.05307e+07	9.58457e+06	1.2172e+07	6.40299e+06	7.20434e+06	4.33564e+06	6.08697e+06	7.23971e+06	7.16489e+06	6.45714e+06	6.89298e+06	6.02524e+06	3.10002e+06	5.81385e+06	5.22025e+06	6.06075e+06	6.49841e+06
FALSE		Acetyl-L-carnitine	C9 H17 N O4	Full match	Full match	No results	Full match	-0.39	203.116	0.939	2.44698e+08	3	2	95.9	76.3	4	8	2	DDA for preferred ion	FALSE	1.95477e+08	5.17247e+07	1.50085e+08	1.79983e+08	1.86104e+08	1.256e+07	2.23765e+08	2.25588e+08	1.8013e+08	4.90029e+07	1.60119e+08	1.51281e+08	2.21116e+07	2.23116e+08	1.283e+07	1.62136e+08	1.71762e+08	1.9237e+08	2.14718e+08	1.59147e+07	1.19781e+07	1.36245e+08	1.81473e+08	1.77966e+08	2.00966e+08	2.24061e+07	1.97392e+08	1.77574e+08	1.86668e+08
FALSE		DL-Stachydrine	C7 H13 N O2	Full match	Full match	No results	Full match	-0.45	143.095	0.87	5.78226e+07	6	2	98.7	9.9	7	4	4	DDA for preferred ion	FALSE	3.37157e+07	3.76937e+07	2.88167e+07	2.84851e+07	3.20826e+07	3.14103e+07	2.24286e+07	2.22673e+07	1.8953e+07	1.7452e+07	5.09758e+07	5.0007e+07	4.0487e+07	4.14319e+07	3.59401e+07	3.55667e+07	3.00632e+07	2.88241e+07	2.37076e+07	2.33478e+07	5.52625e+07	5.77702e+07	5.14353e+07	5.0305e+07	4.29722e+07	4.0426e+07	2.65227e+07	2.47138e+07	2.39966e+07
FALSE		Xanthurenic acid	C10 H7 N O4	Full match	Full match	Full match	Full match	0.14	205.038	4.297	1.79118e+07	3	1	63.4	8.2	7	15	12	DDA for preferred ion	FALSE	1.03577e+07	9.94611e+06	8.69877e+06	1.15143e+07	9.33151e+06	1.3093e+07	1.0517e+07	9.3611e+06	1.26897e+07	1.43062e+07	1.2313e+07	1.46426e+07	1.01368e+07	1.37976e+07	5.77107e+06	9.8196e+06	1.64879e+07	1.49642e+07	8.25062e+06	8.99763e+06	6.37286e+06	8.36224e+06	1.04415e+07	1.28885e+07	5.10097e+06	4.50584e+06	1.15666e+07	1.80209e+07	1.44611e+07
FALSE		Cytosine	C4 H5 N3 O	Full match	Full match	Full match	Partial match	-0.42	111.043	0.875	1.23582e+07	3	2	75.9	8.8	7	5	4	DDA for preferred ion	FALSE	5.63043e+06	5.38668e+06	1.08372e+07	9.72592e+06	7.60963e+06	7.93005e+06	6.14349e+06	6.57825e+06	1.16321e+07	1.20175e+07	6.37081e+06	6.14481e+06	6.12456e+06	6.32438e+06	6.2398e+06	6.85066e+06	1.24729e+07	1.201e+07	1.04866e+07	8.93028e+06	6.47972e+06	5.74052e+06	8.36653e+06	8.6157e+06	8.7451e+06	8.1623e+06	6.30665e+06	6.84175e+06	1.07575e+07
FALSE		8-Hydroxyquinoline	C9 H7 N O	Full match	Full match	No results	Partial match	-0.14	145.053	3.171	5.7552e+07	8	1	63.8	8.2	7	11	9	DDA for preferred ion	FALSE	3.94027e+07	5.06908e+07	4.08321e+07	4.33713e+07	3.90265e+07	4.31025e+07	5.18628e+07	4.79376e+07	2.32648e+07	4.12273e+07	4.27298e+07	5.00363e+07	4.33658e+07	4.95798e+07	3.77227e+07	4.41703e+07	4.07184e+07	4.32496e+07	3.62936e+07	3.9452e+07	4.13533e+07	4.31175e+07	3.52394e+07	3.63961e+07	4.82511e+07	5.10703e+07	5.22882e+07	5.48758e+07	4.65804e+07
FALSE		Imidazolelactic acid	C6 H8 N2 O3	Full match	Full match	No results	Full match	-0.03	156.053	5.119	9.57953e+06	7	1	63	8.1	7	6	6	DDA for preferred ion	FALSE	3.92098e+06	4.03417e+06	4.94001e+06	4.99627e+06	5.2178e+06	5.26536e+06	4.06694e+06	3.66957e+06	4.1726e+06	4.38525e+06	5.12168e+06	5.03741e+06	3.77732e+06	3.41143e+06	8.58628e+06	9.54921e+06	6.01044e+06	6.69827e+06	2.68504e+06	2.41772e+06	2.94756e+06	2.98088e+06	5.16355e+06	5.30069e+06	4.00821e+06	4.1059e+06	3.46258e+06	3.84388e+06	6.22349e+06
FALSE		Cytidine	C9 H13 N3 O5	Full match	Full match	Full match	Full match	-0.23	243.085	0.876	6.01869e+07	6	4	82.3	9.1	7	16	13	DDA for preferred ion	FALSE	3.99888e+07	4.00673e+07	3.19545e+07	3.85803e+07	3.6055e+07	3.7298e+07	3.54682e+07	4.16718e+07	5.43881e+07	5.35262e+07	3.01791e+07	2.94856e+07	3.30178e+07	3.38259e+07	2.63608e+07	3.00343e+07	4.86856e+07	4.27248e+07	5.97108e+07	5.18868e+07	2.73275e+07	2.36563e+07	3.55251e+07	2.95801e+07	4.27236e+07	3.77009e+07	4.06415e+07	3.28587e+07	3.88336e+07
FALSE		(S)-Equol	C15 H14 O3	Full match	Full match	No results	Full match	0.01	242.094	7.038	6.63623e+07	31	2	74	46.6	7	3	3	DDA for preferred ion	FALSE	3.81528e+07	3.92081e+07	4.36518e+07	4.06076e+07	3.1407e+07	3.11222e+07	2.31751e+07	2.36372e+07	2.50883e+07	2.58345e+07	4.20512e+07	4.20589e+07	6.6379e+07	6.03624e+07	3.54774e+07	3.58275e+07	1.99055e+07	1.98587e+07	2.52212e+07	2.528e+07	4.54787e+07	4.64378e+07	4.40196e+07	4.10319e+07	3.24762e+07	3.25507e+07	3.20811e+07	3.26809e+07	2.89513e+07
FALSE		Prolylleucine	C11 H20 N2 O3	Full match	Full match	No results	Partial match	-0.16	228.147	0.881	1.18759e+07	2	2	73.8	8.7	7	8	7	DDA for preferred ion	FALSE	6.05373e+06	6.69103e+06	7.47864e+06	8.43503e+06	6.79179e+06	7.67486e+06	3.36332e+06	4.40543e+06	6.38594e+06	7.91428e+06	7.83527e+06	8.17708e+06	6.39128e+06	6.41767e+06	8.54668e+06	7.83003e+06	8.26286e+06	9.65245e+06	4.73747e+06	5.30155e+06	5.57571e+06	5.14758e+06	7.56926e+06	8.7193e+06	4.61284e+06	4.79493e+06	5.01904e+06	4.58193e+06	1.17537e+07
FALSE		Nicotinamide	C6 H6 N2 O	Full match	Full match	Full match	Partial match	-0.32	122.048	1.148	7.34138e+07	6	1	94.8	9.7	7	11	9	DDA for preferred ion	FALSE	2.92714e+07	2.8213e+07	4.88074e+07	4.1805e+07	4.32906e+07	4.65811e+07	4.07478e+07	3.74484e+07	7.50016e+07	6.85902e+07	3.08976e+07	2.86826e+07	3.30022e+07	2.9189e+07	5.1611e+07	5.22143e+07	5.34721e+07	5.20406e+07	4.28289e+07	4.63693e+07	3.37742e+06	2.97284e+07	3.94617e+07	3.67792e+07	3.55472e+07	3.27148e+07	3.21403e+07	3.18701e+07	5.21267e+07
FALSE		Hypoxanthine	C5 H4 N4 O	Full match	Full match	Partial match	Partial match	-0.08	136.038	1.099	2.60307e+08	8	2	76.3	8.8	7	14	14	DDA for preferred ion	FALSE	579147	652017	8.34866e+07	7.39302e+07	612949	593549	613118	590832	7.66213e+07	2.58572e+08	743582	784350	665329	600075	573356	604279	7.81539e+06	7.45987e+06	627727	616816	581832	626318	7.44048e+06	7.08899e+06	813630	837943	589718	557653	560257
FALSE		4-methoxy-9-(2-methylbut-3-en-2-yl)-7H-furo[3,2-g]chromen-7-one	C17 H16 O4	Not the top hit	Full match	No results	Partial match	0.17	284.105	6.301	3.29468e+07	22	1	74.4	46.8	7	3	3	DDA for preferred ion	FALSE	2.20727e+07	2.34303e+07	3.02074e+07	2.89128e+07	2.59546e+07	2.58935e+07	1.78032e+07	1.93183e+07	2.9463e+07	3.30818e+07	2.43407e+07	2.34383e+07	2.17189e+07	3.18827e+06	2.78918e+07	2.73962e+07	2.85874e+07	3.04166e+07	2.45289e+07	2.37342e+07	2.39753e+07	2.2394e+07	2.71764e+07	2.63915e+07	2.24487e+07	2.33982e+07	1.77138e+07	1.60032e+07	2.42792e+07
FALSE		Phloroglucinol	C6 H6 O3	Full match	Full match	No results	Partial match	-0.65	126.032	0.845	4.26304e+07	11	5	80.7	62.7	7	7	5	DDA for preferred ion	FALSE	2.30556e+07	2.05453e+07	3.01844e+07	3.62427e+07	2.62237e+07	2.6144e+07	2.50209e+07	2.42667e+07	4.0221e+07	4.15081e+07	2.06259e+07	2.18219e+07	2.13104e+07	2.19149e+07	2.27976e+07	2.39099e+07	3.13714e+07	3.10272e+07	2.13021e+07	2.3072e+07	1.44212e+07	2.05554e+07	2.57875e+07	2.79775e+07	1.93875e+07	2.06396e+07	1.46689e+07	2.27529e+07	3.55455e+07
FALSE		(1R,4aS)-7-(2-Hydroxypropan-2-yl)-1,4a-dimethyl-9-oxo-3,4,10,10a-tetrahydro-2H-phenanthrene-1-carboxylic acid	C20 H26 O4	Not the top hit	Full match	No results	Partial match	0.18	330.183	8.052	1.18665e+07	8	1	66.5	43.6	7	8	6	DDA for preferred ion	FALSE	7.20606e+06	6.75064e+06	3.78382e+06	4.18342e+06	8.13965e+06	7.828e+06	2.99063e+06	2.7456e+06	1.26212e+07	1.0837e+07	3.52802e+06	3.30195e+06	5.63708e+06	5.63968e+06	2.38066e+06	2.22192e+06	5.03905e+06	5.7015e+06	4.68952e+06	4.51538e+06	3.16016e+06	3.26777e+06	4.49911e+06	4.04418e+06	5.90491e+06	6.15238e+06	2.53307e+06	2.84814e+06	6.9004e+06
FALSE		8-Hydroxyquinoline	C9 H7 N O	Full match	Full match	No results	Partial match	-0.05	145.053	5.267	7.45817e+06	8	2	82.9	9.1	7	4	4	DDA for preferred ion	FALSE	3.92214e+06	3.87375e+06	4.09063e+06	4.27243e+06	5.44273e+06	5.56659e+06	6.77223e+06	6.42313e+06	4.37749e+06	4.17485e+06	4.11285e+06	4.40746e+06	6.26028e+06	5.50683e+06	7.21801e+06	7.2975e+06	3.59232e+06	3.73758e+06	1.48635e+06	1.2483e+06	2.60759e+06	2.38106e+06	2.67252e+06	3.00066e+06	3.96122e+06	4.20936e+06	6.59294e+06	6.33453e+06	4.75907e+06
FALSE		LSD-d3	C20 H22 [2]H3 N3 O	No match	Full match	No results	No results	3.71	326.22	9.744	1.68721e+07	0	2	83	51.8	7	7	5	DDA for preferred ion	FALSE	1.275e+07	1.29891e+07	6.38864e+06	5.79677e+06	1.18958e+07	9.95245e+06	1.73957e+07	1.65852e+07	6.02258e+06	5.59381e+06	9.09198e+06	9.81505e+06	1.56106e+07	1.50061e+07	1.35173e+07	1.50813e+07	1.10357e+07	9.10361e+06	1.24438e+07	1.25403e+07	1.06667e+07	1.08946e+07	7.47062e+06	6.57234e+06	1.13369e+07	1.15828e+07	1.37236e+07	1.25264e+07	1.40657e+07
FALSE		Cuminaldehyde	C10 H12 O	Full match	Full match	Full match	Not the top hit	-0.13	148.089	8.64	3.49072e+07	16	2	93.7	69.1	7	8	8	DDA for preferred ion	FALSE	1.29866e+07	2.1194e+07	1.60176e+07	1.43569e+07	1.90383e+07	1.92506e+07	1.54835e+07	2.24025e+06	9.35471e+06	1.10946e+07	1.62949e+07	1.87725e+07	3.26006e+07	3.46749e+07	2.41459e+07	3.098e+07	1.68823e+07	1.67377e+07	1.49688e+07	1.17901e+07	1.88176e+07	2.07796e+07	1.40652e+07	1.52291e+07	3.04881e+06	1.14827e+07	1.19408e+07	1.16304e+07	1.58015e+07
FALSE		Acetohydroxamic acid	C2 H5 N O2	Full match	Full match	Partial match	Partial match	0.4	75.0321	6.015	1.75947e+07	6	1	62.8	8.1	7	2	2	DDA for preferred ion	FALSE	4.88325e+06	4.77637e+06	6.98144e+06	7.958e+06	4.39488e+06	4.31433e+06	6.57111e+06	6.25377e+06	1.28868e+07	1.35413e+07	6.2459e+06	6.66642e+06	2.456e+06	2.41443e+06	8.73451e+06	8.34473e+06	8.51488e+06	8.69208e+06	1.75547e+07	1.67842e+07	5.57424e+06	5.43753e+06	7.80583e+06	7.96939e+06	1.06531e+07	1.00978e+07	1.51591e+07	1.49876e+07	5.6982e+06
FALSE		3-amino-2-phenyl-2H-pyrazolo[4,3-c]pyridine-4,6-diol	C12 H10 N4 O2	Full match	Full match	No results	Partial match	-0.05	242.08	6.945	1.86326e+07	1	2	77.1	48.4	7	1	1	DDA for preferred ion	FALSE	1.54943e+07	1.60869e+07	1.30626e+07	1.29036e+07	1.54342e+07	1.59586e+07	1.72067e+07	1.74023e+07	1.56628e+07	1.54515e+07	1.56118e+07	1.58563e+07	1.45773e+07	1.48126e+07	1.7545e+07	1.82562e+07	1.39735e+07	1.41082e+07	1.33968e+07	1.37274e+07	1.34992e+07	1.40799e+07	1.59033e+07	1.53726e+07	1.34212e+07	1.3991e+07	1.47382e+07	1.44646e+07	1.71886e+07
FALSE		8-Hydroxyquinoline	C9 H7 N O	Full match	Full match	No results	Partial match	-0.05	145.053	6.072	5.37557e+06	8	3	79.8	9	7	3	3	DDA for preferred ion	FALSE	4.04385e+06	3.9833e+06	5.03535e+06	4.30293e+06	3.74272e+06	3.8368e+06	3.14421e+06	3.13947e+06	2.98152e+06	3.61907e+06	5.18344e+06	5.4154e+06	4.21579e+06	4.28532e+06	3.62743e+06	4.30548e+06	3.74879e+06	3.64369e+06	3.65278e+06	2.99422e+06	4.50944e+06	4.58413e+06	4.48824e+06	4.15404e+06	4.67083e+06	4.55089e+06	4.40212e+06	4.03917e+06	4.23835e+06
FALSE		L-Kynurenine	C10 H12 N2 O3	Full match	Full match	Full match	Full match	-0.05	208.085	1.959	2.70894e+07	5	1	71.9	69.3	7	21	19	DDA for preferred ion	FALSE	1.37627e+07	1.55521e+07	2.34912e+07	1.92093e+07	2.14832e+07	1.83639e+07	1.8773e+07	1.35705e+07	2.3789e+07	1.61874e+07	2.66939e+07	2.06831e+07	1.44863e+07	1.43224e+07	9.19024e+06	7.84443e+06	2.67804e+07	1.96727e+07	1.5161e+07	1.59302e+07	1.68867e+07	1.11171e+07	2.24574e+07	1.94894e+07	1.91606e+07	1.71668e+07	3.14322e+07	1.86816e+07	2.32921e+07
FALSE		Pipecolic acid	C6 H11 N O2	Full match	Full match	Full match	Full match	-0.87	129.079	0.935	1.6342e+07	19	4	83.6	9.2	6	18	18	DDA for preferred ion	FALSE	1.61186e+07	1.28556e+07	7.02759e+06	1.35856e+07	1.36102e+07	8.97234e+06	8.03397e+06	7.19619e+06	9.18744e+06	5.21222e+06	6.0196e+06	5.8133e+06	1.11472e+07	1.00822e+07	7.80228e+06	1.04701e+07	1.02693e+07	1.37168e+07	4.59828e+06	4.37258e+06	8.71876e+06	6.96094e+06	8.3333e+06	1.29789e+07	3.47983e+06	6.59723e+06	6.8732e+06	8.96608e+06	1.12987e+07
FALSE		L-Aspartic acid	C4 H7 N O4	Full match	Full match	Full match	Full match	-0.23	133.037	0.941	1.90733e+07	4	1	66.5	43.6	7	26	18	DDA for preferred ion	FALSE	1.10546e+07	1.02977e+07	1.02841e+07	1.22372e+07	9.9079e+06	1.02981e+07	1.07648e+07	9.58804e+06	1.27475e+07	9.85515e+06	1.05844e+07	1.02582e+07	1.45063e+07	1.24982e+07	1.21755e+07	1.20034e+07	1.0933e+07	1.0685e+07	1.14102e+07	9.91313e+06	9.26809e+06	1.02421e+07	1.03394e+07	1.38732e+07	9.86061e+06	1.12983e+07	1.28827e+07	1.21854e+07	1.83766e+07
FALSE		3-Amino-2-naphthoic acid	C11 H9 N O2	Full match	Full match	No results	Partial match	0.04	187.063	6.935	5.43646e+06	1	3	69	44	7	8	7	DDA for preferred ion	FALSE	3.53897e+06	3.5349e+06	1.80123e+06	1.69202e+06	1.97501e+06	1.86088e+06	1.35787e+06	1.27175e+06	1.85349e+06	1.53942e+06	3.45306e+06	2.44962e+06	5.45358e+06	4.57698e+06	2.7657e+06	2.4555e+06	1.49646e+06	1.41239e+06	1.88268e+06	1.87326e+06	1.62951e+06	1.46114e+06	4.14664e+06	3.82277e+06	1.75242e+06	1.61835e+06	1.62336e+06	1.43971e+06	2.96877e+06
FALSE		Methylhippuric acid	C10 H11 N O3	Full match	Full match	No results	Full match	-0.01	193.074	5.42	2.2175e+07	15	2	73	45.9	7	6	6	DDA for preferred ion	FALSE	1.48876e+07	1.67493e+07	1.62804e+07	1.52803e+07	2.08471e+07	2.03885e+07	1.34408e+07	1.5261e+07	1.63549e+07	1.7662e+07	1.68636e+07	1.66668e+07	1.28304e+07	1.38339e+07	7.121e+06	7.45436e+06	1.84562e+07	1.88434e+07	6.37685e+06	7.01206e+06	1.03192e+07	1.15582e+07	2.00383e+07	2.00141e+07	6.80543e+06	7.41564e+06	1.06329e+07	1.10777e+07	2.21289e+07
FALSE		Pipecolic acid	C6 H11 N O2	Full match	Full match	Full match	Full match	-0.43	129.079	0.88	2.25388e+07	19	4	75.3	8.8	7	16	12	DDA for preferred ion	FALSE	1.37965e+07	1.65023e+07	1.81238e+07	1.08696e+07	2.17246e+07	1.69411e+07	1.65174e+07	1.44092e+07	1.29126e+07	1.17029e+07	1.9173e+07	1.40333e+07	1.72823e+07	1.76631e+07	1.63653e+07	2.04015e+07	2.02992e+07	1.75476e+07	1.48861e+07	1.5576e+07	2.05315e+07	1.53223e+07	1.64307e+07	1.2187e+07	1.45337e+07	1.19668e+07	1.62824e+07	1.69324e+07	1.39479e+07
FALSE		L-Lysine	C6 H14 N2 O2	Full match	Full match	Full match	Full match	-1.4	146.105	0.75	4.77938e+06	10	2	96.8	78.8	7	12	12	DDA for preferred ion	FALSE	4.39016e+06	4.02724e+06	3.65436e+06	3.91111e+06	4.35764e+06	4.74705e+06	3.54919e+06	3.75859e+06	4.6514e+06	2.97918e+06	3.61918e+06	3.20067e+06	4.28138e+06	4.06718e+06	3.39537e+06	3.79206e+06	3.69192e+06	3.73987e+06	2.98295e+06	3.70835e+06	3.41718e+06	3.78882e+06	3.66526e+06	2.74284e+06	2.61861e+06	2.84736e+06	2.59297e+06	4.10734e+06	3.51468e+06
FALSE		Kahweol	C20 H26 O3	Full match	Full match	No results	Full match	0.11	314.188	8.092	4.56497e+06	17	5	76	47.7	7	4	3	DDA for preferred ion	FALSE	2.17704e+06	2.29047e+06	1.8971e+06	2.16883e+06	2.80974e+06	2.59671e+06	840449	670394	3.85929e+06	4.44787e+06	1.79681e+06	1.92983e+06	3.44253e+06	3.56581e+06	1.07435e+06	1.18178e+06	1.65846e+06	1.78421e+06	1.68392e+06	1.89433e+06	1.5121e+06	1.67083e+06	2.46768e+06	2.55455e+06	4.53274e+06	4.41317e+06	1.51977e+06	1.5226e+06	3.42346e+06
FALSE		5-Nitro-o-toluidine	C7 H8 N2 O2	Full match	Full match	No results	Full match	-0.02	152.059	1.772	2.75243e+07	6	1	64.4	47	7	15	15	DDA for preferred ion	FALSE	9.55893e+06	1.06139e+07	8.94318e+06	1.04984e+07	1.44605e+07	1.46735e+07	1.48607e+07	1.55822e+07	1.79531e+07	1.46974e+07	1.24353e+07	1.42283e+07	1.15887e+07	1.28368e+07	2.74342e+07	2.53203e+07	1.77176e+07	1.44224e+07	1.36974e+07	1.48689e+07	2.32335e+07	2.13452e+07	2.21248e+07	2.66722e+07	2.07811e+07	1.18108e+07	1.00508e+07	7.82657e+06	1.90339e+07
FALSE		L-Glutamic acid	C5 H9 N O4	Full match	Full match	Full match	Full match	-0.34	147.053	0.848	1.73505e+07	16	1	79.2	60.7	7	11	9	DDA for preferred ion	FALSE	1.21936e+07	1.07347e+07	3.53908e+06	4.26144e+06	8.91844e+06	1.07606e+07	9.54712e+06	1.14316e+07	5.31766e+06	7.29112e+06	5.71081e+06	1.17238e+07	6.82924e+06	9.33765e+06	8.83902e+06	1.84635e+07	1.03108e+07	7.34811e+06	1.11719e+07	1.02055e+07	9.56957e+06	7.63477e+06	1.01173e+07	8.49392e+06	9.14772e+06	1.06459e+07	9.16094e+06	1.02765e+07	1.69219e+07
FALSE		(S)-(+)-2-Amino-1-propanol	C3 H9 N O	Full match	Full match	Partial match	Partial match	-0.51	75.0684	0.836	2.42724e+07	5	1	60	8	7	6	5	DDA for preferred ion	FALSE	8.40924e+06	8.69639e+06	1.15494e+07	1.10385e+07	9.93631e+06	9.01266e+06	6.66258e+06	6.84681e+06	4.34368e+06	3.9273e+06	1.2431e+07	1.21149e+07	8.4683e+06	8.23811e+06	6.38238e+06	6.58183e+06	7.54089e+06	6.67092e+06	5.79784e+06	5.63344e+06	2.56225e+07	2.30157e+07	1.00881e+07	8.72261e+06	3.89313e+06	3.67388e+06	5.93217e+06	6.68082e+06	4.53488e+06
FALSE		6-Amino-1,3-dimethyluracil	C6 H9 N3 O2	Full match	Full match	Partial match	Partial match	-0.05	155.069	6.983	4.17295e+06	6	2	80.8	50.5	7	2	2	DDA for preferred ion	FALSE	3.02938e+06	2.97438e+06	3.84198e+06	4.11967e+06	3.41149e+06	3.70183e+06	1.47096e+06	1.47998e+06	3.64227e+06	3.7214e+06	2.7528e+06	2.60857e+06	2.88953e+06	2.96813e+06	4.17188e+06	3.95712e+06	3.22414e+06	3.29259e+06	3.70603e+06	3.52899e+06	3.65121e+06	3.65326e+06	3.84904e+06	3.98198e+06	2.89731e+06	3.01881e+06	1.26949e+06	1.29858e+06	2.38657e+06
FALSE		Choline	C5 H13 N O	Full match	Full match	No results	No results	-0.04	103.1	9.514	1.43065e+07	0	1	97.7	9.9	7	14	13	DDA for preferred ion	FALSE	7.47156e+06	8.94495e+06	7.61957e+06	9.0896e+06	9.65882e+06	8.54218e+06	8.37374e+06	7.69388e+06	8.10336e+06	8.06447e+06	9.12048e+06	8.71092e+06	8.17354e+06	7.39363e+06	7.98677e+06	8.73855e+06	1.0365e+07	1.44486e+07	8.7219e+06	6.8132e+06	9.9964e+06	9.42494e+06	8.35012e+06	9.25111e+06	7.12343e+06	7.80734e+06	8.48893e+06	6.76509e+06	7.12383e+06
FALSE		Skatole	C9 H9 N	Full match	Full match	No results	Partial match	-0.49	131.073	3.174	6.81337e+06	5	3	86.4	9.3	7	10	10	DDA for preferred ion	FALSE	4.28002e+06	4.60727e+06	4.24939e+06	4.988e+06	4.87067e+06	5.20589e+06	5.18294e+06	5.08369e+06	4.58379e+06	3.99415e+06	4.91915e+06	4.95894e+06	5.0475e+06	4.97235e+06	3.92158e+06	4.22477e+06	4.67935e+06	4.1729e+06	4.02056e+06	4.12819e+06	4.53433e+06	4.73888e+06	3.66047e+06	4.46077e+06	5.83024e+06	5.16017e+06	6.02372e+06	6.81319e+06	5.0609e+06
FALSE		2,4-Dimethylbenzaldehyde	C9 H10 O	Full match	Full match	No results	Not the top hit	-0.09	134.073	8.651	8.93622e+06	18	1	61	65.3	7	6	5	DDA for preferred ion	FALSE	4.02216e+06	6.08885e+06	5.87786e+06	8.51906e+06	7.67904e+06	9.11845e+06	5.19735e+06	5.59229e+06	4.55201e+06	5.60446e+06	6.9819e+06	9.01433e+06	8.66742e+06	8.11647e+06	6.08453e+06	8.37077e+06	5.57546e+06	5.76038e+06	4.95122e+06	6.64297e+06	5.93655e+06	6.72772e+06	7.51432e+06	6.44053e+06	4.74167e+06	4.91256e+06	5.02253e+06	5.64868e+06	5.4648e+06
FALSE		N-[3-(tert-butyl)-1-methyl-1H-pyrazol-5-yl]-N'-[4-(trifluoromethoxy)phenyl]urea	C16 H19 F3 N4 O2	No match	Full match	No results	Partial match	-3.56	356.145	7.787	6.72439e+06	1	1	61.6	8.1	7	20	11	DDA for preferred ion	FALSE	5.08528e+06	2.63131e+06	4.26308e+06	3.78418e+06	3.14978e+06	3.91382e+06	2.40959e+06	2.20401e+06	4.28234e+06	4.32616e+06	6.55075e+06	5.66846e+06	2.21611e+06	2.29505e+06	3.48003e+06	2.50763e+06	5.08591e+06	5.27361e+06	2.94623e+06	2.37884e+06	2.40818e+06	2.54381e+06	5.77263e+06	5.42412e+06	2.07615e+06	1.7765e+06	2.20858e+06	2.02958e+06	4.81964e+06
FALSE		Pipecolic acid	C6 H11 N O2	Full match	Full match	Full match	Full match	-0.39	129.079	0.996	3.41519e+07	19	3	71.9	8.6	7	12	8	DDA for preferred ion	FALSE	2.53206e+07	2.03389e+07	2.14523e+07	1.77871e+07	1.72127e+07	2.83266e+07	1.68682e+07	2.36617e+07	1.97386e+07	2.60037e+07	2.45411e+07	1.9147e+07	1.94453e+07	2.01452e+07	2.28172e+07	1.75251e+07	2.04047e+07	1.89579e+07	1.73231e+07	3.31578e+07	2.27306e+07	2.18033e+07	2.1158e+07	2.18719e+07	3.11408e+07	2.23507e+07	2.06113e+07	1.73641e+07	1.88107e+07
FALSE		N6,N6,N6-Trimethyl-L-lysine	C9 H20 N2 O2	Full match	Full match	Partial match	Full match	-0.17	188.152	0.808	5.96982e+06	3	2	78.3	49.1	7	6	6	DDA for preferred ion	FALSE	5.36613e+06	4.99406e+06	3.53664e+06	3.56473e+06	4.27319e+06	3.56399e+06	4.86031e+06	3.76399e+06	3.39399e+06	3.12397e+06	6.05593e+06	5.41263e+06	5.08293e+06	4.20108e+06	4.44315e+06	4.57894e+06	4.34375e+06	4.27441e+06	3.88727e+06	3.39095e+06	4.78668e+06	4.94658e+06	5.15189e+06	5.10664e+06	5.79538e+06	5.40644e+06	4.42233e+06	4.63521e+06	4.85282e+06
FALSE		Pyrene	C16 H10	No match	Full match	No results	Full match	0.07	202.078	7.831	1.14606e+07	2	2	74.7	8.7	7	23	23	DDA for preferred ion	FALSE	5.20405e+06	4.26769e+06	6.05141e+06	9.81252e+06	7.6627e+06	7.69944e+06	1.31225e+06	1.57902e+06	4.70436e+06	6.77975e+06	5.29155e+06	5.73561e+06	7.18156e+06	6.56712e+06	6.45401e+06	8.69146e+06	5.68271e+06	7.50813e+06	1.15254e+07	7.61042e+06	6.17318e+06	1.00634e+07	7.97728e+06	4.7507e+06	7.19992e+06	4.28424e+06	2.69604e+06	1.0807e+06	5.78606e+06
FALSE		Isoquinoline	C9 H7 N	Full match	Full match	No results	Full match	-0.24	129.058	6.901	3.25065e+07	3	8	99.3	10	7	5	4	DDA for preferred ion	FALSE	1.96085e+07	2.09061e+07	1.58031e+07	1.39793e+07	1.4924e+07	1.67518e+07	1.24169e+07	1.32166e+07	1.18056e+07	1.22471e+07	3.78175e+06	2.72479e+07	2.58423e+07	2.73301e+07	1.73044e+07	1.87408e+07	1.26758e+07	1.27267e+07	1.49652e+07	1.38198e+07	1.44096e+07	1.53325e+07	3.23391e+07	3.23142e+07	1.26687e+07	1.4694e+07	1.47504e+07	1.49564e+07	1.68209e+07
FALSE		Glycylproline	C7 H12 N2 O3	Full match	Full match	No results	Full match	-0.34	172.085	0.875	1.11408e+07	3	1	65	43.4	7	8	6	DDA for preferred ion	FALSE	6.88582e+06	6.92132e+06	9.1946e+06	7.45086e+06	7.29335e+06	6.82699e+06	5.80921e+06	5.74891e+06	1.19826e+07	1.00935e+07	7.57547e+06	6.64709e+06	8.09426e+06	8.20715e+06	6.52742e+06	5.45778e+06	7.92786e+06	7.82863e+06	6.1518e+06	6.29839e+06	7.80906e+06	7.94765e+06	8.2502e+06	8.0469e+06	7.25306e+06	6.80117e+06	7.36493e+06	8.27916e+06	7.2383e+06
FALSE		Methylhippuric acid	C10 H11 N O3	Full match	Full match	No results	Full match	-0.01	193.074	5.474	6.66371e+07	15	2	84.2	52.5	7	5	4	DDA for preferred ion	FALSE	2.22432e+07	2.32945e+07	3.14309e+07	2.92812e+07	4.17948e+07	3.90887e+07	2.434e+07	2.44786e+07	2.2961e+07	2.27518e+07	5.02973e+07	4.7826e+07	2.0991e+07	1.99407e+07	3.42039e+07	3.22564e+07	5.88518e+07	5.78959e+07	1.51193e+07	1.33805e+07	1.75592e+07	1.47966e+07	4.27145e+07	4.2192e+07	1.15008e+07	1.18662e+07	2.19094e+07	1.98233e+07	6.70081e+07
FALSE		1,4a-dimethyl-9-oxo-7-(propan-2-yl)-1,2,3,4,4a,9,10,10a-octahydrophenanthrene-1-carboxylic acid	C20 H26 O3	Full match	Full match	No results	Partial match	0.13	314.188	8.846	3.55207e+07	17	1	61.7	8.1	7	3	3	DDA for preferred ion	FALSE	3.5623e+07	3.50258e+07	1.41005e+07	1.47905e+07	2.94618e+07	2.98354e+07	1.72539e+07	1.75507e+07	3.25582e+07	3.21603e+07	1.90727e+07	1.76844e+07	3.17466e+07	3.09128e+07	1.47834e+07	1.52868e+07	2.46569e+07	2.43145e+07	2.51788e+07	2.27141e+07	1.86113e+07	1.83847e+07	1.69127e+07	1.57905e+07	1.63812e+07	1.71869e+07	1.5834e+07	1.65385e+07	3.28428e+07
FALSE		Uric acid	C5 H4 N4 O3	Full match	Full match	Full match	Full match	0	168.028	0.884	8.67573e+07	2	1	90	75.5	7	11	9	DDA for preferred ion	FALSE	2.11348e+07	1.90459e+07	6.21582e+07	6.42867e+07	3.46351e+07	2.98002e+07	1.92544e+07	1.93271e+07	8.57707e+07	7.9154e+07	2.43129e+07	1.62864e+07	2.65219e+07	1.96629e+07	1.51999e+07	1.39165e+07	4.47638e+07	4.30347e+07	2.6377e+07	2.07587e+07	1.85169e+07	1.68568e+07	3.98959e+07	4.20859e+07	2.54632e+07	2.09462e+07	2.04814e+07	2.67515e+07	2.60605e+07
FALSE		2-Mercaptoethanol	C2 H6 O S	Full match	Full match	Partial match	Not the top hit	-0.65	78.0139	0.997	2.9167e+10	3	1	79.2	9	7	8	8	DDA for preferred ion	FALSE	2.58029e+10	2.17782e+10	2.92379e+10	2.17726e+10	2.16771e+10	2.25149e+10	2.19662e+10	2.13972e+10	2.54745e+10	2.28812e+10	2.71334e+10	2.16745e+10	2.42414e+10	2.54958e+10	2.41299e+10	2.26236e+10	2.17689e+10	2.47405e+10	2.66003e+10	2.74791e+10	2.12168e+10	2.21642e+10	2.01008e+10	2.09197e+10	2.36653e+10	2.18813e+10	2.11963e+10	2.34834e+10	2.19274e+10
FALSE		Isoleucine	C6 H13 N O2	Full match	Full match	Partial match	Not the top hit	-0.39	131.095	1.292	3.6547e+09	18	4	99.9	10	7	27	22	DDA for preferred ion	FALSE	4.02831e+08	1.48626e+09	3.45847e+09	3.62301e+08	2.87278e+09	4.93052e+08	3.39604e+09	2.767e+09	4.65789e+09	1.17324e+08	1.92583e+09	1.38353e+09	2.39333e+09	4.15743e+08	5.54938e+08	6.71034e+08	7.45564e+08	3.11646e+09	4.12342e+08	2.85906e+08	1.58386e+09	1.59642e+09	2.28142e+09	1.62966e+08	5.24952e+08	1.71348e+08	2.93396e+09	1.91337e+09	6.25808e+08
FALSE		Acetyl-L-carnitine	C9 H17 N O4	Full match	Full match	No results	Full match	-0.4	203.116	0.968	2.91855e+08	3	2	98.1	82.4	7	6	4	DDA for preferred ion	FALSE	2.12134e+08	2.02791e+08	1.59061e+08	1.77394e+08	2.00222e+08	1.8907e+08	2.386e+08	2.3301e+08	2.3026e+08	2.54116e+08	1.72768e+08	1.49681e+08	1.98334e+08	2.21597e+08	1.79864e+08	1.58331e+08	1.86926e+08	1.99361e+08	2.83572e+08	1.63273e+07	1.67964e+08	1.83163e+08	1.90528e+08	1.78741e+08	2.12326e+08	2.6109e+08	2.15422e+08	1.84636e+08	1.96603e+08
FALSE		4-Hydroxybenzaldehyde	C7 H6 O2	Full match	Full match	Not the top hit	Partial match	0.15	122.037	4.148	3.32007e+09	7	1	66.7	8.3	7	4	3	DDA for preferred ion	FALSE	2.37092e+09	2.57978e+09	2.64555e+09	2.9651e+09	2.83285e+09	2.85503e+09	2.38342e+09	2.56307e+09	2.40609e+09	2.81707e+09	2.96184e+09	3.03177e+09	2.46114e+09	2.45853e+09	2.66587e+09	2.7084e+09	2.9786e+09	3.26486e+09	2.02777e+09	1.80719e+09	2.13035e+09	2.24381e+09	2.98382e+09	3.15238e+09	1.90808e+09	2.05996e+09	2.52334e+09	2.56498e+09	3.13363e+09
FALSE		Valine	C5 H11 N O2	Full match	Full match	Full match	Full match	-0.75	117.079	0.886	2.12185e+08	14	6	99.6	10	7	18	14	DDA for preferred ion	FALSE	7.68219e+07	1.67862e+08	1.06721e+08	1.57377e+08	7.79749e+07	1.78556e+08	1.66341e+08	1.68041e+08	1.79725e+08	2.56707e+08	1.3159e+08	1.93499e+08	1.3456e+08	1.4629e+08	4.57855e+07	3.6457e+07	1.32116e+08	2.57481e+07	1.23744e+08	1.43686e+08	1.10612e+08	1.88646e+08	6.12212e+07	1.18226e+08	9.72271e+07	2.54423e+07	8.59379e+07	1.74086e+08	1.66429e+08
FALSE		Bis(4-ethylbenzylidene)sorbitol	C24 H30 O6	Full match	Full match	No results	Partial match	0.12	414.204	8.608	2.72702e+08	7	1	99.4	10	6	25	21	DDA for preferred ion	FALSE	1.45334e+08	1.18692e+07	1.44311e+07	1.51376e+08	4.22097e+07	3.69989e+07	1.51613e+07	1.6754e+07	2.81884e+07	1.74199e+07	2.06941e+07	1.79741e+07	3.32502e+07	1.88219e+08	2.84309e+07	1.89267e+08	1.83675e+07	1.00794e+07	2.42846e+07	1.55813e+07	4.99654e+07	1.87637e+07	2.37435e+07	2.48823e+08	9.35956e+06	9.23747e+06	1.50001e+07	1.42652e+07	1.34176e+07
FALSE		Creatine	C4 H9 N3 O2	Full match	Full match	No results	Full match	-0.57	131.069	0.856	2.69286e+08	2	1	93.8	9.7	7	4	4	DDA for preferred ion	FALSE	2.11006e+08	2.4106e+08	1.97932e+08	1.91023e+08	2.04315e+08	2.17335e+08	1.19485e+08	1.28118e+08	1.94297e+08	3.12228e+07	2.02583e+08	2.37265e+08	2.29068e+08	2.23781e+08	2.62136e+08	2.70962e+08	2.59987e+08	2.67262e+08	2.04506e+08	2.0913e+08	1.8243e+08	1.96651e+08	2.16925e+08	2.08299e+08	1.95092e+08	1.80692e+08	1.37447e+08	1.37943e+08	2.50183e+08
FALSE		Acetyl-L-carnitine	C9 H17 N O4	Full match	Full match	No results	Full match	-0.39	203.116	0.876	1.08567e+09	3	2	98.7	85.3	7	2	2	DDA for preferred ion	FALSE	8.184e+08	8.38665e+08	6.52358e+08	6.67993e+08	7.44785e+08	8.24612e+08	8.54733e+08	8.84189e+08	8.99379e+08	9.35429e+08	6.81951e+08	7.05233e+08	8.18868e+08	7.91803e+08	7.0324e+08	6.9605e+08	7.24464e+08	7.21402e+08	1.02814e+09	1.09161e+09	6.57447e+08	6.58667e+08	6.83186e+08	6.89379e+08	8.54452e+08	8.50244e+08	7.98074e+08	8.05083e+08	7.80524e+08
FALSE		Uric acid	C5 H4 N4 O3	Full match	Full match	Full match	Full match	0.01	168.028	1.114	3.39327e+08	2	1	99.1	96.8	7	16	15	DDA for preferred ion	FALSE	1.09275e+08	7.89731e+07	1.6239e+08	1.36359e+08	1.04063e+08	1.5129e+08	8.00252e+07	7.69352e+07	3.66375e+08	2.94975e+08	6.93924e+07	1.07057e+08	7.97557e+07	8.15228e+07	3.92451e+07	4.96101e+07	2.05013e+08	1.90063e+08	8.74383e+07	5.00621e+07	8.4357e+07	7.99282e+07	2.08183e+08	2.03788e+08	8.9299e+07	5.53017e+07	8.97644e+07	7.82891e+07	1.10912e+08
FALSE		Methyl indole-3-acetate	C11 H11 N O2	Full match	Full match	Partial match	Full match	-0.09	189.079	6.901	2.94972e+08	6	2	94.1	9.7	7	4	3	DDA for preferred ion	FALSE	1.73297e+08	1.79853e+08	1.23469e+08	1.22017e+08	1.29987e+08	1.45764e+08	1.04265e+08	1.16323e+08	9.93771e+07	1.08013e+08	2.10491e+08	2.10142e+08	2.2297e+08	2.3576e+08	1.4976e+08	1.60471e+08	1.00237e+08	1.07293e+08	1.25038e+08	1.19326e+08	1.26984e+08	1.34692e+08	2.93711e+08	2.80884e+08	1.13034e+08	1.14133e+08	1.30591e+08	1.31356e+08	1.45566e+08
FALSE		Bis(4-ethylbenzylidene)sorbitol	C24 H30 O6	Full match	Full match	No results	Partial match	0.06	414.204	8.563	3.07228e+08	7	1	98.8	9.9	7	26	25	DDA for preferred ion	FALSE	1.64443e+08	1.34795e+08	2.95111e+08	9.09158e+07	2.89821e+08	1.82332e+08	7.61028e+07	2.26617e+08	1.04605e+08	1.22599e+08	1.60757e+08	2.68742e+08	1.60342e+08	2.26882e+08	2.06669e+08	2.09213e+08	1.44407e+08	1.4563e+08	2.32816e+08	2.34542e+08	1.15056e+08	1.34847e+08	2.92318e+08	1.3212e+08	1.32689e+08	2.00583e+08	1.37195e+08	1.17697e+08	9.75034e+07
FALSE		DL-Carnitine	C7 H15 N O3	Full match	Full match	No results	Full match	-0.86	161.105	0.832	1.5456e+08	3	3	99.5	93.4	7	5	4	DDA for preferred ion	FALSE	1.59732e+08	1.42696e+08	9.17408e+07	8.1907e+07	1.24857e+08	1.29034e+08	1.5705e+08	1.47411e+08	9.68981e+07	1.01014e+08	1.08267e+08	1.08401e+08	1.25885e+08	1.25925e+08	1.52255e+08	1.39058e+08	1.12246e+08	1.07364e+08	1.23519e+08	1.12389e+08	1.04935e+08	9.13204e+07	9.12555e+07	8.31776e+07	1.31122e+08	1.27425e+08	1.2242e+08	1.18682e+08	1.29666e+08
FALSE		Cinnamoylglycine	C11 H11 N O3	Full match	Full match	Partial match	Full match	-0.19	205.074	6.372	7.43145e+08	8	1	93.9	9.7	7	3	2	DDA for preferred ion	FALSE	3.60901e+08	3.78681e+08	7.39584e+08	7.53504e+08	5.59762e+08	5.61153e+08	3.55487e+08	3.76084e+08	6.33392e+08	6.47013e+08	5.98633e+08	6.09682e+08	2.99016e+08	3.13228e+08	2.65887e+08	2.82238e+08	5.67531e+08	5.77458e+08	2.78353e+08	2.83665e+08	3.04993e+08	3.08203e+08	6.38624e+08	6.50497e+08	3.02922e+08	3.07563e+08	3.45014e+08	3.59713e+08	5.83485e+08
FALSE		Proline	C5 H9 N O2	Full match	Full match	Full match	Full match	-0.67	115.063	0.872	1.63444e+08	8	2	97.5	9.9	7	5	4	DDA for preferred ion	FALSE	1.35156e+08	1.48761e+08	1.34693e+08	1.41893e+08	1.59582e+08	1.57521e+08	1.13314e+08	1.27609e+08	1.54671e+08	1.48485e+08	1.46591e+08	1.59059e+08	1.21649e+08	1.27831e+08	1.11315e+08	1.23398e+08	1.22666e+08	1.30067e+08	1.10105e+08	1.16724e+08	1.32217e+08	1.40398e+08	1.6277e+08	1.54342e+08	1.07993e+08	1.1869e+08	1.3149e+08	1.33645e+08	1.55537e+08
FALSE		5,5-Diphenylhydantoin	C15 H12 N2 O2	Full match	Full match	No results	Partial match	-0.14	252.09	7.251	1.13166e+08	6	2	92.9	79.9	7	5	5	DDA for preferred ion	FALSE	5.45605e+07	6.03029e+07	1.09876e+08	1.16676e+08	7.17231e+07	7.57159e+07	4.70018e+07	4.92258e+07	1.00296e+08	1.09208e+08	7.05057e+07	6.69731e+07	5.98925e+07	6.68958e+07	1.04159e+08	1.07046e+08	8.09256e+07	7.82174e+07	7.03022e+07	8.36153e+07	6.77498e+07	6.90124e+07	9.54663e+07	8.6746e+07	5.73698e+07	5.88336e+07	3.61697e+07	3.7699e+07	6.00875e+07
FALSE		Choline	C5 H13 N O	Full match	Full match	No results	No results	-1.9	103.1	0.821	3.19437e+08	0	1	99.7	10	7	5	5	DDA for preferred ion	FALSE	1.1362e+08	1.04687e+08	2.24606e+08	2.0554e+08	1.7937e+08	1.74001e+08	1.40745e+08	1.28236e+08	3.16275e+08	3.13163e+08	1.27749e+08	1.35657e+08	1.26679e+08	1.30615e+08	1.01845e+08	1.05683e+08	2.62076e+08	2.32104e+08	1.65176e+08	1.72705e+08	1.33383e+08	1.26255e+08	2.18816e+08	1.88783e+08	1.38258e+08	1.27539e+08	1.42225e+08	1.51658e+08	1.65202e+08
FALSE		Bis(4-ethylbenzylidene)sorbitol	C24 H30 O6	Not the top hit	Full match	No results	Partial match	0.22	414.204	8.653	1.40855e+09	7	1	97	9.9	7	11	10	DDA for preferred ion	FALSE	8.13754e+08	9.70199e+08	9.09357e+08	7.87313e+08	1.34336e+09	1.21227e+09	7.05696e+08	7.39219e+08	6.42253e+08	6.09815e+08	9.83575e+08	1.29817e+09	1.26903e+09	3.43849e+08	1.14786e+09	1.45933e+09	8.15181e+08	8.90838e+08	8.1668e+08	5.60704e+08	6.4721e+08	9.33949e+08	1.02037e+09	1.32155e+09	6.51729e+08	7.15774e+08	8.48965e+08	8.29616e+08	9.35211e+08
FALSE		Indole-3-acrylic acid	C11 H9 N O2	Full match	Full match	No results	Partial match	-0.28	187.063	3.169	5.13744e+09	1	4	91.1	77.2	7	3	3	DDA for preferred ion	FALSE	2.50096e+09	4.48857e+09	2.12385e+09	3.91245e+09	3.9768e+09	3.8885e+09	4.2934e+09	2.72751e+09	3.60064e+09	3.56886e+09	4.04172e+09	4.16625e+09	4.31151e+09	4.16789e+09	3.63708e+09	3.81418e+09	3.93483e+09	3.91573e+09	3.5095e+09	2.17261e+09	3.88483e+09	4.01093e+09	3.13616e+09	3.17009e+09	4.4327e+09	2.5801e+09	5.14524e+09	5.10349e+09	4.34474e+09
FALSE		L-Tryptophan	C11 H12 N2 O2	Full match	Full match	Full match	Full match	-0.21	204.09	3.172	5.14885e+09	12	3	98.5	84.3	7	3	3	DDA for preferred ion	FALSE	3.75664e+09	4.49908e+09	3.47633e+09	3.92051e+09	3.98425e+09	3.89588e+09	4.30397e+09	3.80822e+09	3.60747e+09	3.57524e+09	4.04828e+09	4.17345e+09	4.3205e+09	4.17735e+09	3.64373e+09	3.82267e+09	3.94338e+09	3.92477e+09	3.51552e+09	3.33362e+09	3.89211e+09	4.01957e+09	3.14066e+09	3.17808e+09	4.44224e+09	3.79386e+09	5.15674e+09	5.11487e+09	4.35253e+09
FALSE		Kynurenic acid	C10 H7 N O3	Full match	Full match	Full match	Partial match	0.01	189.043	4.479	1.48297e+08	6	1	66.2	8.3	7	2	2	DDA for preferred ion	FALSE	7.31208e+07	7.10208e+07	1.48095e+08	1.35732e+08	8.88752e+07	9.15412e+07	9.58519e+07	1.01404e+08	1.10965e+08	1.07516e+08	1.43558e+08	1.46511e+08	5.89227e+07	5.79823e+07	3.93647e+07	3.95081e+07	1.34296e+08	1.32657e+08	5.87022e+07	5.6927e+07	6.6512e+07	6.79266e+07	1.15177e+08	1.21991e+08	3.85373e+07	3.76883e+07	1.15369e+08	1.08709e+08	1.30021e+08
FALSE		Hippuric acid	C9 H9 N O3	Full match	Full match	Partial match	Full match	0.58	179.058	4.148	9.3709e+09	9	1	98.2	9.9	7	4	3	DDA for preferred ion	FALSE	6.81646e+09	7.23804e+09	7.63722e+09	8.99969e+09	8.14012e+09	8.24773e+09	6.83363e+09	7.10528e+09	6.95229e+09	7.4544e+09	8.59907e+09	8.38864e+09	6.80479e+09	7.0792e+09	7.45999e+09	7.63339e+09	8.42013e+09	9.39626e+09	5.80353e+09	6.13233e+09	6.09047e+09	6.59783e+09	8.06003e+09	8.44618e+09	5.42516e+09	6.00019e+09	7.3349e+09	7.31055e+09	8.50731e+09
FALSE		Propionylcarnitine	C10 H19 N O4	Full match	Full match	No results	Full match	-0.07	217.131	1.354	1.41898e+08	2	3	97.6	80.9	7	24	24	DDA for preferred ion	FALSE	1.31498e+08	1.41422e+08	9.60816e+07	1.06914e+08	9.86355e+07	1.03634e+08	5.05319e+07	5.5785e+07	8.25955e+07	9.91299e+07	8.55542e+07	8.82616e+07	1.41653e+08	8.22013e+07	5.26201e+07	5.00217e+07	8.06976e+07	6.49131e+07	8.84965e+07	1.41509e+08	9.13381e+07	1.01007e+08	1.2313e+08	7.60105e+07	1.07764e+08	7.90806e+07	8.84015e+07	9.73864e+07	1.09646e+08
FALSE		L-Pyroglutamic acid	C5 H7 N O3	Full match	Full match	Full match	Full match	-1.49	129.042	0.829	1.74884e+08	11	2	93.1	9.7	7	6	6	DDA for preferred ion	FALSE	1.11764e+08	1.0874e+08	1.40023e+08	1.26318e+08	1.32391e+08	1.45272e+08	1.21531e+08	1.38175e+08	1.50337e+08	1.7208e+08	8.75848e+07	1.05311e+08	9.4344e+07	1.05619e+08	1.30191e+08	1.15506e+08	1.4882e+08	1.47502e+08	1.32826e+08	1.21092e+08	8.34287e+07	7.88597e+07	1.23484e+08	1.06857e+08	1.10878e+08	1.18866e+08	1.12132e+08	1.16926e+08	1.46825e+08
FALSE		L-Glutamine	C5 H10 N2 O3	Full match	Full match	Full match	Full match	-1.32	146.069	0.83	2.26767e+08	9	3	73.8	53.3	7	15	14	DDA for preferred ion	FALSE	1.42332e+08	1.5256e+08	1.8339e+08	1.83074e+08	1.661e+08	1.98265e+08	1.58383e+08	1.83422e+08	1.77627e+08	2.38685e+08	8.34464e+07	1.53551e+08	1.36266e+08	9.43469e+07	1.61419e+08	1.61187e+08	1.82444e+08	1.93972e+08	1.64914e+08	1.59583e+08	1.09034e+08	1.14197e+08	1.66419e+08	1.5995e+08	1.45801e+08	1.67323e+08	1.39822e+08	1.61618e+08	1.89792e+08
FALSE			C24 H41 O6 P	Full match	No results	No results	No results	-3.74	456.262	6.32	6.99047e+06	0	0			7	8	8	DDA for other ion	FALSE	4.65729e+06	4.67336e+06	5.53216e+06	4.84141e+06	5.17335e+06	5.50349e+06	3.73309e+06	3.68644e+06	7.29705e+06	6.51456e+06	4.14228e+06	3.02016e+06	4.13826e+06	4.309e+06	5.83985e+06	5.98759e+06	5.29127e+06	5.2849e+06	5.62876e+06	5.04877e+06	3.49948e+06	2.71453e+06	3.64762e+06	4.23071e+06	4.55256e+06	4.3253e+06	2.61241e+06	2.74822e+06	3.71302e+06
FALSE		3,8a-Dimethyl-5-methylene-4,4a,5,6,7,8,8a,9-octahydronaphtho[2,3-b]furan-8-yl acetate	C17 H22 O3	Full match	No results	No results	Full match	0.71	274.157	8.039	5.70612e+06	8	0			7	7	7	DDA for preferred ion	FALSE	1.02519e+06	1.20521e+06	1.08883e+06	1.22316e+06	342172	581781	249754	171119	1.37801e+06	1.25319e+06	1.42372e+06	1.4444e+06	2.44431e+06	2.50462e+06	1.42791e+06	1.44259e+06	453283	471993	1.38336e+06	1.36721e+06	560263	505259	1.21238e+06	1.01732e+06	5.45535e+06	5.72262e+06	817576	872516	3.54556e+06
FALSE		Pivagabine	C9 H17 N O3	Full match	No results	Partial match	Full match	0.01	187.121	6.311	6.1793e+06	4	0			7	8	8	DDA for preferred ion	FALSE	3.23845e+06	3.39939e+06	5.6539e+06	4.90558e+06	3.26226e+06	3.2083e+06	1.43911e+06	1.57975e+06	1.76835e+06	1.61423e+06	6.04233e+06	5.85105e+06	4.05029e+06	4.65591e+06	2.41185e+06	2.51482e+06	1.92311e+06	1.76865e+06	1.00689e+06	773829	5.18982e+06	5.47879e+06	4.74184e+06	5.17019e+06	975676	1.0974e+06	1.4037e+06	1.41215e+06	2.07265e+06
FALSE		4,4'-Thiobis(butan-2-one)	C8 H14 O2 S	Full match	No results	No results	Full match	0.16	174.071	3.967	6.1787e+06	1	0			7	8	7	DDA for preferred ion	FALSE	1.522e+06	1.6144e+06	4.05321e+06	3.92562e+06	2.58759e+06	2.95439e+06	2.42459e+06	2.43115e+06	5.60525e+06	6.43672e+06	2.0654e+06	2.33176e+06	1.87857e+06	1.86113e+06	2.57102e+06	2.95258e+06	4.50015e+06	4.74019e+06	3.29709e+06	3.64544e+06	1.39686e+06	1.78597e+06	4.19974e+06	3.89518e+06	3.13438e+06	3.4343e+06	3.23467e+06	3.37479e+06	3.90959e+06
FALSE			C5 H7 N7 O	Full match	No results	No results	No results	1.6	181.071	4.053	1.02803e+07	0	0			7	6	4	DDA for preferred ion	FALSE	5.94401e+06	6.30899e+06	9.76444e+06	1.08472e+07	3.23128e+06	3.67008e+06	2.02737e+06	1.9948e+06	6.02884e+06	7.22375e+06	6.91407e+06	7.10673e+06	4.88937e+06	4.67638e+06	3.32131e+06	3.72515e+06	3.89649e+06	4.45388e+06	4.7058e+06	5.25258e+06	3.55822e+06	3.52141e+06	2.14042e+06	2.371e+06	3.00474e+06	3.01542e+06	5.17662e+06	5.7027e+06	2.4542e+06
FALSE			C5 H4 N O15 P3	Full match	No results	No results	No results	2.16	410.88	0.736	2.43622e+06	0	0			7	9	9	DDA for preferred ion	FALSE	1.70015e+06	1.69888e+06	1.44654e+06	1.49935e+06	2.04317e+06	2.27498e+06	1.76831e+06	2.44732e+06	1.33725e+06	1.52075e+06	1.77242e+06	1.77734e+06	1.42991e+06	1.81938e+06	1.67978e+06	2.43199e+06	2.04724e+06	1.70256e+06	1.64812e+06	1.61965e+06	1.85381e+06	1.26139e+06	1.57247e+06	1.79067e+06	1.72913e+06	1.59288e+06	1.54216e+06	2.19974e+06	1.73799e+06
FALSE			C9 H13 N O4 P2	Full match	No results	No results	No match	-2.27	261.031	6.375	5.72305e+06	1	0			7	5	5	DDA for preferred ion	FALSE	3.33061e+06	3.34983e+06	5.73747e+06	4.28307e+06	4.95746e+06	4.52076e+06	3.65468e+06	3.74676e+06	5.02523e+06	5.29128e+06	4.40737e+06	4.00654e+06	3.74109e+06	3.60192e+06	3.21467e+06	2.4976e+06	3.32026e+06	4.56277e+06	3.4724e+06	5.51233e+06	3.11951e+06	3.51473e+06	3.66588e+06	3.45717e+06	3.92432e+06	3.92798e+06	4.08174e+06	4.0907e+06	3.7675e+06
FALSE			C12 H14 N6 O2	Full match	No results	No results	No results	1.03	274.118	8.474	8.01732e+06	0	0			7	5	4	DDA for preferred ion	FALSE	7.32158e+06	7.41134e+06	4.88527e+06	5.78065e+06	4.5488e+06	4.65603e+06	4.29413e+06	4.91758e+06	4.75454e+06	5.21732e+06	7.56396e+06	8.33385e+06	4.81927e+06	5.40714e+06	3.8716e+06	4.27849e+06	4.7799e+06	5.10028e+06	5.32548e+06	5.13749e+06	4.3728e+06	4.51616e+06	5.65074e+06	5.8951e+06	5.41268e+06	5.60856e+06	4.07447e+06	5.07426e+06	4.7018e+06
FALSE			C23 H46 N2 O7 S	Full match	No results	No results	No match	-3.3	494.301	8.25	6.18191e+06	3	0			7	9	9	DDA for preferred ion	FALSE	4.17521e+06	3.42555e+06	2.04825e+06	2.06239e+06	3.2417e+06	2.91018e+06	2.10767e+06	1.60484e+06	3.54168e+06	2.99758e+06	2.09759e+06	1.98851e+06	5.93776e+06	5.90265e+06	4.02011e+06	3.375e+06	1.0805e+06	1.1228e+06	1.52758e+06	1.83831e+06	545457	527088	1.23044e+06	1.2825e+06	2.8841e+06	2.97049e+06	1.87058e+06	1.49227e+06	1.54423e+06
FALSE			C2 H2 Br Cl N2 O S3	Full match	No results	No results	No results	-3.46	279.819	0.803	5.73751e+06	0	0			7	6	6	DDA for preferred ion	FALSE	3.67634e+06	3.68922e+06	5.57322e+06	5.03652e+06	3.5888e+06	4.00635e+06	4.38058e+06	3.56155e+06	5.09421e+06	5.65614e+06	3.80562e+06	3.61385e+06	3.71857e+06	3.98362e+06	4.11048e+06	3.85093e+06	4.819e+06	4.10637e+06	2.99566e+06	3.23544e+06	3.78636e+06	3.26331e+06	4.79866e+06	4.76492e+06	3.77823e+06	3.88455e+06	4.18378e+06	3.85484e+06	4.15349e+06
FALSE			C18 H12 N3 O4 P	Full match	No results	No results	No match	2.88	365.058	6.37	7.22311e+06	1	0			7	5	5	DDA for preferred ion	FALSE	4.10586e+06	4.05893e+06	6.30012e+06	7.16012e+06	5.42835e+06	5.72262e+06	3.88288e+06	3.99062e+06	6.8911e+06	6.70086e+06	4.79754e+06	5.67888e+06	3.63688e+06	3.52615e+06	3.54896e+06	3.19327e+06	5.28445e+06	5.42998e+06	3.63269e+06	3.63842e+06	3.97726e+06	3.86525e+06	6.73985e+06	5.98608e+06	3.73055e+06	3.85368e+06	4.22978e+06	3.98533e+06	3.99066e+06
FALSE			C4 H5 N O	Full match	No results	No results	No results	-1.39	83.037	0.826	5.74564e+06	0	0			7	23	23	DDA for preferred ion	FALSE	3.69494e+06	2.67422e+06	3.52592e+06	3.55385e+06	2.71365e+06	3.12156e+06	4.59743e+06	2.82437e+06	4.58019e+06	4.19425e+06	1.89315e+06	2.2373e+06	3.08812e+06	2.83484e+06	2.48698e+06	3.25143e+06	4.66908e+06	3.71351e+06	3.46049e+06	3.12284e+06	2.4606e+06	1.73188e+06	2.56274e+06	1.91032e+06	2.2307e+06	2.94059e+06	2.97134e+06	3.55614e+06	3.32397e+06
FALSE			C7 H Cl2 O4 P3 S3	Full match	No results	No results	No results	-0.91	407.762	0.801	7.52907e+06	0	0			7	4	4	DDA for preferred ion	FALSE	4.62034e+06	5.03176e+06	7.02687e+06	6.84466e+06	5.37258e+06	5.08847e+06	5.53894e+06	4.73041e+06	6.89936e+06	7.35963e+06	5.1822e+06	5.10515e+06	4.99671e+06	5.39226e+06	5.49963e+06	5.08089e+06	6.50502e+06	5.63037e+06	4.27101e+06	4.06354e+06	4.76903e+06	4.71999e+06	6.13198e+06	6.05327e+06	5.77861e+06	5.25386e+06	5.56435e+06	5.18162e+06	5.54523e+06
FALSE			C17 H8 N2 O5 S	Full match	No results	No results	No results	-2.1	352.015	7.252	5.76921e+06	0	0			7	5	5	DDA for preferred ion	FALSE	3.5962e+06	3.94709e+06	5.59121e+06	5.81046e+06	3.93952e+06	4.50658e+06	3.21364e+06	3.35654e+06	4.51886e+06	4.78818e+06	3.85699e+06	4.09405e+06	3.93671e+06	4.02863e+06	4.57289e+06	5.88107e+06	4.84968e+06	4.73051e+06	4.68773e+06	4.2712e+06	4.11482e+06	4.31951e+06	5.13745e+06	5.19356e+06	3.42708e+06	3.69223e+06	2.5808e+06	2.94788e+06	4.30287e+06
FALSE			C22 H42 N2 O3 S2	Full match	No results	No results	No results	1.9	446.265	8.419	5.77125e+06	0	0			7	6	6	DDA for preferred ion	FALSE	1.98728e+06	2.02172e+06	2.36115e+06	2.91946e+06	1.19113e+06	1.22543e+06	1.02945e+06	1.04984e+06	5.76605e+06	5.76114e+06	1.24813e+06	1.0603e+06	700410	778829	707347	688465	798869	787939	2.93863e+06	2.35654e+06	567614	428210	1.64369e+06	1.31644e+06	2.77984e+06	3.10311e+06	927140	1.06621e+06	1.0909e+06
FALSE			C21 H36 N2 O6	Full match	No results	No results	No results	4.08	412.259	8.853	5.77916e+06	0	0			7	14	14	DDA for preferred ion	FALSE	1.02556e+06	900562	606114	563238	666268	686985	407754	355811	817529	924153	420317	481304	877167	852776	512293	644616	615250	558878	1.03182e+06	911388	875261	981024	516486	597805	5.49308e+06	5.78571e+06	555757	572438	698779
FALSE			C75 H100 N7 O13 P S	Full match	No results	No results	No results	-0.16	1369.68	0.766	2.08631e+06	0	0			7	8	5	No MS2	FALSE	1.81387e+06	1.8428e+06	1.47376e+06	1.42313e+06	1.71622e+06	1.81578e+06	1.67458e+06	1.57688e+06	1.75362e+06	1.38388e+06	1.32112e+06	1.84318e+06	1.64415e+06	1.97361e+06	1.62512e+06	1.80178e+06	1.63757e+06	1.75355e+06	1.40955e+06	1.96584e+06	1.80657e+06	1.94621e+06	1.54771e+06	1.69688e+06	1.64734e+06	2.17315e+06	1.86642e+06	1.53429e+06	1.34017e+06
FALSE			C2 H4 N2 O13 P2 S5	Full match	No results	No results	No results	-1.8	485.778	0.806	2.111e+06	0	0			7	8	8	DDA for preferred ion	FALSE	1.41521e+06	1.09818e+06	1.73563e+06	2.01627e+06	1.08485e+06	1.08619e+06	1.4474e+06	1.30163e+06	2.14684e+06	1.73324e+06	1.46244e+06	1.51322e+06	1.38527e+06	1.07088e+06	1.52513e+06	1.36605e+06	1.6184e+06	1.24955e+06	1.02319e+06	1.06019e+06	1.61361e+06	1.22201e+06	1.7448e+06	1.75536e+06	1.65133e+06	1.56493e+06	1.1769e+06	1.44086e+06	1.10171e+06
FALSE			C26 H3 N4 O10 P3 S2	Full match	No results	No results	No results	-0.2	687.85	0.768	1.84074e+06	0	0			7	11	8	No MS2	FALSE	1.58852e+06	1.52001e+06	1.2688e+06	1.29532e+06	1.23178e+06	1.45732e+06	1.45297e+06	1.50504e+06	1.4419e+06	1.32132e+06	1.23011e+06	1.59339e+06	1.70157e+06	1.81771e+06	1.20298e+06	1.63141e+06	1.30158e+06	1.29579e+06	1.64523e+06	1.82796e+06	1.68311e+06	1.46915e+06	1.34149e+06	1.603e+06	1.66867e+06	1.86722e+06	1.35327e+06	1.28164e+06	1.61046e+06
FALSE			C H Br O6 P2 S	Full match	No results	No results	No results	3.54	281.816	0.801	3.21736e+06	0	0			7	3	3	DDA for preferred ion	FALSE	2.06163e+06	2.23043e+06	3.01647e+06	3.09738e+06	2.10735e+06	2.10015e+06	2.43677e+06	2.00576e+06	2.98122e+06	3.18131e+06	2.14347e+06	2.1562e+06	2.21834e+06	2.31103e+06	2.29362e+06	2.19534e+06	2.78023e+06	2.44592e+06	1.7172e+06	1.81098e+06	2.25168e+06	1.86236e+06	2.77215e+06	2.50716e+06	2.27597e+06	2.07173e+06	2.4287e+06	2.35367e+06	2.54066e+06
FALSE			C12 H14 N6 O3	Full match	No results	No results	No results	0.94	290.113	8.496	6.20642e+06	0	0			7	24	14	DDA for preferred ion	FALSE	4.05028e+06	3.5288e+06	4.02385e+06	3.61383e+06	3.70476e+06	3.26335e+06	4.66156e+06	3.87178e+06	4.43477e+06	4.62319e+06	4.34544e+06	4.26985e+06	5.31855e+06	4.78864e+06	4.23495e+06	4.35879e+06	4.21514e+06	3.15246e+06	4.19401e+06	4.15612e+06	5.16705e+06	4.07725e+06	3.65529e+06	5.16552e+06	3.3463e+06	3.02523e+06	4.42776e+06	3.71637e+06	5.19439e+06
FALSE			C26 H47 N O5	Full match	No results	No results	No results	0.2	453.346	8.352	5.54641e+06	0	0			7	9	8	DDA for preferred ion	FALSE	1.87336e+06	1.63397e+06	1.41092e+06	1.94156e+06	4.22069e+06	3.35466e+06	4.13527e+06	2.78678e+06	5.40399e+06	4.83268e+06	3.17442e+06	3.50433e+06	2.38337e+06	2.46974e+06	3.7702e+06	3.00402e+06	1.14127e+06	1.13486e+06	5.68534e+06	4.66059e+06	1.89384e+06	1.05964e+06	2.16473e+06	2.34324e+06	4.41836e+06	3.77784e+06	1.81379e+06	4.92365e+06	1.28069e+06
FALSE			C22 H35 N5 O	Full match	No results	No results	No match	-3.32	385.283	7.912	6.1894e+06	1	0			7	7	7	DDA for preferred ion	FALSE	2.74344e+06	2.1346e+06	1.62446e+06	1.43364e+06	3.15031e+06	3.05778e+06	4.56682e+06	4.14115e+06	4.22839e+06	4.01223e+06	3.42696e+06	3.16793e+06	2.44328e+06	3.19271e+06	1.7162e+06	2.37867e+06	3.58124e+06	2.51576e+06	6.24323e+06	6.13775e+06	2.96982e+06	2.90146e+06	3.19352e+06	4.05346e+06	5.77385e+06	5.81532e+06	3.73003e+06	3.40891e+06	4.12267e+06
FALSE			C16 H30 N6 O2	Full match	No results	No results	No results	0.66	338.243	8.846	5.55313e+06	0	0			7	19	18	DDA for preferred ion	FALSE	2.30507e+06	3.71636e+06	1.91204e+06	1.52584e+06	2.08772e+06	1.73357e+06	4.02138e+06	4.64168e+06	2.31458e+06	4.10035e+06	1.49706e+06	2.02478e+06	4.02626e+06	3.12642e+06	1.61599e+06	1.75808e+06	2.11321e+06	2.28285e+06	5.32702e+06	5.29374e+06	2.38285e+06	3.91429e+06	1.61201e+06	1.47456e+06	5.23391e+06	5.61443e+06	3.92882e+06	3.6372e+06	2.41707e+06
FALSE			C9 H17 N O2 S	Full match	No results	No results	No results	-0.05	203.098	6.648	5.55847e+06	0	0			7	5	4	DDA for preferred ion	FALSE	4.31109e+06	3.85452e+06	4.35298e+06	4.43928e+06	4.40207e+06	4.79803e+06	4.52505e+06	4.28496e+06	3.64335e+06	3.37517e+06	4.40818e+06	4.73596e+06	4.17446e+06	4.62227e+06	4.49061e+06	4.98897e+06	4.04442e+06	3.87199e+06	4.04481e+06	4.20763e+06	5.38143e+06	5.44535e+06	5.28347e+06	4.73957e+06	4.55515e+06	3.89696e+06	4.85105e+06	4.77673e+06	5.01102e+06
FALSE		Stachydrine	C7 H13 N O2	Full match	No results	No results	Full match	-0.05	143.095	4.798	5.55935e+06	6	0			7	8	8	DDA for preferred ion	FALSE	1.77148e+06	1.37197e+06	2.62163e+06	2.72444e+06	2.54853e+06	2.27585e+06	1.11698e+06	1.25428e+06	5.32123e+06	5.79047e+06	2.20982e+06	2.29019e+06	1.76005e+06	1.80663e+06	1.24951e+06	1.09713e+06	3.74639e+06	3.52933e+06	1.20184e+06	1.29002e+06	1.42574e+06	1.53647e+06	2.70311e+06	2.81269e+06	757608	781274	1.61888e+06	1.55602e+06	3.52474e+06
FALSE			C31 H51 N O4	Full match	No results	No results	No results	0.24	501.382	9.017	5.56545e+06	0	0			7	6	6	DDA for preferred ion	FALSE	3.44596e+06	3.58946e+06	4.45886e+06	4.05757e+06	2.78478e+06	3.03686e+06	817852	823837	2.02513e+06	1.98048e+06	2.58954e+06	2.872e+06	5.56874e+06	5.13384e+06	2.42697e+06	2.74915e+06	1.11325e+06	1.29658e+06	2.04594e+06	1.93981e+06	1.95334e+06	1.71187e+06	1.51548e+06	1.40273e+06	2.71407e+06	2.79258e+06	2.00229e+06	1.98999e+06	1.81312e+06
FALSE			C7 H6 Br Cl3 O2 P2 S3	Full match	No results	No results	No results	-3.23	463.724	0.801	5.70519e+06	0	0			7	2	2	No MS2	FALSE	3.72471e+06	4.01764e+06	5.52756e+06	5.62666e+06	3.99367e+06	3.97562e+06	4.56512e+06	4.19045e+06	5.57021e+06	5.27556e+06	3.73527e+06	3.9939e+06	4.12419e+06	4.00742e+06	4.18872e+06	4.05186e+06	4.78019e+06	4.43713e+06	3.21579e+06	3.32433e+06	3.82664e+06	3.72123e+06	5.02622e+06	4.97574e+06	4.62142e+06	4.39296e+06	4.53948e+06	4.57036e+06	4.60057e+06
FALSE		Norbutorphanol	C16 H21 N O2	Full match	No results	Partial match	Full match	0	259.157	6.04	5.59005e+06	9	0			7	4	3	DDA for preferred ion	FALSE	4.36132e+06	4.16156e+06	2.9594e+06	2.69256e+06	3.53868e+06	3.47244e+06	3.65007e+06	3.07063e+06	3.2294e+06	2.95701e+06	3.90641e+06	3.46718e+06	5.4285e+06	5.42096e+06	3.42837e+06	3.18261e+06	3.5353e+06	2.95821e+06	3.49321e+06	3.11495e+06	4.10999e+06	4.13532e+06	3.5779e+06	3.44971e+06	2.6441e+06	2.32317e+06	3.08205e+06	3.19039e+06	2.97161e+06
FALSE			C7 H10 N6	Full match	No results	No results	No results	1.71	178.097	0.765	6.44092e+06	0	0			7	11	11	DDA for preferred ion	FALSE	5.20274e+06	5.32946e+06	4.23928e+06	2.68708e+06	6.54003e+06	4.4393e+06	4.36513e+06	5.83432e+06	5.29313e+06	3.23435e+06	5.07632e+06	4.08412e+06	4.22654e+06	5.32599e+06	5.51836e+06	4.73827e+06	3.99285e+06	4.62119e+06	4.50617e+06	3.71727e+06	5.09415e+06	4.12333e+06	5.05736e+06	3.97688e+06	5.29667e+06	4.45972e+06	6.14766e+06	5.11936e+06	5.67364e+06
FALSE				No results	No results	No results	No results		523.68	0.8	5.64941e+06	0	0			7	6	4	No MS2	FALSE	3.48841e+06	4.23366e+06	5.30417e+06	5.9553e+06	3.55433e+06	4.09219e+06	3.8387e+06	3.93046e+06	5.35022e+06	5.63247e+06	3.53722e+06	4.36185e+06	4.03417e+06	4.49909e+06	4.04953e+06	4.05682e+06	4.24142e+06	4.34309e+06	3.03672e+06	3.17578e+06	3.79817e+06	3.45642e+06	4.90471e+06	5.26804e+06	3.90553e+06	4.48974e+06	4.01269e+06	4.29122e+06	4.20116e+06
FALSE			C8 H24 N5 O3 P S	Full match	No results	No results	No results	3.39	301.135	6.216	5.65542e+06	0	0			7	12	12	DDA for preferred ion	FALSE	943876	908108	2.80517e+06	3.01833e+06	1.81769e+06	1.82526e+06	2.17147e+06	2.37078e+06	5.5492e+06	5.63428e+06	611047	787189	711669	743857	1.23253e+06	1.06644e+06	2.05253e+06	2.35617e+06	2.36418e+06	2.36318e+06	205180	336807	1.28285e+06	1.14702e+06	879444	918958	2.40157e+06	2.37225e+06	1.11535e+06
FALSE			C8 H13 N7 O	Full match	No results	No results	No results	0.76	223.118	7.597	2.85876e+07	0	0			7	6	6	DDA for preferred ion	FALSE	1.11578e+07	1.09155e+07	4.13768e+06	4.05594e+06	1.74275e+07	1.67638e+07	3.12407e+06	3.42543e+06	5.49384e+06	5.62913e+06	2.28021e+07	2.67438e+07	1.51261e+07	1.56519e+07	1.34633e+07	1.22879e+07	3.28457e+06	2.93347e+06	7.6222e+06	7.51325e+06	3.21375e+06	3.12802e+06	2.70322e+07	2.84444e+07	4.83461e+06	4.72313e+06	5.08208e+06	5.50597e+06	1.86836e+07
FALSE			C18 H46 N8 O5 S	Full match	No results	No results	No match	2.15	486.332	9.197	1.30758e+07	12	0			7	21	17	DDA for preferred ion	FALSE	9.89159e+06	7.97666e+06	8.41812e+06	4.52983e+06	1.09073e+07	7.10393e+06	7.65179e+06	7.54588e+06	1.23332e+07	8.30232e+06	4.7175e+06	8.5891e+06	1.31749e+07	4.41858e+06	8.61179e+06	5.1821e+06	9.7937e+06	5.04691e+06	8.24812e+06	4.82007e+06	5.85613e+06	4.81981e+06	4.08149e+06	5.33817e+06	4.92063e+06	3.5696e+06	5.67879e+06	5.02819e+06	7.74796e+06
FALSE			C4 H5 P S	Full match	No results	No results	No results	-1.03	115.985	0.814	5.69428e+06	0	0			7	4	4	DDA for preferred ion	FALSE	5.07584e+06	4.39654e+06	4.8033e+06	4.34436e+06	4.89743e+06	4.89499e+06	4.37543e+06	4.12245e+06	4.90862e+06	5.67034e+06	4.16482e+06	4.42969e+06	4.34569e+06	4.08388e+06	4.11321e+06	4.52545e+06	4.60014e+06	4.15058e+06	3.93125e+06	4.19818e+06	4.23348e+06	3.9518e+06	5.47235e+06	5.4809e+06	3.47005e+06	3.48396e+06	3.85367e+06	3.80923e+06	5.03102e+06
FALSE			C20 H20 N2 O8 S	Full match	No results	No results	No results	1.58	448.095	6.375	5.69846e+06	0	0			7	5	5	DDA for preferred ion	FALSE	1.5863e+06	1.80046e+06	5.60873e+06	5.65503e+06	3.75718e+06	3.65499e+06	1.58747e+06	1.6503e+06	4.13726e+06	4.14226e+06	3.74137e+06	3.88313e+06	908333	961746	760446	764079	3.93729e+06	4.61785e+06	906005	956267	970528	955083	4.66143e+06	4.26977e+06	998997	1.03473e+06	1.55824e+06	1.39036e+06	4.22456e+06
FALSE		Tiglylcarnitine	C12 H21 N O4	Full match	No results	No results	Full match	-0.24	243.147	7.484	5.6342e+06	2	0			7	17	15	DDA for preferred ion	FALSE	1.54471e+06	1.69639e+06	4.62433e+06	5.25026e+06	2.81133e+06	2.5961e+06	1.73693e+06	2.23167e+06	4.51214e+06	4.15064e+06	2.73491e+06	2.52873e+06	2.30293e+06	2.04338e+06	2.94628e+06	2.79162e+06	3.47186e+06	3.28726e+06	2.23341e+06	1.71646e+06	2.51173e+06	1.71374e+06	3.78208e+06	3.08998e+06	2.5172e+06	2.60778e+06	1.62095e+06	1.37053e+06	3.6883e+06
FALSE			C4 H13 N10 P	Full match	No results	No match	No match	-1.62	232.106	1.217	6.06942e+06	10	0			7	17	15	DDA for preferred ion	FALSE	3.14389e+06	3.24668e+06	2.63045e+06	4.58212e+06	4.1434e+06	4.33871e+06	5.22043e+06	3.583e+06	5.61814e+06	6.55142e+06	3.10223e+06	3.15175e+06	2.9764e+06	3.74595e+06	2.16017e+06	2.73272e+06	4.18541e+06	3.4534e+06	3.08242e+06	4.03706e+06	2.08669e+06	2.03663e+06	4.00544e+06	3.06233e+06	2.92344e+06	1.46058e+06	2.53838e+06	2.18614e+06	2.67001e+06
FALSE		2-(3-Ethyl-4-oxo-5-piperidino-2-thiazolidinylidene)acetic acid ethyl ester	C14 H22 N2 O3 S	Full match	No results	No results	Full match	-0.05	298.135	6.931	5.78006e+06	1	0			7	7	7	DDA for preferred ion	FALSE	1.53545e+06	1.64353e+06	3.20881e+06	3.39312e+06	3.35553e+06	3.36292e+06	1.17798e+06	1.26432e+06	2.35135e+06	2.26836e+06	3.05089e+06	2.81489e+06	1.69104e+06	1.9141e+06	2.18376e+06	2.32538e+06	4.79175e+06	4.64807e+06	1.30234e+06	1.40851e+06	1.64573e+06	1.70439e+06	3.00647e+06	2.99546e+06	1.72595e+06	1.74274e+06	922623	871489	5.46673e+06
FALSE			C17 H25 N5	Full match	No results	No results	No results	-4.43	299.21	8.089	5.78117e+06	0	0			7	15	15	DDA for preferred ion	FALSE	2.98145e+06	2.96567e+06	2.86419e+06	3.1407e+06	4.53084e+06	3.28154e+06	3.63578e+06	2.82704e+06	3.20833e+06	3.60905e+06	5.40413e+06	4.51264e+06	3.43396e+06	4.83095e+06	4.66589e+06	5.14343e+06	4.50719e+06	4.68596e+06	2.90741e+06	2.66642e+06	2.56833e+06	2.3413e+06	4.541e+06	4.40524e+06	2.78949e+06	2.95395e+06	5.6124e+06	4.85421e+06	4.75319e+06
FALSE			C14 H14 N2 O2 S	Full match	No results	No results	No results	-0.02	274.078	7.653	5.9504e+06	0	0			7	12	4	DDA for preferred ion	FALSE	2.66274e+06	2.80825e+06	3.26959e+06	3.3648e+06	849428	1.13447e+06	1.19631e+06	1.17823e+06	2.56093e+06	2.18209e+06	2.17966e+06	2.37494e+06	2.16306e+06	2.36156e+06	790193	826499	2.13302e+06	2.09979e+06	2.9817e+06	3.16494e+06	3.06306e+06	3.01614e+06	2.50158e+06	2.41657e+06	5.60386e+06	5.52276e+06	3.2427e+06	3.36817e+06	1.62571e+06
FALSE			C10 H16 N6 O	Full match	No results	No results	No results	1	236.139	0.767	6.55868e+06	0	0			7	16	15	DDA for preferred ion	FALSE	4.20479e+06	6.4953e+06	6.01513e+06	5.18935e+06	5.71698e+06	4.9254e+06	5.44077e+06	4.34007e+06	5.69716e+06	4.58445e+06	4.94404e+06	4.49802e+06	5.29764e+06	5.13468e+06	4.91892e+06	4.78705e+06	5.4315e+06	4.74862e+06	5.50243e+06	4.73911e+06	5.2616e+06	4.89862e+06	5.39966e+06	5.0372e+06	5.57874e+06	5.26858e+06	5.61916e+06	5.16081e+06	4.65014e+06
FALSE		Ne-Acetyllysine	C8 H16 N2 O3	Full match	No results	Full match	Full match	-0.38	188.116	0.875	5.99517e+06	12	0			7	10	10	DDA for preferred ion	FALSE	3.35791e+06	4.18456e+06	4.90703e+06	6.04275e+06	3.63445e+06	4.02923e+06	3.19523e+06	3.43976e+06	4.51331e+06	5.53878e+06	5.25704e+06	5.96838e+06	4.10254e+06	4.21128e+06	3.62981e+06	3.92617e+06	3.42382e+06	4.33234e+06	3.29382e+06	2.74222e+06	4.1961e+06	4.87143e+06	4.87561e+06	5.02464e+06	3.50807e+06	2.9936e+06	2.96238e+06	3.66706e+06	3.44053e+06
FALSE			C8 H11 N7	Full match	No results	No results	No results	1.33	205.108	7.746	6.14416e+06	0	0			7	6	5	DDA for preferred ion	FALSE	4.50512e+06	4.71619e+06	5.81666e+06	5.96379e+06	5.16133e+06	5.70512e+06	2.1751e+06	2.31747e+06	5.93205e+06	5.2311e+06	4.77817e+06	4.25328e+06	4.04312e+06	4.29989e+06	5.62878e+06	5.32554e+06	5.40367e+06	4.89112e+06	5.88402e+06	6.02974e+06	5.1636e+06	4.90376e+06	5.98342e+06	5.97036e+06	4.78718e+06	4.54881e+06	2.15321e+06	2.30384e+06	4.87904e+06
FALSE		butalbital	C11 H16 N2 O3	Full match	No results	No results	Full match	1.35	224.116	4.148	8.49704e+06	4	0			7	9	8	DDA for preferred ion	FALSE	5.63489e+06	6.05146e+06	6.4049e+06	6.71596e+06	6.65316e+06	6.77445e+06	5.67939e+06	5.92735e+06	5.53149e+06	6.22846e+06	8.30608e+06	6.33261e+06	6.00396e+06	5.93704e+06	5.73038e+06	6.44643e+06	6.50687e+06	6.71497e+06	5.70735e+06	5.41864e+06	6.79405e+06	6.03054e+06	5.46941e+06	6.81322e+06	4.67946e+06	5.7528e+06	5.63534e+06	5.41088e+06	6.41206e+06
FALSE		Aceglutamide	C7 H12 N2 O4	Full match	No results	No results	Full match	-0.04	188.08	0.879	7.34041e+06	3	0			7	11	11	DDA for preferred ion	FALSE	2.56862e+06	3.2452e+06	5.21617e+06	4.60158e+06	4.8296e+06	4.85886e+06	5.93432e+06	4.35071e+06	7.09878e+06	7.53408e+06	3.36064e+06	3.02273e+06	4.21857e+06	3.93059e+06	4.65135e+06	4.96572e+06	4.489e+06	4.29746e+06	3.99674e+06	4.329e+06	2.39392e+06	2.5689e+06	4.53051e+06	4.2318e+06	4.48752e+06	5.95348e+06	2.22638e+06	3.08846e+06	7.00204e+06
FALSE			C3 H Cl2 O6 P3 S5	Invalid mass	No results	No results	No results	-7.06	455.693	0.801	6.23961e+06	0	0			7	3	3	No MS2	FALSE	4.39515e+06	4.70929e+06	5.99355e+06	6.32869e+06	4.68707e+06	4.53817e+06	5.03719e+06	4.72706e+06	5.69634e+06	6.23461e+06	4.43553e+06	4.68477e+06	4.45728e+06	4.51514e+06	4.86023e+06	4.52602e+06	5.47684e+06	5.04463e+06	3.67736e+06	3.91147e+06	3.97322e+06	3.68782e+06	5.24971e+06	5.8837e+06	4.89266e+06	5.04695e+06	4.94961e+06	5.33011e+06	4.86215e+06
FALSE			C27 H48 N2 O3 S2	Full match	No results	No results	No match	1.65	512.311	8.272	6.13681e+06	4	0			7	6	6	DDA for preferred ion	FALSE	1.70478e+06	1.51091e+06	1.92641e+06	1.60395e+06	1.92827e+06	1.8446e+06	1.59939e+06	1.69022e+06	6.23232e+06	5.32746e+06	913834	969333	1.2382e+06	1.2511e+06	1.40737e+06	1.31016e+06	1.63253e+06	1.71132e+06	2.29426e+06	2.4287e+06	1.09818e+06	1.02082e+06	1.34074e+06	1.23193e+06	1.27047e+06	1.09535e+06	776179	743604	974443
FALSE			C12 H9 N4 O18 P3 S2	Full match	No results	No results	No results	0.47	653.857	0.769	1.91815e+06	0	0			7	10	6	No MS2	FALSE	1.92455e+06	1.43477e+06	1.52519e+06	1.05826e+06	1.44233e+06	1.45993e+06	1.68088e+06	1.46551e+06	1.32356e+06	1.1112e+06	1.47497e+06	1.51153e+06	1.7276e+06	1.36629e+06	1.43043e+06	1.19904e+06	1.48499e+06	1.00597e+06	2.01472e+06	1.63637e+06	1.63068e+06	1.62573e+06	1.3824e+06	1.06746e+06	1.67035e+06	1.58268e+06	1.54128e+06	1.54907e+06	1.43125e+06
FALSE				No results	No results	No results	No results		831.588	0.806	9.45198e+06	0	0			7	4	3	DDA for other ion	FALSE	6.16324e+06	6.70162e+06	9.19264e+06	9.18313e+06	2.0107e+06	6.11978e+06	6.44506e+06	5.41788e+06	9.39976e+06	9.07702e+06	5.14306e+06	5.91932e+06	4.89753e+06	6.27628e+06	7.00599e+06	5.58232e+06	7.53849e+06	6.72311e+06	4.75843e+06	4.60822e+06	5.39785e+06	5.48178e+06	7.32135e+06	7.47082e+06	6.4473e+06	6.35612e+06	5.85139e+06	5.68574e+06	6.63671e+06
FALSE			C2 H Br Cl3 N2 O4 P S2	Full match	No results	No results	No results	0.2	395.737	0.801	6.04809e+06	0	0			7	5	5	No MS2	FALSE	4.17814e+06	4.26051e+06	5.9388e+06	5.91457e+06	4.43371e+06	4.24457e+06	4.78738e+06	4.73677e+06	5.84072e+06	5.77679e+06	4.47157e+06	4.57382e+06	4.61989e+06	4.62448e+06	4.86212e+06	4.15851e+06	5.31996e+06	4.96566e+06	3.7912e+06	4.00386e+06	4.31986e+06	3.95025e+06	5.83391e+06	5.48001e+06	4.75277e+06	4.62784e+06	5.31161e+06	4.98683e+06	4.76146e+06
FALSE			C10 H15 N O6 S2	Full match	No results	No results	No results	2.35	309.035	6.931	6.04835e+06	0	0			7	3	3	DDA for preferred ion	FALSE	1.86041e+06	1.93034e+06	3.53894e+06	3.5744e+06	3.87443e+06	3.91852e+06	1.4167e+06	1.42625e+06	2.70681e+06	2.90503e+06	3.30807e+06	3.36572e+06	2.34911e+06	2.33233e+06	2.91217e+06	2.73512e+06	5.11835e+06	5.28534e+06	1.77891e+06	1.87016e+06	2.04862e+06	2.10043e+06	3.65557e+06	3.70131e+06	1.98743e+06	2.35257e+06	1.07217e+06	1.15994e+06	6.02972e+06
FALSE			C4 H4 Cl3 O4 P S3	Full match	No results	No results	No results	-2.53	347.807	0.803	6.10428e+06	0	0			7	9	8	DDA for preferred ion	FALSE	3.84814e+06	3.94145e+06	4.89649e+06	5.73755e+06	3.72206e+06	3.6394e+06	3.51781e+06	3.6637e+06	6.4688e+06	5.13228e+06	4.13633e+06	3.67601e+06	4.19787e+06	3.81026e+06	4.08862e+06	3.63617e+06	5.17949e+06	4.13543e+06	3.12722e+06	2.983e+06	3.97417e+06	3.46322e+06	4.67446e+06	4.70509e+06	4.21282e+06	4.22106e+06	4.19467e+06	3.7205e+06	4.04743e+06
FALSE			C4 H10 N2 O8 P2 S5	Full match	No results	No results	No results	0.32	435.852	0.781	1.64694e+06	0	0			7	17	13	No MS2	FALSE	805321	1.021e+06	1.42542e+06	1.52138e+06	719511	1.08594e+06	909084	1.22723e+06	1.45888e+06	1.76287e+06	802682	947088	976966	1.07185e+06	860329	1.38364e+06	1.09721e+06	1.10018e+06	654521	742252	747065	1.01532e+06	1.0846e+06	1.29679e+06	1.0972e+06	871211	806798	917432	810910
FALSE			C21 H44 N2 O6 S	Full match	No results	No results	No match	-3.64	452.29	9.006	8.2183e+06	1	0			7	4	4	DDA for preferred ion	FALSE	7.03613e+06	7.35108e+06	3.77161e+06	3.83937e+06	5.21343e+06	5.20925e+06	6.40522e+06	6.65e+06	4.41481e+06	4.41101e+06	5.00909e+06	5.21589e+06	7.88422e+06	8.29597e+06	5.25346e+06	5.58662e+06	4.84369e+06	5.36334e+06	5.49158e+06	6.01903e+06	6.00053e+06	5.91485e+06	3.90048e+06	3.9078e+06	4.67042e+06	4.93142e+06	4.81412e+06	4.78978e+06	5.16331e+06
FALSE		trans-2-Dodecenoylcarnitine	C19 H35 N O4	Full match	No results	No results	Full match	0.14	341.257	7.755	6.08047e+06	1	0			7	16	14	DDA for preferred ion	FALSE	1.6348e+06	1.41472e+06	1.51425e+06	868311	1.27047e+06	1.51591e+06	2.10613e+06	1.59208e+06	1.73275e+06	1.56726e+06	1.14596e+06	1.22527e+06	2.2636e+06	2.15334e+06	1.70221e+06	1.2644e+06	1.48425e+06	1.57028e+06	4.39075e+06	3.43969e+06	1.32866e+06	1.75979e+06	1.35764e+06	1.276e+06	6.22422e+06	3.77524e+06	1.81322e+06	2.09978e+06	1.46913e+06
FALSE			C27 H49 N3 O2 S2	Full match	No results	No results	No results	0.23	511.327	8.569	6.0648e+06	0	0			7	7	7	DDA for preferred ion	FALSE	4.07898e+06	3.92154e+06	3.67822e+06	3.4805e+06	4.50884e+06	4.29291e+06	5.18672e+06	5.29762e+06	4.75609e+06	4.27643e+06	5.05034e+06	4.33135e+06	4.40925e+06	5.20769e+06	4.47025e+06	4.87156e+06	4.55249e+06	4.34381e+06	5.27257e+06	5.50354e+06	3.4384e+06	3.02054e+06	4.04728e+06	3.5008e+06	5.58902e+06	6.00057e+06	4.67385e+06	5.20815e+06	4.26649e+06
FALSE			C20 H40 N4 O3	Full match	No results	No results	No results	0.29	384.31	5.718	5.93771e+06	0	0			7	5	5	DDA for preferred ion	FALSE	644209	670589	1.51491e+06	1.2904e+06	1.14718e+06	1.48662e+06	1.46569e+06	1.52728e+06	5.34642e+06	6.04355e+06	756851	868671	1.55944e+06	1.65447e+06	85711.1	184998	1.25879e+06	1.63836e+06	1.87398e+06	1.82455e+06	1.96719e+06	2.15242e+06	1.39546e+06	1.36991e+06	485373	442006	2.56186e+06	2.77056e+06	2.37918e+06
FALSE			C57 H109 N9 O14 S3	Full match	No results	No results	No results	0.41	1239.73	0.769	1.67945e+06	0	0			7	7	7	No MS2	FALSE	1.36204e+06	1.20491e+06	1.07993e+06	830773	1.03855e+06	1.25429e+06	1.56611e+06	1.20752e+06	1.09939e+06	1.0417e+06	1.21815e+06	1.10234e+06	1.68177e+06	1.2873e+06	1.28866e+06	1.30894e+06	1.22063e+06	1.02741e+06	1.22453e+06	1.39266e+06	1.32688e+06	1.27114e+06	1.31045e+06	1.08104e+06	1.15666e+06	1.253e+06	1.19156e+06	1.31361e+06	1.23958e+06
FALSE		Pentoxyverine	C20 H31 N O3	Full match	No results	No results	Full match	0.11	333.23	8.545	6.08531e+06	1	0			7	5	5	DDA for preferred ion	FALSE	1.25651e+06	1.30911e+06	1.10125e+06	1.04055e+06	987836	904059	268044	293691	1.394e+06	1.6241e+06	1.27605e+06	1.08074e+06	1.77286e+06	1.78235e+06	1.19148e+06	1.381e+06	698139	599029	1.55145e+06	1.8267e+06	91739.9	116730	148609	205513	5.95087e+06	6.0235e+06	856401	848431	2.58338e+06
FALSE		Ethyl docosahexaenoate	C24 H36 O2	Full match	No results	No results	Full match	-0.64	356.271	8.523	5.90815e+06	4	0			7	6	3	DDA for preferred ion	FALSE	2.59592e+06	2.48108e+06	1.17817e+06	1.07925e+06	3.54889e+06	3.25309e+06	2.20017e+06	2.21927e+06	4.80808e+06	3.87396e+06	2.46191e+06	2.29732e+06	3.293e+06	3.2846e+06	5.64394e+06	5.24291e+06	1.46534e+06	1.45482e+06	1.07155e+06	1.05755e+06	1.31787e+06	1.15832e+06	2.55133e+06	2.26383e+06	6.00311e+06	5.21644e+06	872087	945202	823452
FALSE			C9 H15 Cl N2 O13 P2 S4	Full match	No results	No results	No results	0.79	583.863	0.758	1.67918e+06	0	0			7	7	7	DDA for preferred ion	FALSE	1.41982e+06	1.2782e+06	1.42587e+06	1.4282e+06	1.01186e+06	1.21974e+06	1.0324e+06	1.28028e+06	1.61294e+06	1.51656e+06	1.3364e+06	1.51779e+06	1.48418e+06	1.21081e+06	1.21575e+06	1.46551e+06	1.54307e+06	1.51753e+06	1.21665e+06	1.35186e+06	1.30232e+06	1.25112e+06	1.37436e+06	1.61821e+06	1.27278e+06	1.4026e+06	1.11911e+06	1.21418e+06	1.12439e+06
FALSE			C12 H28 N2 O3 P2 S	Full match	No results	No results	No match	-1.34	342.129	5.48	5.78163e+06	2	0			7	6	6	DDA for preferred ion	FALSE	4.84646e+06	5.76491e+06	964230	1.03607e+06	985186	1.2463e+06	651022	719976	1.50042e+06	1.62905e+06	3.15497e+06	3.52556e+06	1.69666e+06	1.5983e+06	5.3417e+06	5.95591e+06	2.47127e+06	2.26842e+06	1.25538e+06	1.4648e+06	2.59976e+06	2.65565e+06	2.75573e+06	2.92601e+06	1.54171e+06	1.86976e+06	677659	908891	472201
FALSE			C24 H41 N O5	Full match	No results	No results	No results	0.29	423.299	8.264	5.79619e+06	0	0			7	8	4	DDA for preferred ion	FALSE	3.95547e+06	3.44766e+06	2.14478e+06	1.8041e+06	4.31622e+06	4.03372e+06	2.26532e+06	2.29075e+06	5.68185e+06	5.29944e+06	4.80995e+06	4.19846e+06	2.26754e+06	2.21669e+06	2.47117e+06	2.18136e+06	1.90502e+06	1.72186e+06	4.42788e+06	3.87273e+06	1.09893e+06	977527	3.94387e+06	3.71264e+06	2.3412e+06	2.2078e+06	1.31344e+06	1.31181e+06	1.16513e+06
FALSE			C7 H17 N5 O3 P2	Full match	No results	No results	No match	-3.75	281.08	0.83	7.64396e+06	1	0			7	12	12	DDA for preferred ion	FALSE	2.92122e+06	3.50398e+06	6.2164e+06	6.19123e+06	3.95798e+06	4.11861e+06	2.70307e+06	2.21154e+06	7.34835e+06	7.68143e+06	3.49614e+06	3.66142e+06	2.42896e+06	2.65281e+06	3.04109e+06	2.9293e+06	5.77383e+06	5.89038e+06	1.9892e+06	2.57072e+06	2.50262e+06	2.70892e+06	4.50404e+06	5.41656e+06	2.1311e+06	1.96105e+06	2.02677e+06	2.23035e+06	6.42156e+06
FALSE		L-gamma-Glutamyl-L-leucine	C11 H20 N2 O5	Full match	No results	No results	Full match	-0.14	260.137	6.4	1.01428e+07	7	0			7	5	4	DDA for preferred ion	FALSE	2.71947e+06	3.29079e+06	8.52774e+06	9.8247e+06	7.53115e+06	8.28735e+06	2.18432e+06	2.53312e+06	7.39207e+06	8.522e+06	7.80273e+06	7.74885e+06	2.99895e+06	2.98731e+06	3.78561e+06	3.97316e+06	9.63035e+06	1.01857e+07	1.73916e+06	1.98897e+06	2.71774e+06	2.68084e+06	8.89368e+06	8.15446e+06	2.1025e+06	2.37469e+06	1.92466e+06	2.02985e+06	9.69676e+06
FALSE			C5 H6 N6 O2	Full match	No results	No results	No results	1.47	182.055	0.77	7.09811e+06	0	0			7	19	19	DDA for preferred ion	FALSE	6.09489e+06	4.85439e+06	4.65591e+06	5.16992e+06	4.79975e+06	5.469e+06	5.26754e+06	5.91155e+06	5.92226e+06	5.45938e+06	6.30168e+06	5.24324e+06	5.10062e+06	5.39586e+06	7.30105e+06	4.16545e+06	6.16799e+06	5.78313e+06	5.92592e+06	5.46106e+06	6.35911e+06	6.02815e+06	5.57572e+06	4.07667e+06	4.73476e+06	6.3206e+06	7.10666e+06	5.92943e+06	7.17838e+06
FALSE			C12 H4 N10 O8 P2 S4	Full match	No results	No results	No results	0.35	605.857	0.764	5.83258e+06	0	0			7	6	4	DDA for preferred ion	FALSE	5.35518e+06	5.4272e+06	4.77269e+06	5.01391e+06	4.83775e+06	5.84802e+06	5.3268e+06	5.31809e+06	5.30558e+06	5.62838e+06	4.70143e+06	5.4439e+06	5.09513e+06	5.55529e+06	4.79784e+06	5.54198e+06	5.11321e+06	5.18118e+06	5.24854e+06	5.65699e+06	4.33079e+06	4.58556e+06	5.78969e+06	5.65061e+06	5.07185e+06	5.35578e+06	4.60593e+06	5.24254e+06	5.37139e+06
FALSE			C H2 N4 O8 S	Full match	No results	No results	No results	-1.43	229.959	0.731	6.15979e+06	0	0			7	4	4	DDA for preferred ion	FALSE	4.89003e+06	5.21941e+06	5.74755e+06	5.52826e+06	5.47732e+06	4.07507e+06	4.8984e+06	4.78608e+06	5.60725e+06	6.11472e+06	5.1053e+06	5.32044e+06	5.12046e+06	4.71585e+06	5.09247e+06	4.93218e+06	6.08512e+06	5.24575e+06	5.2004e+06	4.46183e+06	5.07285e+06	4.84594e+06	5.23341e+06	4.45924e+06	4.87261e+06	4.6373e+06	4.85866e+06	4.76675e+06	5.99214e+06
FALSE			C H Cl3 O4 P2 S4	Full match	No results	No results	No results	2.34	371.731	0.799	5.84184e+06	0	0			7	3	3	DDA for preferred ion	FALSE	3.89655e+06	3.93569e+06	2.56555e+06	2.52212e+06	3.41609e+06	3.43997e+06	4.51038e+06	4.30383e+06	2.20087e+06	2.41944e+06	3.34676e+06	2.53905e+06	3.35194e+06	4.24453e+06	4.36146e+06	2.93064e+06	3.72745e+06	3.906e+06	5.33336e+06	4.3829e+06	3.50803e+06	3.66903e+06	3.19632e+06	3.3264e+06	3.70201e+06	3.77826e+06	5.85882e+06	5.38188e+06	4.43698e+06
FALSE			C16 H15 N2 O14 P3 S4	Full match	No results	No results	No results	-0.3	679.862	0.769	5.85128e+06	0	0			7	5	5	DDA for preferred ion	FALSE	5.00213e+06	4.36031e+06	4.86149e+06	4.42086e+06	4.59789e+06	4.55543e+06	4.37787e+06	4.46435e+06	4.80006e+06	4.60115e+06	4.27558e+06	4.21673e+06	5.34804e+06	4.92593e+06	4.5275e+06	4.50585e+06	4.4319e+06	4.14114e+06	4.77929e+06	5.22956e+06	4.98427e+06	4.95622e+06	4.30788e+06	5.79704e+06	5.81561e+06	5.74543e+06	3.99543e+06	3.77067e+06	5.1242e+06
FALSE			C12 H8 N2 O S	Full match	No results	No results	No results	0.05	228.036	7.572	5.85272e+06	0	0			7	5	3	DDA for preferred ion	FALSE	3.72458e+06	3.81584e+06	3.38692e+06	3.70789e+06	3.01619e+06	3.19528e+06	3.18376e+06	3.23299e+06	2.80288e+06	3.24691e+06	4.89123e+06	5.2106e+06	4.12562e+06	4.2408e+06	3.26057e+06	3.51045e+06	3.21598e+06	3.07901e+06	3.32837e+06	3.2521e+06	5.57825e+06	5.44032e+06	3.00085e+06	3.46353e+06	4.71834e+06	4.78203e+06	4.04395e+06	3.84431e+06	3.78012e+06
FALSE			C12 H19 N3 O2	Full match	No results	No results	No results	0.08	237.148	8.037	5.86701e+06	0	0			7	4	4	DDA for preferred ion	FALSE	4.67968e+06	4.55627e+06	4.35713e+06	4.1358e+06	3.70541e+06	4.2849e+06	4.55788e+06	4.78351e+06	4.15236e+06	4.35885e+06	4.35645e+06	4.35552e+06	5.86254e+06	5.72463e+06	4.41842e+06	4.46199e+06	3.76419e+06	3.7214e+06	3.90127e+06	4.03531e+06	4.0468e+06	4.27506e+06	3.27423e+06	3.43194e+06	3.37715e+06	3.69302e+06	4.6786e+06	4.90439e+06	4.08352e+06
FALSE			C5 H4 Cl2 N3 O P3	Full match	No results	No results	No results	3.6	284.895	0.816	5.88053e+06	0	0			7	20	19	DDA for preferred ion	FALSE	4.56132e+06	4.69303e+06	2.6742e+06	2.77037e+06	4.52557e+06	4.377e+06	3.23957e+06	3.98467e+06	3.31833e+06	3.02933e+06	4.32332e+06	2.63421e+06	3.4263e+06	3.57824e+06	6.0627e+06	2.60841e+06	2.49219e+06	3.84676e+06	5.41548e+06	3.43658e+06	5.97341e+06	4.54735e+06	4.16286e+06	4.10149e+06	4.84683e+06	3.27344e+06	3.61889e+06	4.38497e+06	3.73638e+06
FALSE		3, 5-Tetradecadiencarnitine	C21 H37 N O4	Full match	No results	No results	Full match	0.14	367.272	7.949	6.15287e+06	1	0			7	8	8	DDA for preferred ion	FALSE	2.54367e+06	1.54819e+06	1.35001e+06	1.37728e+06	1.6905e+06	1.89757e+06	2.72155e+06	2.37541e+06	1.3853e+06	2.20021e+06	2.65659e+06	2.40393e+06	4.27641e+06	4.352e+06	2.21925e+06	2.04224e+06	2.45372e+06	2.6872e+06	6.12414e+06	5.90784e+06	4.2532e+06	3.57565e+06	2.65606e+06	2.80843e+06	5.67571e+06	6.03998e+06	4.29365e+06	4.7033e+06	3.62441e+06
FALSE		(1S,6S)-6-Aminooctahydro-1-indolizinyl acetate	C10 H18 N2 O2	Full match	No results	No results	Full match	-0.05	198.137	2.849	6.7204e+06	1	0			7	7	4	DDA for preferred ion	FALSE	1.78421e+06	1.88258e+06	5.65098e+06	4.80897e+06	3.87632e+06	4.05697e+06	2.62457e+06	2.50286e+06	5.3079e+06	3.36961e+06	3.99781e+06	3.50752e+06	1.5776e+06	1.52156e+06	4.4223e+06	3.23025e+06	7.12911e+06	4.5142e+06	1.55206e+06	1.44178e+06	1.53012e+06	1.42506e+06	2.82789e+06	2.80892e+06	1.99955e+06	1.67744e+06	2.13392e+06	2.04502e+06	6.54361e+06
FALSE			C3 H6 N4 O5 P2 S	Full match	No results	No results	No results	-4.47	271.952	0.735	9.05271e+06	0	0			7	6	1	DDA for preferred ion	FALSE	7.33037e+06	7.83977e+06	6.99797e+06	7.38407e+06	8.10121e+06	8.49994e+06	8.33947e+06	8.65415e+06	6.86657e+06	6.99345e+06	6.9658e+06	7.02808e+06	8.16714e+06	7.92158e+06	7.55846e+06	8.1176e+06	6.91067e+06	8.29266e+06	7.02942e+06	7.84265e+06	6.37751e+06	7.55232e+06	7.18326e+06	7.25247e+06	7.70102e+06	7.34132e+06	7.98336e+06	9.01041e+06	7.3766e+06
FALSE			C7 H Cl4 N2 O6 P3 S	Full match	No results	No results	No results	1.24	473.753	0.803	5.90114e+06	0	0			7	3	3	No MS2	FALSE	3.79501e+06	4.11997e+06	4.85938e+06	5.2228e+06	4.07685e+06	4.16233e+06	4.12476e+06	3.96366e+06	5.8663e+06	5.45203e+06	4.52928e+06	4.18548e+06	3.7865e+06	4.31306e+06	3.62297e+06	3.91875e+06	4.88806e+06	4.45768e+06	3.06564e+06	3.05138e+06	3.254e+06	3.41529e+06	5.15168e+06	5.02003e+06	4.63453e+06	4.30225e+06	3.32204e+06	4.21959e+06	4.01966e+06
FALSE			C25 H45 N4 O3 P	Full match	No results	No results	No match	-2.64	480.322	8.762	5.91301e+06	2	0			6	5	4	DDA for preferred ion	FALSE	81323.7	89178.9	113817	69358.2	121549	101114	82462.6	76231.7	4.60648e+06	4.36503e+06	76529.8	85016.8	269235	159749	76836.1	102970	77227.5	130933	79201.2	79355.6	81856.2	78392.8	5.34428e+06	5.7344e+06	102436	75829.2	77328.2	84064.9	98583.3
FALSE			C9 H4 O4 S	Full match	No results	No results	No results	-3.43	207.982	6.353	5.64791e+06	0	0			7	10	8	DDA for preferred ion	FALSE	4.31682e+06	4.6673e+06	3.52674e+06	3.6777e+06	4.65113e+06	4.43255e+06	3.8622e+06	4.3571e+06	4.51609e+06	4.66903e+06	3.5219e+06	3.35637e+06	4.80543e+06	5.31193e+06	4.49607e+06	4.72455e+06	3.69199e+06	3.75793e+06	4.85843e+06	5.17689e+06	4.81099e+06	5.23076e+06	4.22096e+06	4.6367e+06	5.33126e+06	5.32539e+06	4.05031e+06	5.4367e+06	2.75566e+06
FALSE			C13 H25 P3	Full match	No results	No results	No results	4.3	274.118	7.871	5.52573e+06	0	0			7	19	19	DDA for preferred ion	FALSE	1.67833e+06	2.13198e+06	2.34309e+06	1.83082e+06	1.69251e+06	1.81585e+06	1.90126e+06	1.46963e+06	1.89829e+06	1.81671e+06	2.47768e+06	5.60478e+06	3.83548e+06	4.5242e+06	3.29345e+06	2.13052e+06	2.08718e+06	2.13723e+06	1.68358e+06	2.21759e+06	1.51339e+06	1.67551e+06	2.25385e+06	2.05649e+06	1.91769e+06	2.12213e+06	1.55094e+06	1.85113e+06	2.40286e+06
FALSE			C22 H32 N6 O2	Full match	No results	No results	No results	0.84	412.259	8.608	5.53919e+06	0	0			7	22	18	DDA for preferred ion	FALSE	2.64436e+06	2.91241e+06	251297	487277	3.34515e+06	3.65348e+06	1.59706e+06	1.54701e+06	4.93149e+06	6.11981e+06	911539	1.85016e+06	2.82442e+06	3.3321e+06	3.27511e+06	4.04967e+06	926493	1.04305e+06	403302	358608	578210	962580	1.29538e+06	1.56894e+06	2.05858e+06	2.34603e+06	591517	936603	730894
FALSE			C23 H8 O	Full match	No results	No results	No results	1.24	300.058	6.346	5.04192e+06	0	0			7	11	10	DDA for preferred ion	FALSE	3.06e+06	4.15754e+06	2.93709e+06	3.54685e+06	3.21749e+06	3.58826e+06	3.14257e+06	3.54206e+06	3.29536e+06	3.95812e+06	2.51155e+06	2.98464e+06	3.9392e+06	3.89586e+06	4.18746e+06	4.58319e+06	2.35779e+06	2.88389e+06	4.32465e+06	5.11879e+06	4.0685e+06	3.80556e+06	3.65767e+06	3.9673e+06	4.62724e+06	4.62052e+06	3.45902e+06	3.34239e+06	1.47062e+06
FALSE		6-Oxo-pipecolinic acid	C6 H9 N O3	Full match	No results	No results	Full match	-0.04	143.058	3.608	5.47836e+06	5	0			7	9	8	DDA for preferred ion	FALSE	3.47419e+06	3.48709e+06	4.44762e+06	4.01663e+06	3.81859e+06	4.29928e+06	2.67096e+06	2.53348e+06	4.89242e+06	5.2201e+06	4.26557e+06	4.42626e+06	3.59269e+06	3.77793e+06	2.15407e+06	1.92226e+06	4.49197e+06	4.22098e+06	3.08952e+06	2.37158e+06	4.18433e+06	3.86173e+06	5.08398e+06	4.33422e+06	1.95359e+06	2.09784e+06	3.59067e+06	4.37485e+06	3.52564e+06
FALSE			C23 H5 N2 O13 P3 S2	Full match	No results	No results	No results	0.1	673.845	0.765	5.07119e+06	0	0			7	8	8	DDA for preferred ion	FALSE	4.81375e+06	4.76238e+06	4.57833e+06	4.85039e+06	4.17951e+06	4.21751e+06	4.08928e+06	4.59472e+06	4.94732e+06	4.52394e+06	4.42298e+06	4.65282e+06	4.86564e+06	4.47982e+06	4.34541e+06	4.1401e+06	4.97217e+06	4.55941e+06	4.12926e+06	4.3273e+06	4.78107e+06	4.2082e+06	4.24916e+06	4.57053e+06	4.31554e+06	4.76658e+06	4.61765e+06	4.74138e+06	4.44115e+06
FALSE				No results	No results	No results	No results		519.996	0.722	7.90604e+06	0	0			7	12	9	DDA for other ion	FALSE	5.44785e+06	5.22369e+06	7.13837e+06	6.45155e+06	6.61828e+06	6.0433e+06	5.15028e+06	4.91617e+06	6.80076e+06	7.06965e+06	6.43283e+06	6.28658e+06	5.42263e+06	4.96573e+06	6.27229e+06	5.54551e+06	6.78313e+06	6.84011e+06	5.38541e+06	4.59896e+06	4.49674e+06	5.2251e+06	6.51429e+06	6.81556e+06	5.37608e+06	5.41639e+06	4.7391e+06	5.3077e+06	7.06778e+06
FALSE			C11 H21 O P3	Full match	No results	No results	No results	4.59	262.082	7.344	5.10881e+06	0	0			7	9	8	DDA for preferred ion	FALSE	1.13625e+06	1.19947e+06	1.09577e+06	1.35501e+06	1.30255e+06	1.60206e+06	1.22625e+06	1.03618e+06	1.11789e+06	1.29766e+06	1.32215e+06	1.66907e+06	1.1754e+06	1.26433e+06	4.95416e+06	5.18893e+06	1.80822e+06	1.93907e+06	1.18561e+06	1.32861e+06	720046	663777	1.71167e+06	1.59784e+06	1.31436e+06	1.42795e+06	1.74908e+06	1.86043e+06	2.22132e+06
FALSE			C52 H79 O8 P S2	Full match	No results	No results	No results	1.02	926.496	7.436	5.14238e+06	0	0			7	8	7	DDA for other ion	FALSE	2.28262e+06	2.26148e+06	5.17487e+06	4.56442e+06	3.41787e+06	3.87285e+06	2.05066e+06	1.92069e+06	2.88071e+06	4.79117e+06	2.3472e+06	2.32896e+06	2.62937e+06	2.25077e+06	4.16605e+06	4.34302e+06	3.27615e+06	3.59913e+06	4.17196e+06	3.78605e+06	3.67699e+06	2.67441e+06	3.92247e+06	3.77034e+06	2.4358e+06	2.53198e+06	1.21423e+06	1.21032e+06	2.23836e+06
FALSE			C9 H5 N7	Full match	No results	No results	No results	1.27	211.061	7.197	6.1455e+06	0	0			7	16	9	DDA for preferred ion	FALSE	3.83081e+06	3.57247e+06	1.24146e+06	1.26084e+06	3.50114e+06	3.10551e+06	4.43313e+06	4.53887e+06	534158	444076	5.77583e+06	5.12153e+06	4.93424e+06	5.38811e+06	5.56221e+06	4.27031e+06	2.46833e+06	2.0842e+06	1.07773e+06	1.06869e+06	6.96393e+06	4.43431e+06	1.92474e+06	1.67017e+06	1.49959e+06	1.45959e+06	3.07963e+06	2.90477e+06	5.30457e+06
FALSE			C5 H N3 O3	Full match	No results	No results	No results	3.41	151.002	0.732	6.6494e+06	0	0			7	5	5	DDA for preferred ion	FALSE	5.13118e+06	5.36481e+06	5.80031e+06	5.59408e+06	5.7165e+06	5.23915e+06	4.76727e+06	4.90143e+06	6.5418e+06	6.39066e+06	5.79621e+06	5.938e+06	4.52223e+06	4.54326e+06	4.88392e+06	4.94396e+06	6.44589e+06	6.01417e+06	5.03551e+06	4.50169e+06	5.08626e+06	4.5191e+06	5.51222e+06	5.88289e+06	4.85708e+06	4.72182e+06	4.5537e+06	4.52854e+06	5.67086e+06
FALSE		4-Hydroxybenzaldehyde	C7 H6 O2	Full match	No results	Full match	Full match	-0.38	122.037	6.347	5.1709e+06	7	0			7	12	11	DDA for preferred ion	FALSE	2.64875e+06	2.49011e+06	2.10951e+06	2.10577e+06	2.1972e+06	2.65958e+06	2.11584e+06	2.66369e+06	2.8464e+06	3.06238e+06	1.84379e+06	1.50912e+06	2.09656e+06	2.62876e+06	3.49329e+06	3.18667e+06	1.4406e+06	1.95813e+06	4.74901e+06	3.2757e+06	3.50357e+06	3.81486e+06	2.38113e+06	2.94888e+06	4.50173e+06	5.24569e+06	2.15543e+06	2.1403e+06	758774
FALSE			C8 H23 N6 O3 P	Full match	No results	No results	No results	0.64	282.157	9.124	1.28897e+07	0	0			7	2	2	DDA for preferred ion	FALSE	5.69164e+06	5.70485e+06	2.16312e+06	2.39259e+06	5.00633e+06	5.04355e+06	1.14138e+07	1.29338e+07	3.38864e+06	3.84758e+06	3.02169e+06	3.08373e+06	1.01045e+07	9.86002e+06	3.59441e+06	3.44547e+06	3.92157e+06	3.83293e+06	6.90567e+06	6.52423e+06	2.59845e+06	2.68103e+06	1.95506e+06	1.8614e+06	3.55444e+06	3.71814e+06	5.77e+06	6.54282e+06	2.12526e+06
FALSE			C2 H8 Cl N10 O P3	Full match	No results	No results	No match	1	315.979	0.814	1.92878e+06	1	0			7	9	9	DDA for preferred ion	FALSE	1.37317e+06	1.68623e+06	1.5762e+06	1.37422e+06	1.55402e+06	1.63161e+06	1.36654e+06	1.36583e+06	1.88585e+06	1.73192e+06	1.07378e+06	1.34555e+06	1.35175e+06	1.52546e+06	1.41657e+06	1.36484e+06	1.21311e+06	1.36118e+06	1.45444e+06	1.40049e+06	1.04762e+06	1.3525e+06	1.60118e+06	1.59371e+06	1.44529e+06	1.44069e+06	1.28776e+06	1.3444e+06	1.23612e+06
FALSE			C10 H26 N8 O2 S	Full match	No results	No results	No results	-4.31	322.189	9.403	2.36927e+06	0	0			7	11	11	DDA for preferred ion	FALSE	1.51947e+06	1.21632e+06	610011	698583	1.19548e+06	1.03239e+06	2.364e+06	2.31605e+06	928086	833092	1.00333e+06	936773	1.78484e+06	1.93395e+06	1.23617e+06	1.28889e+06	993289	1.09929e+06	2.12556e+06	2.05072e+06	1.56464e+06	1.19267e+06	620095	517153	2.2076e+06	1.8923e+06	1.95778e+06	1.78249e+06	1.57996e+06
FALSE			C8 H14 N8 O	Full match	No results	No results	No results	0.93	238.129	3.266	5.18441e+06	0	0			7	4	3	DDA for preferred ion	FALSE	1.48804e+06	1.60818e+06	4.97275e+06	4.59572e+06	3.24696e+06	3.8266e+06	2.4044e+06	2.03107e+06	4.17095e+06	4.19903e+06	3.08422e+06	3.67573e+06	1.30905e+06	1.32173e+06	1.71116e+06	1.75218e+06	5.04061e+06	4.99777e+06	1.48033e+06	1.752e+06	1.42571e+06	1.48369e+06	3.85391e+06	4.11378e+06	1.75214e+06	1.78648e+06	1.49837e+06	1.7765e+06	3.34021e+06
FALSE			C3 H3 N2 O7 P3 S	Full match	No results	No results	No results	4.38	303.889	0.769	5.2066e+06	0	0			7	11	10	DDA for preferred ion	FALSE	2.50874e+06	2.74465e+06	4.40982e+06	4.96817e+06	2.79229e+06	3.24178e+06	2.81892e+06	2.74084e+06	4.90088e+06	5.27333e+06	2.50684e+06	3.54598e+06	2.96024e+06	3.33034e+06	3.31409e+06	2.45681e+06	3.35606e+06	4.12376e+06	2.30859e+06	2.11128e+06	2.80207e+06	2.72491e+06	4.2366e+06	3.75252e+06	2.86602e+06	3.11587e+06	2.68956e+06	2.99458e+06	2.95749e+06
FALSE			C8 H4 Cl N2 O12 P	Full match	No results	No results	No results	-3.82	385.918	0.758	5.21022e+06	0	0			7	5	5	DDA for preferred ion	FALSE	3.82463e+06	3.27158e+06	4.75027e+06	4.68143e+06	3.5984e+06	3.99634e+06	3.17687e+06	3.67722e+06	4.9611e+06	4.61404e+06	3.9915e+06	5.17363e+06	4.21508e+06	3.33353e+06	3.34909e+06	3.97435e+06	3.98489e+06	4.27806e+06	3.26525e+06	3.01234e+06	3.38112e+06	3.33698e+06	4.61046e+06	4.62133e+06	3.44223e+06	3.70803e+06	2.86524e+06	3.17479e+06	3.80984e+06
FALSE			C8 H20 N2 O2 S2	Full match	No results	No results	No results	2.48	240.097	6.121	5.62027e+06	0	0			7	5	5	DDA for preferred ion	FALSE	2.69863e+06	2.87206e+06	1.95907e+06	2.3335e+06	3.54402e+06	3.23966e+06	5.141e+06	4.93088e+06	5.43748e+06	5.26775e+06	2.34323e+06	2.48227e+06	2.47614e+06	2.79899e+06	3.11454e+06	3.50234e+06	3.11697e+06	3.33395e+06	3.32129e+06	3.66798e+06	920022	1.12405e+06	1.53445e+06	1.89822e+06	3.53328e+06	3.02634e+06	1.89098e+06	1.82105e+06	1.61694e+06
FALSE			C10 H6 Cl N2 O14 P S5	Full match	No results	No results	No results	-3.76	603.783	0.784	6.22451e+06	0	0			7	12	11	DDA for preferred ion	FALSE	5.04638e+06	3.03502e+06	3.1359e+06	4.22669e+06	4.14896e+06	3.73629e+06	4.07007e+06	4.17755e+06	3.48234e+06	4.27106e+06	3.38349e+06	3.67514e+06	4.67942e+06	4.66427e+06	5.08028e+06	4.42202e+06	3.85308e+06	3.797e+06	3.66574e+06	4.03182e+06	5.93561e+06	4.94917e+06	3.75034e+06	4.13769e+06	4.58056e+06	5.84976e+06	4.13952e+06	4.56659e+06	3.48177e+06
FALSE			C18 H27 N5	Full match	No results	No results	No match	-4.28	313.225	7.256	5.22687e+06	1	0			7	13	11	DDA for preferred ion	FALSE	3.65356e+06	3.00988e+06	1.01245e+06	1.1014e+06	1.47476e+06	1.89841e+06	4.03174e+06	4.09321e+06	1.56454e+06	2.05381e+06	1.41212e+06	1.24268e+06	2.60761e+06	3.68262e+06	2.24897e+06	2.49966e+06	882305	1.02523e+06	4.97755e+06	5.37653e+06	3.18621e+06	3.30192e+06	1.0614e+06	1.07735e+06	4.50597e+06	4.76501e+06	2.8771e+06	3.38691e+06	1.34199e+06
FALSE			C17 H32 Cl N4 O3 P S	Full match	No results	No results	No match	2.79	438.163	6.646	5.24148e+06	1	0			7	10	8	DDA for preferred ion	FALSE	109322	71352	73114.3	79326.3	133403	107840	86817.8	77047.6	421380	482331	72338.2	75634.4	70989.6	76220.4	263002	262351	4.59074e+06	5.29401e+06	69808.1	69425	654156	443362	729092	831249	69478.8	73353.6	2.76904e+06	2.83985e+06	71505.4
FALSE			C42 H65 N9 O4 P2 S	Full match	No results	No results	No results	1.54	853.437	5.367	5.03485e+06	0	0			7	4	3	DDA for other ion	FALSE	3.19612e+06	3.68113e+06	2.65807e+06	2.46226e+06	3.49618e+06	3.65875e+06	3.74058e+06	3.41667e+06	3.10014e+06	3.85264e+06	3.27514e+06	3.94339e+06	3.34597e+06	3.85293e+06	3.1178e+06	3.50234e+06	4.88231e+06	4.06716e+06	3.44637e+06	3.52519e+06	3.18153e+06	3.59287e+06	4.10166e+06	4.02214e+06	3.82614e+06	4.06046e+06	3.14702e+06	3.49314e+06	3.91802e+06
FALSE			C4 H9 N10 O P	Full match	No results	No match	No match	-1.13	244.07	0.88	5.24614e+06	4	0			7	8	6	DDA for preferred ion	FALSE	3.6718e+06	4.02158e+06	3.84362e+06	4.29341e+06	4.0414e+06	4.02381e+06	3.52923e+06	3.99577e+06	4.51159e+06	5.6343e+06	3.87702e+06	3.88257e+06	3.30398e+06	3.63562e+06	3.91846e+06	4.61147e+06	4.44384e+06	5.19809e+06	4.31733e+06	4.15558e+06	3.5683e+06	3.5308e+06	4.90086e+06	4.41929e+06	4.64591e+06	4.93313e+06	4.69829e+06	4.54969e+06	4.84451e+06
FALSE			C6 H12 Br2 Cl2 N6 O4 S	Full match	No results	No results	No results	-1.15	491.838	0.824	5.03355e+06	0	0			7	9	8	DDA for preferred ion	FALSE	3.88475e+06	3.22501e+06	2.66994e+06	2.36218e+06	3.48095e+06	2.70853e+06	4.82148e+06	4.18206e+06	1.90733e+06	1.82085e+06	3.76311e+06	3.16202e+06	3.55376e+06	3.18651e+06	3.92463e+06	3.82438e+06	1.78775e+06	3.26996e+06	5.12804e+06	3.94692e+06	3.77488e+06	3.67922e+06	2.67443e+06	2.49671e+06	4.68354e+06	3.82756e+06	4.7028e+06	4.11903e+06	3.84283e+06
FALSE			C5 H13 Cl N2 O4 P2	Full match	No results	No results	No results	-4.62	262.003	0.727	5.30534e+06	0	0			7	18	16	DDA for preferred ion	FALSE	3.562e+06	3.92135e+06	4.7665e+06	4.03936e+06	3.70575e+06	4.66205e+06	3.53941e+06	2.50766e+06	4.2298e+06	4.40079e+06	3.38316e+06	4.37682e+06	3.90141e+06	2.82597e+06	3.3462e+06	3.47246e+06	4.35968e+06	5.14851e+06	3.56942e+06	3.24219e+06	3.3585e+06	3.45901e+06	3.81026e+06	4.20215e+06	3.83575e+06	4.28879e+06	3.06182e+06	3.14271e+06	4.2087e+06
FALSE		Dihydrouridine	C9 H14 N2 O6	Full match	No results	No results	Full match	-4.17	246.084	7.441	4.91426e+06	2	0			7	12	8	DDA for preferred ion	FALSE	2.60427e+06	2.89792e+06	4.8317e+06	4.43768e+06	3.80061e+06	3.30179e+06	1.1045e+06	1.17129e+06	4.41586e+06	3.56325e+06	2.29015e+06	2.87518e+06	2.98623e+06	2.95399e+06	4.66306e+06	4.065e+06	4.14612e+06	3.25551e+06	5.1017e+06	3.88003e+06	3.19469e+06	3.04706e+06	4.44184e+06	3.62458e+06	3.24103e+06	2.85642e+06	1.17322e+06	761842	2.40854e+06
FALSE			C H3 Cl N4 P2 S5	Full match	No results	No results	No results	0.98	327.813	0.793	2.15765e+06	0	0			7	5	5	DDA for preferred ion	FALSE	1.80045e+06	2.02227e+06	1.85348e+06	1.91012e+06	1.71178e+06	2.06837e+06	1.79607e+06	2.02596e+06	1.57385e+06	1.55368e+06	1.84648e+06	2.07425e+06	1.99688e+06	2.18777e+06	2.00924e+06	1.8794e+06	1.74183e+06	1.88426e+06	1.77982e+06	1.93709e+06	1.64212e+06	1.92691e+06	1.63606e+06	1.59631e+06	1.93691e+06	2.1467e+06	1.92526e+06	1.73578e+06	1.69251e+06
FALSE			C7 H11 N7 O	Full match	No results	No results	No results	1.32	209.103	6.636	4.92288e+06	0	0			7	12	9	DDA for preferred ion	FALSE	2.7713e+06	2.67899e+06	3.14939e+06	2.65567e+06	3.25247e+06	2.79984e+06	2.60359e+06	2.16836e+06	4.74493e+06	3.57968e+06	5.28923e+06	4.26376e+06	2.56649e+06	2.3494e+06	3.43967e+06	3.19578e+06	4.99921e+06	4.83366e+06	2.73501e+06	2.63612e+06	2.25734e+06	2.27964e+06	2.51349e+06	3.40259e+06	1.50537e+06	1.27829e+06	4.01876e+06	3.23211e+06	4.72376e+06
FALSE			C11 H10 O P2 S	Full match	No results	No results	No results	1.98	251.993	7.06	4.92325e+06	0	0			7	8	7	DDA for preferred ion	FALSE	1.33785e+06	1.58564e+06	3.75115e+06	4.29724e+06	1.70629e+06	1.80317e+06	601592	541032	4.34569e+06	5.21042e+06	1.27555e+06	1.28092e+06	1.65034e+06	1.7589e+06	853243	1.16967e+06	2.14426e+06	2.24948e+06	805187	853609	1.60882e+06	1.71478e+06	2.95827e+06	3.11921e+06	1.06034e+06	1.20151e+06	397349	582899	652383
FALSE			C2 H2 Br Cl2 P S2	Full match	No results	No results	No results	2.75	269.79	0.801	4.92683e+06	0	0			7	8	7	DDA for preferred ion	FALSE	3.23814e+06	2.79447e+06	4.41638e+06	4.33635e+06	4.28468e+06	3.03574e+06	4.24543e+06	3.91965e+06	4.59241e+06	3.8958e+06	3.57793e+06	3.31408e+06	3.43668e+06	3.27573e+06	4.23612e+06	3.69102e+06	4.24174e+06	4.51381e+06	3.71877e+06	3.34092e+06	2.92662e+06	3.38061e+06	4.22228e+06	3.49515e+06	3.59303e+06	3.23575e+06	4.05411e+06	4.91385e+06	3.51457e+06
FALSE			C6 H17 Cl N10 O3	Full match	No results	No results	No results	-0.5	312.117	7.803	9.15109e+06	0	0			7	21	21	DDA for preferred ion	FALSE	3.14007e+06	3.95999e+06	2.84696e+06	2.91559e+06	3.44541e+06	3.5762e+06	3.41014e+06	4.88484e+06	3.90125e+06	2.32521e+06	2.21746e+06	2.64932e+06	2.81867e+06	4.22797e+06	3.7765e+06	3.31245e+06	2.88216e+06	2.41846e+06	1.76683e+06	3.32883e+06	2.55281e+06	3.50908e+06	4.6998e+06	4.21798e+06	1.97569e+06	3.31955e+06	9.57116e+06	1.80022e+06	2.0955e+06
FALSE			C8 H6 Cl N4 O3 P3 S	Full match	No results	No results	No results	-2.18	365.905	0.819	2.56157e+06	0	0			7	9	9	DDA for preferred ion	FALSE	2.16838e+06	2.14298e+06	1.8313e+06	1.91724e+06	2.06891e+06	2.01761e+06	2.04329e+06	2.56505e+06	1.87994e+06	1.53734e+06	1.78523e+06	2.23228e+06	1.95808e+06	1.95903e+06	2.04964e+06	1.97833e+06	2.397e+06	1.7933e+06	2.42824e+06	2.34444e+06	2.03881e+06	1.64319e+06	2.01529e+06	1.65164e+06	2.17565e+06	2.20777e+06	2.27947e+06	2.54307e+06	2.11691e+06
FALSE			C6 H13 Cl2 O P S4	Full match	No results	No results	No results	-1.77	329.896	0.781	1.9637e+06	0	0			7	10	7	DDA for preferred ion	FALSE	1.29051e+06	1.87846e+06	1.43952e+06	1.84993e+06	1.25955e+06	1.59647e+06	1.4714e+06	1.25701e+06	1.79311e+06	2.16257e+06	1.43063e+06	1.37387e+06	1.5948e+06	1.59726e+06	1.43466e+06	1.36449e+06	1.55094e+06	1.41988e+06	1.24986e+06	1.19759e+06	1.3311e+06	1.43644e+06	1.82668e+06	1.69197e+06	1.61206e+06	1.73732e+06	1.13309e+06	1.63781e+06	1.81296e+06
FALSE			C2 H3 Cl N8 O2 P2	Full match	No results	No results	No results	-3.99	267.953	0.756	4.93177e+06	0	0			7	7	4	DDA for preferred ion	FALSE	4.30047e+06	3.56628e+06	4.73853e+06	4.04709e+06	3.08435e+06	3.70268e+06	3.17347e+06	2.83929e+06	5.06552e+06	4.27375e+06	4.07302e+06	3.89312e+06	3.64934e+06	3.13925e+06	3.3726e+06	3.89656e+06	4.44004e+06	4.08362e+06	2.87092e+06	2.66287e+06	3.55277e+06	3.27335e+06	4.35069e+06	4.68151e+06	4.04399e+06	3.37263e+06	2.99179e+06	2.90884e+06	3.95647e+06
FALSE			C13 H14 O6	Full match	No results	No results	No results	0.65	266.079	4.226	4.93629e+06	0	0			7	8	8	DDA for preferred ion	FALSE	841399	837967	4.02184e+06	3.72783e+06	2.002e+06	1.66986e+06	659813	724481	4.31647e+06	5.06017e+06	1.93791e+06	1.79554e+06	767216	1.03316e+06	631124	718668	3.46545e+06	3.14929e+06	894956	646138	537083	653411	4.73283e+06	4.68539e+06	912860	1.0626e+06	619883	483916	2.03642e+06
FALSE		3-Hydroxy-5, 8-tetradecadiencarnitine	C21 H37 N O5	Full match	No results	No results	Full match	0.2	383.267	7.687	4.94142e+06	1	0			7	6	4	DDA for preferred ion	FALSE	2.0655e+06	1.88198e+06	1.08628e+06	895944	1.78249e+06	1.6339e+06	2.03891e+06	2.77935e+06	1.92477e+06	2.11398e+06	1.27651e+06	1.43916e+06	1.48571e+06	1.429e+06	1.05816e+06	1.54006e+06	2.02552e+06	1.23431e+06	4.66138e+06	4.30866e+06	2.26447e+06	1.98733e+06	1.87785e+06	1.72665e+06	4.72427e+06	4.78646e+06	2.48076e+06	2.0171e+06	2.07237e+06
FALSE			C40 H65 N2 O7 P	Full match	No results	No results	No results	-2.35	716.451	7.077	4.94353e+06	0	0			4	5	4	DDA for other ion	FALSE	772321	853831	2.21637e+06	2.302e+06	1.07512e+06	1.18072e+06	3.7374e+06	3.57033e+06	2.81737e+06	2.63266e+06	843952	868800	3.75162e+06	3.39154e+06	206357	175211	1.90341e+06	1.87852e+06	2.57516e+06	2.65485e+06	1.95324e+06	1.84623e+06	1.24013e+06	1.03612e+06	990090	1.08284e+06	4.77725e+06	4.69071e+06	4.15602e+06
FALSE		2908	C5 H11 N	Full match	No results	No results	Full match	0.29	85.0892	6.324	5.51094e+06	1	0			7	8	8	DDA for preferred ion	FALSE	3.64635e+06	3.90081e+06	5.00597e+06	4.68197e+06	4.51953e+06	4.44309e+06	2.44085e+06	2.67493e+06	5.21001e+06	5.59023e+06	3.36562e+06	3.73651e+06	3.54329e+06	3.75885e+06	4.91373e+06	4.75994e+06	4.05888e+06	4.35761e+06	4.91102e+06	4.32473e+06	4.29965e+06	4.00356e+06	4.64704e+06	4.8416e+06	3.87474e+06	4.48512e+06	2.27703e+06	2.17703e+06	3.51712e+06
FALSE			C H3 Cl2 O10 P3 S4	Full match	No results	No results	No results	2.63	465.721	0.802	6.62471e+06	0	0			7	2	2	DDA for preferred ion	FALSE	4.24233e+06	4.33378e+06	5.92059e+06	6.62365e+06	4.42304e+06	4.90091e+06	4.99721e+06	4.75428e+06	6.23357e+06	6.22194e+06	4.35308e+06	4.6902e+06	4.36669e+06	5.05514e+06	4.96914e+06	4.86645e+06	5.51665e+06	5.14477e+06	3.79093e+06	3.636e+06	4.45387e+06	3.80882e+06	5.72647e+06	5.55586e+06	5.39437e+06	4.93813e+06	5.20902e+06	5.06701e+06	5.11744e+06
FALSE			C9 H13 O5 P	Full match	No results	No results	No match	-0.17	232.05	6.863	5.59181e+06	1	0			7	3	2	DDA for preferred ion	FALSE	3.91867e+06	4.52975e+06	4.52172e+06	4.82206e+06	4.81499e+06	4.67106e+06	1.83617e+06	1.66109e+06	4.22419e+06	4.90602e+06	4.24273e+06	4.46538e+06	4.57849e+06	3.86726e+06	4.30454e+06	4.38001e+06	4.60934e+06	4.97115e+06	5.56491e+06	5.21343e+06	4.65709e+06	4.64308e+06	4.90049e+06	5.27763e+06	4.93078e+06	4.50397e+06	1.83075e+06	1.71712e+06	4.96528e+06
FALSE				No results	No results	No results	No results		1022.65	8.57	5.66188e+06	0	0			7	5	5	DDA for other ion	FALSE	3.13641e+06	3.29996e+06	2.91397e+06	2.80651e+06	3.55115e+06	3.57865e+06	4.46509e+06	5.00586e+06	3.70628e+06	3.62874e+06	3.38774e+06	3.75861e+06	4.68742e+06	4.79784e+06	4.76359e+06	4.61386e+06	3.52188e+06	3.84043e+06	4.07083e+06	4.69508e+06	2.83816e+06	2.67203e+06	3.19138e+06	3.20372e+06	5.10928e+06	5.74777e+06	4.30714e+06	4.02167e+06	4.0881e+06
FALSE			C9 H12 N8 O2	Full match	No results	No results	No results	1.14	264.109	7.591	4.98488e+06	0	0			7	3	2	DDA for preferred ion	FALSE	1.77938e+06	1.8238e+06	3.97655e+06	3.80881e+06	3.65878e+06	3.72734e+06	1.52149e+06	1.51331e+06	2.39046e+06	2.21732e+06	4.37106e+06	4.37995e+06	1.60514e+06	1.70089e+06	2.51532e+06	2.21807e+06	4.76156e+06	4.53949e+06	1.74472e+06	1.62551e+06	1.79033e+06	1.72116e+06	3.97638e+06	3.86545e+06	2.10897e+06	1.72254e+06	1.22099e+06	1.22414e+06	5.01177e+06
FALSE			C19 H47 N7 O2 S	Full match	No results	No results	No results	-1.25	437.351	8.984	4.98746e+06	0	0			7	18	17	DDA for preferred ion	FALSE	1.68574e+06	1.9839e+06	727918	772459	1.49012e+06	1.28039e+06	943662	874727	1.59945e+06	1.75427e+06	857330	976633	1.02908e+06	1.14952e+06	1.15005e+06	1.28652e+06	886527	921940	1.35504e+06	1.30851e+06	670408	454305	778399	627958	4.72793e+06	5.1045e+06	966957	876243	782846
FALSE			C14 H19 P S	Full match	No results	No results	No match	3.47	250.095	4.09	4.98959e+06	1	0			7	8	7	DDA for preferred ion	FALSE	2.65074e+06	2.33109e+06	3.52203e+06	3.41049e+06	4.1213e+06	3.89251e+06	3.17931e+06	2.79139e+06	4.03508e+06	4.61248e+06	2.29676e+06	2.42652e+06	2.15688e+06	2.19597e+06	1.52082e+06	1.51733e+06	4.89666e+06	2.93183e+06	1.08123e+06	1.32824e+06	1.06979e+06	1.21432e+06	2.84567e+06	2.71651e+06	910172	972806	1.63444e+06	1.35393e+06	5.01802e+06
FALSE			C24 H47 N S2	Full match	No results	No results	No match	-1.93	413.314	8.226	5.0217e+06	1	0			7	8	6	DDA for preferred ion	FALSE	1.35135e+06	1.24361e+06	1.51851e+06	1.47276e+06	1.87544e+06	2.06321e+06	2.74476e+06	2.4377e+06	2.54061e+06	3.3276e+06	1.52114e+06	1.51648e+06	1.58842e+06	1.83775e+06	1.4297e+06	1.97111e+06	2.29558e+06	2.38844e+06	3.92012e+06	5.1308e+06	1.2253e+06	1.62544e+06	2.53236e+06	2.63423e+06	4.02284e+06	3.96263e+06	1.90062e+06	2.00876e+06	2.4927e+06
FALSE			C8 H20 N9 O P	Full match	No results	No results	No match	-0.98	289.153	2.31	5.54163e+06	2	0			7	16	15	DDA for preferred ion	FALSE	792050	944255	826079	824256	1.39527e+06	1.63947e+06	1.89751e+06	1.73856e+06	3.04466e+06	2.72214e+06	2.23402e+06	2.15959e+06	2.00148e+06	2.33767e+06	2.57226e+06	2.21161e+06	3.54228e+06	3.40294e+06	3.42123e+06	4.26956e+06	1.99721e+06	2.41712e+06	4.16261e+06	4.22824e+06	4.15456e+06	4.90405e+06	4.18493e+06	4.91888e+06	5.25555e+06
FALSE			C5 H17 N3 P2	Full match	No results	No results	No results	-3.47	181.089	7.228	5.80794e+06	0	0			7	8	8	DDA for preferred ion	FALSE	2.72898e+06	3.15069e+06	3.64463e+06	4.42167e+06	2.85107e+06	2.96172e+06	3.33953e+06	4.01982e+06	4.96171e+06	5.43038e+06	2.96534e+06	2.78954e+06	3.39888e+06	4.0855e+06	3.20848e+06	2.95391e+06	3.08046e+06	3.29938e+06	4.76282e+06	5.86558e+06	3.34817e+06	3.6661e+06	3.4963e+06	3.03141e+06	4.81405e+06	5.22479e+06	3.37957e+06	3.90354e+06	2.58156e+06
FALSE			C7 H15 N O8	Full match	No results	No results	No results	1.43	241.08	5.715	5.41245e+06	0	0			7	4	4	DDA for preferred ion	FALSE	2.22643e+06	2.20123e+06	3.01441e+06	3.3377e+06	3.39729e+06	3.67032e+06	2.32949e+06	2.42977e+06	5.36452e+06	5.32938e+06	2.57876e+06	2.97249e+06	2.33917e+06	2.50542e+06	1.79152e+06	1.92793e+06	4.3959e+06	4.24945e+06	1.93691e+06	1.97265e+06	1.92433e+06	1.83484e+06	2.99869e+06	2.75186e+06	1.22154e+06	1.23714e+06	2.40646e+06	2.56862e+06	4.37565e+06
FALSE		2-Ethyl-1-hexene	C8 H16	Full match	No results	No results	Full match	-0.68	112.125	7.216	5.40796e+06	11	0			7	16	16	DDA for preferred ion	FALSE	3.90441e+06	3.77227e+06	5.50476e+06	3.71923e+06	5.0672e+06	3.77058e+06	1.86488e+06	1.97436e+06	5.27221e+06	4.65252e+06	4.29813e+06	3.35016e+06	3.29869e+06	3.60604e+06	5.18868e+06	4.35827e+06	4.32975e+06	3.62584e+06	4.14361e+06	4.44145e+06	3.78584e+06	4.52558e+06	5.21375e+06	4.97273e+06	4.25097e+06	4.18276e+06	1.81871e+06	1.85408e+06	3.05425e+06
FALSE			C28 H46 N2 O3 S2	Full match	No results	No results	No results	1.48	522.296	8.587	5.41271e+06	0	0			7	5	5	DDA for preferred ion	FALSE	2.5254e+06	2.46797e+06	1.43688e+06	1.44682e+06	2.30875e+06	2.43732e+06	2.34419e+06	2.15343e+06	4.1631e+06	4.56335e+06	1.40509e+06	1.56852e+06	1.42008e+06	1.43022e+06	1.59002e+06	1.79557e+06	1.0042e+06	1.07709e+06	1.91317e+06	1.98637e+06	1.23187e+06	1.16642e+06	2.55855e+06	2.54797e+06	5.20327e+06	5.49293e+06	531971	431987	1.04791e+06
FALSE			C13 H18 N6	Full match	No results	No results	No results	1.02	258.16	9.059	5.41806e+06	0	0			7	12	10	DDA for preferred ion	FALSE	2.10854e+06	1.98446e+06	423360	518500	1.48421e+06	1.65789e+06	5.20533e+06	5.49111e+06	901972	1.00692e+06	788419	910875	3.66538e+06	3.28075e+06	1.10471e+06	1.22546e+06	828451	1.08709e+06	2.14477e+06	2.22983e+06	631644	748344	436145	391326	1.31219e+06	1.37737e+06	1.85532e+06	2.13222e+06	701100
FALSE			C31 H42 O6	Full match	No results	No results	No results	-4.45	510.296	8.009	5.4186e+06	0	0			7	8	7	DDA for preferred ion	FALSE	2.02045e+06	2.23309e+06	1.47301e+06	1.30342e+06	3.62343e+06	2.60106e+06	4.08911e+06	3.99933e+06	5.1734e+06	5.52279e+06	1.45401e+06	1.25222e+06	1.2797e+06	1.50069e+06	1.65917e+06	1.65985e+06	3.47929e+06	3.45724e+06	4.80621e+06	4.80438e+06	1.56822e+06	1.93263e+06	2.9029e+06	2.64802e+06	1.14476e+06	1.84412e+06	904078	1.04989e+06	1.55009e+06
FALSE			C4 H2 Cl4 O3 P2 S3	Full match	No results	No results	No results	-2.03	395.739	0.803	5.90114e+06	0	0			7	3	3	No MS2	FALSE	3.79501e+06	4.11997e+06	4.85938e+06	5.2228e+06	4.07685e+06	4.16233e+06	4.12476e+06	3.96366e+06	5.8663e+06	5.45203e+06	4.52928e+06	4.18548e+06	3.7865e+06	4.31306e+06	3.62297e+06	3.91875e+06	4.88806e+06	4.45768e+06	3.06564e+06	3.05138e+06	3.254e+06	3.41529e+06	5.15168e+06	5.02003e+06	4.63453e+06	4.30225e+06	3.32204e+06	4.21959e+06	4.01966e+06
FALSE			C20 H29 N2 O5 P	Full match	No results	No match	No match	-4.01	408.18	3.173	8.19152e+06	2	0			7	5	4	DDA for preferred ion	FALSE	5.30321e+06	5.84007e+06	4.63566e+06	4.01855e+06	4.18676e+06	4.76222e+06	5.52094e+06	6.42103e+06	3.54241e+06	3.2869e+06	3.95079e+06	3.80367e+06	5.10325e+06	5.31217e+06	3.83375e+06	4.15783e+06	4.52769e+06	4.67589e+06	3.31454e+06	3.57071e+06	3.63641e+06	4.43068e+06	2.58916e+06	3.13774e+06	5.39084e+06	4.89136e+06	7.31244e+06	8.17882e+06	4.48763e+06
FALSE			C37 H80 N7 O10 P	Full match	No results	No results	No results	0.14	813.571	7.208	5.43151e+06	0	0			7	12	12	DDA for other ion	FALSE	503538	597351	1.49463e+06	1.42743e+06	689791	603060	1.6907e+06	1.65241e+06	1.43016e+06	1.64662e+06	677948	648146	2.70951e+06	2.90849e+06	275951	306128	1.62114e+06	1.46898e+06	2.20043e+06	2.00913e+06	1.71321e+06	1.64887e+06	885523	930416	1.09972e+06	1.25858e+06	5.23985e+06	5.42942e+06	3.23759e+06
FALSE			C3 H4 Cl N8 O5 P3 S2	Full match	No results	No results	No results	-1.83	423.864	0.818	1.78037e+06	0	0			7	5	5	DDA for preferred ion	FALSE	1.40048e+06	1.23049e+06	1.00617e+06	865839	1.29076e+06	996509	1.52332e+06	1.27043e+06	983065	932273	705926	1.10285e+06	1.27762e+06	1.28162e+06	1.043e+06	1.08233e+06	925376	1.4386e+06	1.75529e+06	1.54776e+06	1.08047e+06	855020	1.18633e+06	1.02484e+06	1.20164e+06	1.49717e+06	1.29998e+06	999856	1.31339e+06
FALSE			C7 H6	Full match	No results	No results	No results	-0.22	90.0469	6.93	5.45973e+06	0	0			7	18	17	DDA for preferred ion	FALSE	1.14141e+06	1.50636e+06	2.78999e+06	3.34866e+06	3.30187e+06	3.50919e+06	1.3852e+06	869462	1.93898e+06	2.73956e+06	3.00338e+06	3.40947e+06	1.82122e+06	2.16943e+06	2.15441e+06	1.60299e+06	4.22841e+06	4.57711e+06	1.36328e+06	1.69343e+06	1.57935e+06	1.4764e+06	2.46241e+06	3.42461e+06	1.29727e+06	1.7018e+06	1.0308e+06	834046	4.6459e+06
FALSE		L-Pyroglutamic acid	C5 H7 N O3	Full match	No results	Full match	Full match	-1.44	129.042	6.932	5.46333e+06	11	0			7	7	5	DDA for preferred ion	FALSE	1.60611e+06	1.58014e+06	3.03249e+06	2.93669e+06	3.11152e+06	3.36674e+06	1.22015e+06	1.24912e+06	2.10296e+06	2.67597e+06	2.87352e+06	3.50557e+06	1.82048e+06	1.90252e+06	2.37774e+06	2.78429e+06	4.48853e+06	4.53565e+06	1.28252e+06	1.51087e+06	1.60856e+06	1.7146e+06	3.16397e+06	3.49603e+06	1.57828e+06	1.96134e+06	930631	1.09093e+06	5.4045e+06
FALSE			C6 H7 Cl2 N2 O14 P3 S5	Full match	No results	No results	No results	0.47	653.709	0.792	6.20396e+06	0	0			7	8	8	No MS2	FALSE	5.25961e+06	5.2103e+06	3.90063e+06	4.15294e+06	5.30568e+06	4.10945e+06	5.71426e+06	4.79089e+06	3.81022e+06	3.73263e+06	4.98183e+06	5.42833e+06	5.35019e+06	5.72026e+06	4.93844e+06	4.69259e+06	4.40276e+06	3.90164e+06	5.11998e+06	5.34296e+06	4.74678e+06	5.23156e+06	4.71699e+06	4.72337e+06	6.21496e+06	5.53371e+06	5.35417e+06	5.02913e+06	4.14028e+06
FALSE			C10 H18 N2 O8 S	Full match	No results	No match	No match	2.17	326.079	5.12	7.95552e+06	9	0			7	5	4	DDA for preferred ion	FALSE	3.18751e+06	3.41593e+06	4.35389e+06	4.59762e+06	4.23878e+06	4.62097e+06	3.5625e+06	3.62596e+06	3.45127e+06	3.68933e+06	4.48994e+06	4.80178e+06	3.21233e+06	3.35355e+06	7.79265e+06	8.11531e+06	5.18851e+06	5.49802e+06	2.29457e+06	2.32557e+06	2.9536e+06	2.62426e+06	4.75728e+06	4.68139e+06	3.79295e+06	3.79093e+06	3.4413e+06	3.47108e+06	6.13944e+06
FALSE			C15 H31 P3	Full match	No results	No results	No match	3.9	304.165	7.358	5.48698e+06	2	0			7	11	11	DDA for preferred ion	FALSE	5.58813e+06	4.7497e+06	2.58662e+06	2.176e+06	2.12749e+06	2.20655e+06	2.28633e+06	2.30716e+06	2.11014e+06	2.00492e+06	3.67623e+06	3.97876e+06	2.86641e+06	2.56702e+06	1.98919e+06	1.84229e+06	1.93638e+06	2.00496e+06	1.69993e+06	1.72254e+06	3.53e+06	3.03994e+06	3.29792e+06	3.38497e+06	3.2837e+06	2.91053e+06	2.11786e+06	1.77494e+06	1.89925e+06
FALSE		N-Arachidonylglycine	C22 H35 N O3	Full match	No results	No results	Full match	0.06	361.262	8.544	5.50959e+06	2	0			7	8	8	DDA for preferred ion	FALSE	1.43104e+06	1.35101e+06	1.03009e+06	1.20566e+06	1.06974e+06	1.09665e+06	459429	346575	1.96244e+06	2.16079e+06	1.23878e+06	1.1216e+06	2.05971e+06	2.16392e+06	949261	1.06301e+06	699192	744692	1.66362e+06	1.80124e+06	424876	498923	614023	548744	5.11827e+06	5.54983e+06	694996	819923	2.52145e+06
FALSE			C11 H21 P3	Full match	No results	No results	No match	4.85	246.087	7.55	5.5109e+06	1	0			7	7	4	DDA for preferred ion	FALSE	1.6878e+06	3.0645e+06	1.95885e+06	3.33066e+06	1.4691e+06	1.53994e+06	1.07245e+06	1.1205e+06	1.48832e+06	1.70022e+06	2.47628e+06	2.85508e+06	5.48823e+06	5.4311e+06	1.85033e+06	2.09048e+06	1.21613e+06	1.20534e+06	1.19961e+06	1.11506e+06	2.08232e+06	2.03982e+06	3.38653e+06	3.65689e+06	1.78496e+06	2.87296e+06	1.23023e+06	1.4041e+06	1.63395e+06
FALSE			C7 H10 O4 P2	Full match	No results	No results	No results	-2.7	220.005	6.24	5.51183e+06	0	0			7	4	4	DDA for preferred ion	FALSE	5.46732e+06	5.48414e+06	2.00725e+06	2.03024e+06	2.0055e+06	1.78558e+06	1.50463e+06	1.46132e+06	1.41634e+06	1.40743e+06	2.28652e+06	2.18809e+06	1.58137e+06	1.67231e+06	1.44462e+06	1.49065e+06	1.82274e+06	1.71714e+06	1.88087e+06	1.72336e+06	1.14175e+06	1.10905e+06	4.65825e+06	4.55855e+06	1.25374e+06	1.17159e+06	928482	920883	2.51904e+06
FALSE				No results	No results	No results	No results		319.309	9.094	6.21606e+06	0	0			7	24	22	DDA for preferred ion	FALSE	1.79487e+06	1.47826e+06	4.41837e+06	4.03674e+06	3.2645e+06	2.84007e+06	3.81544e+06	3.70671e+06	2.92748e+06	2.65673e+06	4.77502e+06	4.43033e+06	5.48648e+06	4.60279e+06	3.09673e+06	2.52301e+06	4.07213e+06	3.41504e+06	4.5263e+06	3.64622e+06	3.20145e+06	2.58486e+06	3.74569e+06	3.46775e+06	4.47882e+06	4.34154e+06	3.0268e+06	2.63468e+06	3.18008e+06
FALSE			C8 H14 N8	Full match	No results	No results	No results	1.37	222.134	0.768	6.81669e+06	0	0			7	17	11	DDA for preferred ion	FALSE	4.79628e+06	3.90381e+06	4.22196e+06	5.86305e+06	5.7701e+06	4.76144e+06	5.2207e+06	4.47729e+06	4.70661e+06	4.03477e+06	4.3991e+06	4.80159e+06	4.11249e+06	4.93882e+06	4.78054e+06	4.3591e+06	4.59561e+06	5.32509e+06	4.20989e+06	5.97074e+06	4.68843e+06	5.13239e+06	4.97907e+06	4.61444e+06	4.99374e+06	4.83543e+06	4.39825e+06	5.90923e+06	3.75665e+06
FALSE			C20 H34 N2 O7	Full match	No results	No results	No results	4.12	414.238	8.042	5.53725e+06	0	0			7	5	3	DDA for preferred ion	FALSE	3.83976e+06	3.76992e+06	2.62919e+06	2.25251e+06	1.88208e+06	1.76979e+06	1.66079e+06	1.81778e+06	5.79452e+06	5.22996e+06	4.26569e+06	4.43126e+06	740709	811996	2.53749e+06	2.21614e+06	2.1087e+06	2.31757e+06	4.06318e+06	4.29684e+06	257782	328100	2.18355e+06	1.93089e+06	2.80821e+06	2.84627e+06	2.32659e+06	2.37242e+06	2.26096e+06
FALSE				No results	No results	No results	No results		539.808	0.78	2.47302e+06	0	0			7	10	9	No MS2	FALSE	1.98679e+06	1.61726e+06	1.79678e+06	1.79215e+06	2.32244e+06	1.83412e+06	1.87593e+06	2.18834e+06	2.17267e+06	1.58691e+06	1.84004e+06	2.1966e+06	2.22855e+06	2.02494e+06	2.14806e+06	1.77871e+06	2.39027e+06	2.03074e+06	2.44032e+06	2.00559e+06	2.54805e+06	2.24106e+06	1.9395e+06	1.88007e+06	2.18468e+06	2.11668e+06	2.19815e+06	2.4624e+06	2.1247e+06
FALSE		Leu-Val	C11 H22 N2 O3	Full match	No results	No results	Full match	0.14	230.163	3.748	5.24965e+06	5	0			7	5	5	DDA for preferred ion	FALSE	3.40746e+06	3.41624e+06	3.09343e+06	2.91426e+06	2.07527e+06	2.24385e+06	2.05346e+06	2.105e+06	2.97011e+06	2.56521e+06	4.6591e+06	4.54717e+06	5.25953e+06	4.79592e+06	2.67422e+06	2.45001e+06	2.01603e+06	2.1094e+06	1.16038e+06	1.31774e+06	2.83e+06	2.87239e+06	4.35129e+06	4.37277e+06	2.15782e+06	2.25574e+06	2.93028e+06	2.97211e+06	2.48882e+06
FALSE			C23 H40 N2 O7	Full match	No results	No results	No results	3.63	456.285	9.073	6.85632e+06	0	0			7	13	7	DDA for preferred ion	FALSE	4.77963e+06	4.8753e+06	5.45398e+06	4.77165e+06	4.73375e+06	3.58421e+06	4.5805e+06	3.9044e+06	5.18273e+06	5.27876e+06	5.72018e+06	4.19818e+06	3.80196e+06	4.40294e+06	5.23207e+06	3.82084e+06	4.46305e+06	4.69272e+06	5.08223e+06	4.21157e+06	3.43041e+06	6.63867e+06	4.3633e+06	4.35164e+06	3.41702e+06	2.24053e+06	3.68257e+06	3.76446e+06	3.66366e+06
FALSE		5-(dimethylaminohydrazinylidene)-4-imidazolecarboxamide	C6 H10 N6 O	Full match	No results	No results	Full match	1.2	182.092	7.21	8.59005e+06	3	0			7	11	10	DDA for preferred ion	FALSE	5.58165e+06	4.69878e+06	5.5912e+06	4.5531e+06	5.05129e+06	5.2741e+06	4.40436e+06	4.81179e+06	7.87772e+06	6.35312e+06	4.7302e+06	4.42447e+06	6.03926e+06	5.99339e+06	4.11864e+06	4.23962e+06	5.35086e+06	5.08319e+06	7.70096e+06	8.419e+06	5.95856e+06	5.29688e+06	5.41104e+06	5.39873e+06	7.97625e+06	6.81211e+06	4.80553e+06	5.1008e+06	4.45829e+06
FALSE			C10 H12 N6 O	Full match	No results	No results	No results	0.99	232.107	8.485	6.24448e+06	0	0			7	7	7	DDA for preferred ion	FALSE	3.61936e+06	3.70329e+06	4.05319e+06	4.81103e+06	4.71714e+06	4.44274e+06	3.87318e+06	4.52562e+06	3.81804e+06	3.63638e+06	4.528e+06	4.84749e+06	5.98554e+06	6.34543e+06	4.56753e+06	4.51315e+06	4.98788e+06	5.21933e+06	4.1594e+06	4.04546e+06	3.65566e+06	3.87247e+06	4.19416e+06	4.7013e+06	4.32063e+06	4.32491e+06	4.44502e+06	4.50394e+06	5.19094e+06
FALSE			C5 H5 Cl N3 O3 P	Full match	No results	No results	No results	1.34	220.976	0.731	5.30534e+06	0	0			7	18	16	DDA for other ion	FALSE	3.562e+06	3.92136e+06	4.76649e+06	4.03937e+06	3.70575e+06	4.66205e+06	3.53941e+06	2.50766e+06	4.22979e+06	4.4008e+06	3.38315e+06	4.37683e+06	3.90141e+06	2.82597e+06	3.34619e+06	3.47246e+06	4.35967e+06	5.14851e+06	3.56942e+06	3.2422e+06	3.35849e+06	3.45901e+06	3.81026e+06	4.20215e+06	3.83575e+06	4.28879e+06	3.06181e+06	3.14271e+06	4.20869e+06
FALSE			C18 H37 Cl N4 O2	Full match	No results	No results	No results	-4.02	376.259	9.375	5.30852e+06	0	0			7	6	6	DDA for preferred ion	FALSE	3.91097e+06	4.22122e+06	3.97444e+06	4.08019e+06	2.91609e+06	2.15348e+06	3.62717e+06	2.51523e+06	3.5004e+06	3.59879e+06	2.6301e+06	2.94539e+06	4.76106e+06	4.90506e+06	4.22349e+06	5.46093e+06	2.4623e+06	1.50208e+06	1.67884e+06	2.60182e+06	3.50603e+06	3.83999e+06	2.56371e+06	2.31279e+06	2.5697e+06	3.25989e+06	1.61834e+06	2.46534e+06	2.82801e+06
FALSE			C5 H4 Cl N5 O2 P2 S	Full match	No results	No results	No results	-1.67	294.924	0.809	2.14084e+06	0	0			7	9	9	DDA for preferred ion	FALSE	1.49654e+06	1.30399e+06	1.01083e+06	801473	1.32849e+06	1.36785e+06	1.30781e+06	1.4961e+06	1.02003e+06	1.27284e+06	1.31614e+06	1.43658e+06	1.6833e+06	1.80044e+06	1.32991e+06	1.71977e+06	1.5948e+06	1.54092e+06	1.54937e+06	1.5986e+06	1.91383e+06	2.12429e+06	1.62127e+06	1.768e+06	1.8328e+06	2.13879e+06	1.07255e+06	1.121e+06	1.57336e+06
FALSE		Styrene	C8 H8	Full match	No results	No results	Full match	-0.38	104.063	6.095	5.31693e+06	1	0			7	5	3	DDA for preferred ion	FALSE	479034	735850	5.03527e+06	5.55058e+06	1.08694e+06	1.24735e+06	422711	326954	4.8902e+06	5.18873e+06	1.06313e+06	1.05189e+06	394326	311401	303336	210848	2.27648e+06	2.37434e+06	332288	354515	513648	435151	2.16992e+06	1.82164e+06	325143	590455	391507	430267	1.00148e+06
FALSE		pentoxyl	C6 H8 N2 O3	Full match	No results	No results	Full match	0.05	156.054	7.433	2.13801e+06	7	0			7	7	6	DDA for preferred ion	FALSE	1.2554e+06	1.10597e+06	2.16627e+06	1.76704e+06	1.46243e+06	1.44246e+06	1.03074e+06	1.0438e+06	1.88025e+06	1.91637e+06	1.28054e+06	1.20305e+06	1.37911e+06	1.09824e+06	1.95362e+06	1.68118e+06	1.43039e+06	1.75662e+06	1.56886e+06	1.52838e+06	1.44957e+06	1.30218e+06	1.66646e+06	1.4728e+06	1.10057e+06	1.30777e+06	801811	945191	1.15052e+06
FALSE		Leiokinine A	C14 H17 N O2	Full match	No results	No results	Full match	-0.22	231.126	7.853	6.29159e+06	3	0			7	19	17	DDA for preferred ion	FALSE	1.35157e+06	1.12681e+06	1.51931e+06	1.00164e+06	823878	702549	521670	533961	998730	725230	1.42774e+06	1.16784e+06	3.57451e+06	2.90397e+06	874401	1.03243e+06	842644	679053	847077	768735	4.09305e+06	3.19967e+06	6.38448e+06	5.49265e+06	771097	628293	3.93509e+06	3.2252e+06	5.44525e+06
FALSE			C7 H12 N6 O	Full match	No results	No results	No results	1.31	196.108	6.835	5.34345e+06	0	0			7	15	15	DDA for preferred ion	FALSE	3.64383e+06	2.53918e+06	3.57093e+06	3.55189e+06	4.14574e+06	3.8779e+06	1.89045e+06	1.9652e+06	4.22304e+06	4.03392e+06	5.30032e+06	3.7026e+06	3.28952e+06	3.90088e+06	3.14992e+06	3.62586e+06	4.54413e+06	4.39037e+06	1.25624e+06	1.3762e+06	1.14013e+06	2.72531e+06	3.96838e+06	3.52141e+06	2.49378e+06	2.59716e+06	1.40218e+06	1.49724e+06	3.87099e+06
FALSE		cis-5-Tetradecenoylcarnitine	C21 H39 N O4	Full match	No results	No results	Full match	0.2	369.288	8.109	6.20078e+06	3	0			7	19	16	DDA for preferred ion	FALSE	1.36245e+06	1.55433e+06	1.18339e+06	1.42211e+06	1.533e+06	934070	1.61304e+06	1.89085e+06	1.38412e+06	2.33677e+06	1.323e+06	1.49636e+06	1.7046e+06	1.78433e+06	1.05309e+06	1.25249e+06	971268	1.12911e+06	5.00635e+06	5.78278e+06	344484	1.59425e+06	1.77739e+06	1.72089e+06	5.43131e+06	6.70887e+06	1.19022e+06	1.4977e+06	2.15165e+06
FALSE			C9 H12 N8 O2	Full match	No results	No results	No results	1.11	264.109	6.573	7.06902e+06	0	0			7	3	3	DDA for preferred ion	FALSE	2.38062e+06	2.4203e+06	5.63287e+06	5.62142e+06	4.58108e+06	4.90302e+06	2.94578e+06	2.65767e+06	5.02601e+06	4.90751e+06	4.90653e+06	5.37076e+06	2.02924e+06	2.0472e+06	3.60198e+06	3.79935e+06	6.95376e+06	7.07096e+06	3.28107e+06	3.24902e+06	2.33216e+06	2.24896e+06	5.75446e+06	6.79144e+06	3.08373e+06	3.1022e+06	2.03443e+06	2.19347e+06	5.71258e+06
FALSE			C7 H15 N2 P S	Full match	No results	No results	No results	-0.04	190.069	0.777	5.36009e+06	0	0			7	12	12	DDA for preferred ion	FALSE	4.17886e+06	3.71506e+06	3.22587e+06	3.67991e+06	5.43213e+06	4.69973e+06	3.46436e+06	2.35227e+06	4.75406e+06	4.1518e+06	3.89912e+06	3.33087e+06	4.08497e+06	3.53435e+06	3.63328e+06	3.22984e+06	4.09778e+06	4.73979e+06	4.31623e+06	4.20208e+06	4.58355e+06	4.64192e+06	3.61637e+06	3.69275e+06	3.9732e+06	3.77183e+06	3.44776e+06	3.90936e+06	3.26724e+06
FALSE			C11 H26 N5 O12 P S3	Full match	No results	No results	No results	-0.88	547.047	0.866	2.83705e+06	0	0			7	10	10	DDA for preferred ion	FALSE	1.57344e+06	1.66402e+06	1.85895e+06	2.00126e+06	1.68415e+06	1.8837e+06	1.59892e+06	1.95359e+06	1.86632e+06	1.90915e+06	1.72269e+06	1.80604e+06	1.77327e+06	1.64038e+06	1.91505e+06	2.17105e+06	1.35689e+06	2.00839e+06	1.65387e+06	2.06074e+06	1.67643e+06	1.90083e+06	2.83827e+06	1.41932e+06	2.02277e+06	2.02104e+06	1.78162e+06	1.76777e+06	1.64119e+06
FALSE				No results	No results	No results	No results		228.081	0.883	1.18971e+07	0	0			7	28	24	DDA for preferred ion	FALSE	2.77089e+06	3.7233e+06	1.29116e+06	3.19934e+06	2.60069e+06	7.19005e+06	1.11969e+07	5.50821e+06	649973	786425	5.43991e+06	4.33873e+06	3.29975e+06	3.26755e+06	5.87233e+06	3.65258e+06	2.7319e+06	3.46048e+06	3.88783e+06	5.05381e+06	4.89318e+06	3.67096e+06	3.2845e+06	3.16968e+06	591312	2.18992e+06	7.80673e+06	5.28613e+06	3.97181e+06
FALSE		Formylkynurenine	C11 H12 N2 O4	Full match	No results	Full match	Full match	-0.36	236.08	3.701	5.36215e+06	4	0			7	7	7	DDA for preferred ion	FALSE	3.94363e+06	3.82472e+06	3.09277e+06	3.52012e+06	3.78952e+06	4.24859e+06	4.41703e+06	4.29283e+06	3.12489e+06	3.27892e+06	4.15115e+06	4.50335e+06	2.57195e+06	2.77021e+06	1.57556e+06	1.67291e+06	3.58936e+06	4.02036e+06	1.54971e+06	1.51621e+06	2.38188e+06	2.45634e+06	3.96483e+06	4.17977e+06	1.17892e+06	1.19643e+06	2.41201e+06	2.35517e+06	5.17598e+06
FALSE			C24 H51 N2 O2 P3 S	Full match	No results	No results	No results	2.43	524.29	8.926	5.36651e+06	0	0			7	5	5	DDA for preferred ion	FALSE	2.99334e+06	2.86919e+06	2.28296e+06	2.6117e+06	2.33383e+06	1.80939e+06	3.69371e+06	3.82451e+06	3.58305e+06	3.61818e+06	1.63452e+06	1.63785e+06	3.2995e+06	2.92458e+06	1.61203e+06	1.67106e+06	2.09479e+06	1.72181e+06	5.39864e+06	5.34053e+06	2.501e+06	2.39821e+06	2.25323e+06	2.30435e+06	3.52385e+06	3.83154e+06	3.38118e+06	3.43131e+06	1.90106e+06
FALSE			C6 H13 N6 O P	Full match	No results	No results	No match	4.79	216.09	3.895	5.3712e+06	1	0			7	12	10	DDA for preferred ion	FALSE	3.86016e+06	4.6602e+06	3.50689e+06	4.84197e+06	2.69276e+06	2.59351e+06	2.17226e+06	2.65838e+06	1.81696e+06	2.32056e+06	4.39827e+06	4.58056e+06	5.34404e+06	5.5622e+06	2.80658e+06	3.18543e+06	2.48704e+06	2.66422e+06	1.68222e+06	1.86185e+06	3.32626e+06	3.89184e+06	3.39371e+06	3.50898e+06	2.42978e+06	2.95171e+06	2.95468e+06	4.0411e+06	2.85355e+06
FALSE				No results	No results	No results	No results		473.826	0.734	5.37418e+06	0	0			7	7	7	DDA for preferred ion	FALSE	4.21316e+06	4.10464e+06	3.70167e+06	3.22547e+06	4.44242e+06	4.62805e+06	5.39793e+06	4.88306e+06	4.6031e+06	3.16957e+06	3.97272e+06	3.72636e+06	4.12864e+06	4.2483e+06	4.40759e+06	4.41245e+06	3.88544e+06	3.7791e+06	3.7963e+06	4.90524e+06	4.06992e+06	3.90076e+06	3.63138e+06	3.26596e+06	3.42931e+06	3.55339e+06	5.12952e+06	5.21339e+06	3.59385e+06
FALSE			C29 H38 O5	Full match	No results	No results	No results	-4.96	466.27	9.086	3.1785e+06	0	0			7	20	11	DDA for preferred ion	FALSE	2.35938e+06	2.3065e+06	1.45556e+06	3.6468e+06	2.82787e+06	2.02419e+06	1.67365e+06	1.92381e+06	1.14973e+06	1.71032e+06	2.41763e+06	2.29669e+06	1.48597e+06	2.64612e+06	1.5985e+06	2.16326e+06	2.29091e+06	2.09107e+06	1.66242e+06	1.88277e+06	938015	1.33459e+06	2.05909e+06	2.47518e+06	1.67616e+06	2.28117e+06	1.32517e+06	2.90739e+06	1.67979e+06
FALSE				No results	No results	No results	No results		431.687	0.801	2.18248e+06	0	0			7	9	9	No MS2	FALSE	1.31827e+06	1.32536e+06	933278	976625	1.23241e+06	1.27984e+06	1.44208e+06	1.62335e+06	816154	890456	1.21276e+06	1.65834e+06	1.06915e+06	1.27041e+06	1.47361e+06	1.40614e+06	1.26823e+06	1.28712e+06	1.45647e+06	1.62316e+06	1.16444e+06	1.46084e+06	1.15261e+06	1.21828e+06	1.25514e+06	1.40489e+06	1.88392e+06	2.1799e+06	1.36818e+06
FALSE			C2 H3 Cl O11 P2 S3	Full match	No results	No results	No results	0.35	395.8	0.791	2.05331e+06	0	0			7	8	7	No MS2	FALSE	1.67121e+06	1.83862e+06	1.42867e+06	1.60287e+06	1.55239e+06	1.92181e+06	1.92803e+06	1.67569e+06	1.47414e+06	1.58184e+06	1.64177e+06	1.51501e+06	1.83423e+06	1.61876e+06	1.8573e+06	1.75326e+06	1.73919e+06	1.69801e+06	1.64863e+06	1.76211e+06	1.8351e+06	1.54245e+06	1.60408e+06	1.72916e+06	1.77796e+06	1.75665e+06	1.83775e+06	1.77814e+06	1.47247e+06
FALSE				No results	No results	No results	No results		320.097	0.848	1.74887e+06	0	0			7	11	10	DDA for preferred ion	FALSE	1.3759e+06	1.0041e+06	1.24284e+06	1.14953e+06	1.28024e+06	1.3304e+06	1.17516e+06	950110	1.82359e+06	1.42229e+06	1.07257e+06	1.13971e+06	1.07471e+06	969422	1.13856e+06	1.044e+06	1.82172e+06	1.55838e+06	1.02766e+06	796453	878254	594624	1.48106e+06	1.28124e+06	976325	1.03546e+06	904799	1.0573e+06	1.6518e+06
FALSE		CYCLO(-SER-TYR)	C12 H14 N2 O4	Full match	No results	No results	Full match	-0.08	250.095	6.116	4.77321e+06	1	0			7	3	3	DDA for preferred ion	FALSE	2.58236e+06	2.37319e+06	1.18517e+06	1.31727e+06	2.50113e+06	2.43824e+06	4.64998e+06	4.75964e+06	1.19134e+06	1.28951e+06	2.55544e+06	2.66375e+06	2.4979e+06	2.36938e+06	3.51012e+06	3.64049e+06	2.10565e+06	2.16246e+06	1.34556e+06	1.29179e+06	2.55997e+06	2.50941e+06	1.33331e+06	1.53373e+06	2.11782e+06	1.97173e+06	3.58288e+06	3.42428e+06	3.26782e+06
FALSE			C18 H45 Br Cl N9 O3	Full match	No results	No results	No results	0.03	549.252	9.446	7.29074e+06	0	0			7	12	12	DDA for other ion	FALSE	5.74592e+06	4.88695e+06	5.65684e+06	6.01972e+06	7.47302e+06	5.64457e+06	5.19173e+06	4.70299e+06	4.20672e+06	5.68809e+06	6.56215e+06	6.54634e+06	3.93026e+06	4.48058e+06	4.86436e+06	6.40469e+06	4.38944e+06	4.33467e+06	6.10639e+06	3.96358e+06	3.6616e+06	3.39185e+06	3.97544e+06	5.84052e+06	6.33964e+06	3.69991e+06	4.89041e+06	4.26464e+06	6.38082e+06
FALSE		Acetylcarnitine	C9 H18 N O4	No results	No results	No results	Full match	1.35	204.124	7.314	1.7507e+07	3	0			7	5	4	DDA for preferred ion	FALSE	1.13376e+07	1.09467e+07	1.50742e+07	1.58731e+07	1.15099e+07	1.21898e+07	1.01674e+07	1.02162e+07	1.70426e+07	1.75383e+07	9.68349e+06	1.03509e+07	1.07362e+07	1.1096e+07	1.492e+07	1.55188e+07	1.11649e+07	1.11549e+07	1.47526e+07	1.47239e+07	1.12717e+07	1.13465e+07	1.24759e+07	1.26994e+07	1.2758e+07	1.32694e+07	7.65384e+06	7.95822e+06	7.534e+06
FALSE			C6 H15 Cl N8 O18 P2 S	Full match	No results	No results	No results	0.42	615.939	0.824	1.45126e+06	0	0			7	12	12	No MS2	FALSE	1.30304e+06	1.11315e+06	706441	632152	1.32475e+06	1.08923e+06	1.16671e+06	1.35257e+06	827665	1.01412e+06	1.15083e+06	928017	1.3505e+06	1.3405e+06	1.06513e+06	1.1521e+06	726455	1.31185e+06	1.37152e+06	1.22954e+06	1.36619e+06	917613	847444	882197	1.27186e+06	1.13829e+06	1.49894e+06	1.38383e+06	1.07813e+06
FALSE			C3 H5 Cl N4 O12 P2 S3	Full match	No results	No results	No results	-0.32	481.823	0.82	1.60889e+06	0	0			7	20	17	DDA for preferred ion	FALSE	1.23368e+06	841639	672498	531025	1.31768e+06	1.19826e+06	1.34072e+06	1.36282e+06	1.02733e+06	666486	1.12008e+06	897028	1.03118e+06	997326	1.18856e+06	939950	1.12578e+06	1.23198e+06	1.26122e+06	1.3125e+06	1.19308e+06	1.17731e+06	1.01828e+06	860166	1.66043e+06	1.04027e+06	1.56491e+06	1.44039e+06	1.12629e+06
FALSE				No results	No results	No results	No results		607.796	0.779	1.46414e+06	0	0			7	9	8	No MS2	FALSE	1.08357e+06	1.21519e+06	1.04163e+06	983170	1.11246e+06	1.04672e+06	1.22432e+06	1.47645e+06	1.22084e+06	1.22506e+06	1.05167e+06	1.25269e+06	1.20455e+06	1.22954e+06	1.18067e+06	1.25296e+06	1.2342e+06	1.08746e+06	1.32616e+06	1.19804e+06	1.17577e+06	1.18623e+06	1.24373e+06	949816	1.13752e+06	1.13771e+06	1.33002e+06	1.33041e+06	1.03556e+06
FALSE		17beta-Methylestra-1,3,5(10)-trien-3-ol	C19 H26 O	Full match	No results	No results	Full match	-0.04	270.198	8.545	7.96883e+06	2	0			7	5	5	DDA for preferred ion	FALSE	1.40707e+06	1.4787e+06	1.39435e+06	1.27787e+06	1.38366e+06	1.13652e+06	375875	306841	1.82047e+06	1.91209e+06	1.3923e+06	1.41716e+06	2.17531e+06	2.42651e+06	1.40466e+06	1.59229e+06	865307	757420	2.08841e+06	2.25594e+06	164455	108605	85352.1	196324	6.87734e+06	8.00426e+06	1.00253e+06	959221	3.0314e+06
FALSE			C3 H7 N2 O7 P3	Full match	No results	No results	No results	1.87	275.947	0.722	7.98194e+06	0	0			7	14	4	DDA for preferred ion	FALSE	6.28642e+06	7.43863e+06	5.8661e+06	6.34551e+06	7.57635e+06	7.25988e+06	7.43925e+06	7.46194e+06	6.16014e+06	6.29224e+06	6.48315e+06	5.84738e+06	7.90443e+06	6.53274e+06	8.08028e+06	7.01137e+06	6.67182e+06	4.80972e+06	6.36861e+06	7.31103e+06	7.04435e+06	7.19766e+06	6.60902e+06	6.10355e+06	7.34764e+06	7.15617e+06	7.7516e+06	6.79279e+06	7.02247e+06
FALSE			C16 H12 N O P S2	Full match	No results	No results	No results	4.66	329.011	6.346	7.99059e+06	0	0			7	10	10	DDA for preferred ion	FALSE	5.28095e+06	6.52215e+06	4.98704e+06	5.64751e+06	4.39408e+06	6.34481e+06	5.53964e+06	6.56869e+06	5.65167e+06	6.74086e+06	4.10582e+06	5.00599e+06	6.37991e+06	7.17622e+06	6.28503e+06	7.55686e+06	3.83899e+06	5.0308e+06	7.02466e+06	7.53906e+06	6.62682e+06	7.06548e+06	5.22046e+06	5.1748e+06	7.56835e+06	7.80425e+06	5.24447e+06	6.57469e+06	2.84907e+06
FALSE			C5 H10 N4 O4	Full match	No results	No results	No results	-4.26	190.069	0.815	8.28249e+06	0	0			7	5	5	DDA for preferred ion	FALSE	7.75308e+06	7.94241e+06	6.14268e+06	5.74476e+06	7.36162e+06	8.2036e+06	8.08216e+06	6.9946e+06	5.76556e+06	5.74594e+06	7.85641e+06	8.00762e+06	7.66139e+06	7.09219e+06	5.80577e+06	5.00313e+06	5.74765e+06	5.58616e+06	6.85717e+06	6.19405e+06	7.37572e+06	6.81934e+06	6.52889e+06	6.62357e+06	5.89238e+06	5.98459e+06	7.42877e+06	7.1533e+06	5.40693e+06
FALSE			C11 H32 N8 O S	Full match	No results	No results	No results	-2	324.241	7.575	8.02115e+06	0	0			7	7	7	DDA for preferred ion	FALSE	936102	1.03481e+06	887152	926912	902211	945451	996078	800810	898206	864051	921439	822500	7.9517e+06	7.91944e+06	1.05641e+06	1.07931e+06	929932	978761	971914	1.03519e+06	937868	849518	1.00564e+06	762882	1.00925e+06	870847	945681	960212	946261
FALSE				No results	No results	No results	No results		1187.72	0.77	1.47065e+06	0	0			7	17	16	DDA for other ion	FALSE	1.21221e+06	1.1151e+06	822999	831361	998042	1.27744e+06	1.22735e+06	1.13219e+06	875980	937211	913003	1.03971e+06	1.10844e+06	1.31907e+06	928463	1.15511e+06	950507	951196	1.3121e+06	1.21706e+06	1.03648e+06	1.11016e+06	1.45732e+06	844639	1.20549e+06	1.50509e+06	1.12153e+06	1.34283e+06	998411
FALSE		(R)-3-hydroxybutyrylcarnitine	C11 H21 N O5	Full match	No results	No results	Full match	-0.02	247.142	0.882	8.04225e+06	2	0			7	8	8	DDA for preferred ion	FALSE	2.74526e+06	3.60761e+06	4.48201e+06	4.10194e+06	3.52041e+06	4.03875e+06	3.40726e+06	3.04614e+06	8.16297e+06	6.68431e+06	3.3925e+06	3.88672e+06	2.9016e+06	3.03172e+06	3.32156e+06	3.25336e+06	4.88265e+06	5.77297e+06	6.26605e+06	5.38627e+06	2.93304e+06	2.42261e+06	4.65459e+06	3.68319e+06	4.90536e+06	4.43677e+06	3.93062e+06	4.27387e+06	3.93213e+06
FALSE			C5 H Cl N6 O5	Full match	No results	No results	No results	-0.52	259.97	0.724	8.06467e+06	0	0			7	28	22	DDA for preferred ion	FALSE	6.23531e+06	6.22856e+06	5.67864e+06	5.84448e+06	6.36899e+06	6.59801e+06	4.70533e+06	5.94042e+06	5.9662e+06	6.25427e+06	5.72828e+06	6.10352e+06	5.08639e+06	4.99245e+06	7.5692e+06	6.19807e+06	7.45327e+06	7.05308e+06	6.29395e+06	5.56915e+06	4.18831e+06	6.02172e+06	6.68168e+06	5.6416e+06	5.99913e+06	6.05949e+06	6.60159e+06	5.80202e+06	6.4581e+06
FALSE			C30 H50 N3 O6 P S	Full match	No results	No results	No results	3.12	611.318	9.517	8.05513e+06	0	0			7	16	8	DDA for preferred ion	FALSE	4.86805e+06	5.15061e+06	5.17098e+06	4.79413e+06	6.93566e+06	5.02332e+06	4.28915e+06	4.78153e+06	7.34912e+06	6.79921e+06	5.19788e+06	5.93221e+06	4.60881e+06	4.72339e+06	5.85658e+06	5.27817e+06	6.23865e+06	6.54726e+06	5.2229e+06	4.95216e+06	5.22403e+06	4.73912e+06	6.04214e+06	5.82555e+06	5.82171e+06	6.88229e+06	6.54296e+06	4.44657e+06	6.10378e+06
FALSE		.gamma.-Decalactone	C10 H18 O2	Full match	No results	No results	Full match	0.14	170.131	6.324	8.06044e+06	64	0			7	6	5	DDA for preferred ion	FALSE	5.61579e+06	5.63729e+06	6.90165e+06	7.13207e+06	7.03021e+06	6.8842e+06	4.12543e+06	4.08716e+06	8.12366e+06	7.82916e+06	5.53134e+06	5.2365e+06	5.32881e+06	4.70518e+06	7.64286e+06	7.20769e+06	6.78095e+06	6.62239e+06	6.87994e+06	5.9138e+06	6.09822e+06	5.87396e+06	7.1763e+06	7.32739e+06	5.73404e+06	5.83141e+06	3.74226e+06	3.77409e+06	5.19924e+06
FALSE			C14 H35 N6 O3 P S2	Full match	No results	No results	No results	-1.5	430.194	8.9	8.2829e+06	0	0			7	15	7	DDA for preferred ion	FALSE	8.78984e+06	6.39261e+06	2.88411e+06	2.46062e+06	6.09685e+06	7.46267e+06	6.35227e+06	6.55102e+06	9.45409e+06	5.13448e+06	4.17393e+06	3.55712e+06	8.15821e+06	5.72415e+06	4.65399e+06	4.13482e+06	4.37651e+06	4.14705e+06	9.00892e+06	6.14896e+06	2.32969e+06	2.43437e+06	2.27749e+06	2.18482e+06	969710	1.38528e+06	3.05892e+06	3.19632e+06	2.45496e+06
FALSE			C36 H76 N6 O8 P2 S3	Full match	No results	No results	No match	-0.84	878.435	5.78	8.07622e+06	1	0			7	12	11	DDA for other ion	FALSE	6.96961e+06	7.17561e+06	6.57603e+06	6.84428e+06	4.80354e+06	6.41775e+06	7.19916e+06	6.61372e+06	5.52457e+06	5.91736e+06	6.5761e+06	6.13419e+06	6.80574e+06	6.97508e+06	5.88003e+06	6.35899e+06	4.7126e+06	6.54209e+06	6.87225e+06	6.4949e+06	6.47975e+06	6.88301e+06	5.10447e+06	7.14215e+06	6.66741e+06	6.03112e+06	5.70753e+06	5.7535e+06	7.99165e+06
FALSE			C21 H10 N2 O S2	Full match	No results	No results	No results	4.31	370.025	6.856	8.09377e+06	0	0			7	6	6	DDA for preferred ion	FALSE	5.85084e+06	6.27331e+06	6.74442e+06	6.53818e+06	6.10442e+06	6.87793e+06	2.55717e+06	2.36462e+06	6.3458e+06	6.69181e+06	5.56598e+06	6.28799e+06	5.89438e+06	5.93098e+06	6.18562e+06	6.7322e+06	6.55267e+06	7.62618e+06	8.10902e+06	7.99726e+06	6.38773e+06	7.11475e+06	7.16108e+06	6.60374e+06	6.08759e+06	6.4528e+06	2.45978e+06	2.58909e+06	6.66621e+06
FALSE			C13 H25 N4 O6 P S	Full match	No results	No results	No results	2.67	396.124	0.873	8.11517e+06	0	0			7	11	10	DDA for preferred ion	FALSE	5.7483e+06	6.59416e+06	7.79948e+06	7.66073e+06	6.56267e+06	7.11899e+06	6.50671e+06	6.27032e+06	7.69936e+06	7.5442e+06	6.3689e+06	6.8741e+06	6.2455e+06	5.17372e+06	6.36298e+06	6.03719e+06	6.56727e+06	5.97251e+06	4.81727e+06	5.75454e+06	5.71829e+06	5.18573e+06	5.30628e+06	5.62988e+06	3.77371e+06	4.32217e+06	5.54134e+06	5.57385e+06	7.79964e+06
FALSE			C18 H45 N7 O2 S	Full match	No results	No results	No match	-1.32	423.335	8.508	8.12101e+06	2	0			7	5	5	DDA for preferred ion	FALSE	4.43728e+06	4.3582e+06	3.59623e+06	3.94013e+06	4.36688e+06	4.40763e+06	6.05932e+06	6.97438e+06	6.29e+06	5.33203e+06	3.50709e+06	4.01864e+06	4.35619e+06	4.23953e+06	4.69426e+06	4.45761e+06	4.52853e+06	3.83382e+06	7.68017e+06	8.1115e+06	4.54857e+06	4.6769e+06	3.43044e+06	3.92546e+06	6.01197e+06	5.88674e+06	4.16064e+06	4.86835e+06	4.37084e+06
FALSE			C3 H11 N10 O4 P	Full match	No results	No results	No results	2.17	282.071	6.923	8.01149e+06	0	0			7	9	9	DDA for preferred ion	FALSE	125016	181790	184449	126091	1.35871e+06	1.06119e+06	87979	102674	7.28887e+06	8.08634e+06	106132	99045.2	108731	103912	6.95164e+06	7.98546e+06	1.93905e+06	2.13531e+06	92261.2	87924.7	5.57427e+06	2.85715e+06	650694	792781	155845	91625.5	2.86633e+06	2.49372e+06	264852
FALSE			C5 H Br Cl4 S	Full match	No results	No results	No results	4.53	311.775	0.799	8.14453e+06	0	0			7	5	5	DDA for preferred ion	FALSE	5.36971e+06	5.6448e+06	3.58289e+06	4.46323e+06	5.01333e+06	5.59404e+06	6.52287e+06	6.08479e+06	3.47564e+06	3.71058e+06	4.99782e+06	6.03904e+06	5.40851e+06	5.53941e+06	6.07033e+06	5.84454e+06	4.55434e+06	5.13171e+06	6.89575e+06	6.67502e+06	5.90116e+06	5.52112e+06	5.39055e+06	5.00543e+06	5.50524e+06	5.72808e+06	8.19714e+06	6.44083e+06	6.27168e+06
FALSE				No results	No results	No results	No results		1193.73	0.77	1.56576e+06	0	0			7	11	11	No MS2	FALSE	1.2227e+06	875461	945423	763930	1.13391e+06	1.15819e+06	1.40366e+06	1.3833e+06	926500	998421	1.01432e+06	1.06878e+06	1.42473e+06	1.20209e+06	1.17338e+06	1.13126e+06	1.05631e+06	929483	1.08555e+06	1.38962e+06	1.48524e+06	1.08986e+06	951530	876852	1.55662e+06	1.34852e+06	1.24121e+06	1.27507e+06	1.14031e+06
FALSE		Creatinine	C4 H7 N3 O	Full match	No results	No results	Full match	-0.87	113.059	0.836	8.64767e+06	2	0			7	4	3	DDA for preferred ion	FALSE	6.73667e+06	5.5645e+06	6.99501e+06	6.66476e+06	6.16573e+06	6.40684e+06	5.87514e+06	5.04889e+06	4.67519e+06	5.06707e+06	6.6473e+06	8.36343e+06	7.1461e+06	6.16362e+06	7.44795e+06	6.74069e+06	7.08451e+06	6.88781e+06	5.00255e+06	5.02271e+06	6.01443e+06	5.60442e+06	7.95331e+06	7.80939e+06	5.42106e+06	4.82655e+06	5.83079e+06	5.97051e+06	7.78804e+06
FALSE			C11 H3 Cl N2 O2	Full match	No results	No results	No results	1.66	229.989	6.346	9.05655e+06	0	0			7	9	6	DDA for preferred ion	FALSE	5.4638e+06	6.50609e+06	5.37139e+06	5.96168e+06	5.40894e+06	5.7173e+06	6.12205e+06	7.73635e+06	5.51936e+06	6.57505e+06	4.36889e+06	5.36402e+06	6.52461e+06	6.82793e+06	6.60629e+06	8.18342e+06	4.42684e+06	5.03309e+06	7.20078e+06	8.7974e+06	6.38784e+06	7.03663e+06	6.3103e+06	7.39382e+06	8.88e+06	7.582e+06	5.42703e+06	6.05061e+06	3.72864e+06
FALSE			C11 H10 N2 O3 S	Full match	No results	No results	No results	0.06	250.041	4.562	7.62492e+06	0	0			7	2	2	DDA for preferred ion	FALSE	6.85481e+06	6.10258e+06	3.08009e+06	3.27921e+06	4.38799e+06	4.41791e+06	3.36508e+06	3.98845e+06	1.82127e+06	1.67312e+06	5.72209e+06	6.82083e+06	4.67269e+06	5.01709e+06	6.15229e+06	4.91843e+06	6.72003e+06	6.01832e+06	2.43844e+06	3.02619e+06	6.18119e+06	3.62933e+06	7.55869e+06	7.58411e+06	2.93478e+06	3.07966e+06	6.33984e+06	5.84979e+06	4.81481e+06
FALSE				No results	No results	No results	No results		811.531	0.801	1.00011e+07	0	0			7	3	3	DDA for other ion	FALSE	6.48068e+06	6.8998e+06	9.95228e+06	9.38365e+06	7.38585e+06	7.26236e+06	5.40612e+06	6.58375e+06	9.52866e+06	9.84274e+06	7.14195e+06	6.98494e+06	6.87731e+06	7.52797e+06	7.86431e+06	7.09661e+06	8.8522e+06	7.71346e+06	6.12137e+06	5.5538e+06	6.87404e+06	6.67777e+06	8.55849e+06	8.59629e+06	7.64728e+06	7.29952e+06	7.52613e+06	7.2961e+06	7.64757e+06
FALSE			C2 H6 O15	Full match	No results	No results	No results	-0.88	269.97	0.775	7.64183e+06	0	0			7	22	9	DDA for preferred ion	FALSE	7.02222e+06	5.95982e+06	5.91379e+06	4.33673e+06	5.94417e+06	5.39253e+06	6.50392e+06	6.54837e+06	4.70429e+06	5.51366e+06	5.66548e+06	5.40311e+06	6.42933e+06	6.28233e+06	6.49555e+06	5.74654e+06	5.33183e+06	5.06619e+06	6.38465e+06	6.1135e+06	6.22691e+06	6.35798e+06	5.50695e+06	4.81325e+06	7.58983e+06	6.41813e+06	6.94214e+06	5.93832e+06	7.29723e+06
FALSE			C15 H10 Cl N4 O P3 S5	Full match	No results	No results	No results	-0.27	549.836	0.778	1.42006e+06	0	0			7	12	12	DDA for preferred ion	FALSE	1.08408e+06	1.30245e+06	834006	902670	1.37004e+06	1.08761e+06	1.24899e+06	1.09293e+06	991140	956628	870798	1.14342e+06	1.15463e+06	1.23363e+06	1.04559e+06	1.04782e+06	1.18766e+06	973717	1.25576e+06	1.3409e+06	1.15541e+06	1.25058e+06	1.01269e+06	1.14912e+06	1.01509e+06	1.11794e+06	1.16235e+06	1.22853e+06	1.16609e+06
FALSE			C18 H29 N5	Full match	No results	No results	No match	-4.16	315.241	7.513	7.69207e+06	2	0			7	7	7	DDA for preferred ion	FALSE	4.09221e+06	4.79726e+06	1.91535e+06	2.22289e+06	3.63728e+06	4.35472e+06	5.07411e+06	6.01487e+06	5.08387e+06	4.85485e+06	2.07589e+06	2.96058e+06	4.18096e+06	4.78893e+06	3.92407e+06	3.29964e+06	2.25217e+06	3.43056e+06	7.39222e+06	6.90853e+06	4.40502e+06	3.53697e+06	3.4115e+06	1.96324e+06	7.60808e+06	7.74906e+06	4.27866e+06	4.20991e+06	2.75423e+06
FALSE		LQ1825000	C7 H13 N O	Full match	No results	No results	Full match	-0.25	127.1	5.488	7.70187e+06	3	0			7	6	5	DDA for preferred ion	FALSE	3.44083e+06	3.42685e+06	4.64049e+06	4.9614e+06	5.45389e+06	5.232e+06	3.65016e+06	3.9474e+06	6.86749e+06	7.72628e+06	4.12656e+06	4.67664e+06	4.30058e+06	4.45267e+06	4.23157e+06	4.42408e+06	7.09407e+06	7.35474e+06	2.99437e+06	3.14252e+06	3.09304e+06	2.74802e+06	4.79013e+06	5.21547e+06	2.17459e+06	2.50925e+06	4.31824e+06	4.19809e+06	7.65129e+06
FALSE			C5 H Br Cl O8 P3 S5	Full match	No results	No results	No results	2.12	555.637	0.799	1.00305e+07	0	0			7	3	2	DDA for preferred ion	FALSE	7.45618e+06	8.0015e+06	5.31677e+06	5.82134e+06	7.8018e+06	7.28281e+06	8.95993e+06	8.43466e+06	4.56329e+06	5.2742e+06	6.90891e+06	7.9416e+06	8.40357e+06	9.03994e+06	8.93989e+06	8.80858e+06	7.39398e+06	6.52104e+06	8.42384e+06	9.16823e+06	8.11801e+06	8.06065e+06	6.7754e+06	7.54655e+06	8.99424e+06	9.45352e+06	9.77077e+06	9.80957e+06	7.67109e+06
FALSE			C9 H14 N6 O	Full match	No results	No results	No results	1.1	222.123	0.766	8.84724e+06	0	0			7	19	18	DDA for preferred ion	FALSE	5.73639e+06	8.09195e+06	5.76382e+06	6.15269e+06	5.87162e+06	7.35192e+06	6.17439e+06	6.23058e+06	4.73447e+06	6.70409e+06	5.05809e+06	6.45328e+06	6.81113e+06	9.25093e+06	8.41044e+06	7.0401e+06	6.33006e+06	6.89674e+06	5.56636e+06	4.78876e+06	5.99953e+06	8.27808e+06	6.1492e+06	6.13689e+06	4.68569e+06	5.20122e+06	4.91741e+06	5.58486e+06	6.55157e+06
FALSE			C11 H4 Cl N4 O10 P S4	Full match	No results	No results	No results	1.21	545.824	0.781	7.77046e+06	0	0			7	5	3	DDA for preferred ion	FALSE	5.94905e+06	7.62878e+06	5.25194e+06	4.75525e+06	6.57406e+06	5.40341e+06	6.47113e+06	6.41449e+06	5.78541e+06	5.20336e+06	5.71092e+06	6.22403e+06	6.68145e+06	6.3178e+06	7.02982e+06	5.53457e+06	6.38901e+06	5.6868e+06	7.38981e+06	6.7846e+06	7.03494e+06	6.73947e+06	6.26447e+06	5.32807e+06	6.92881e+06	7.26382e+06	6.43579e+06	7.19401e+06	5.65514e+06
FALSE		lepidine	C10 H9 N	Full match	No results	No results	Full match	-0.23	143.073	3.173	8.48111e+06	7	0			7	16	11	DDA for preferred ion	FALSE	7.05973e+06	6.48989e+06	6.34548e+06	4.56188e+06	6.74229e+06	5.16722e+06	7.14226e+06	6.64325e+06	7.09196e+06	4.56768e+06	6.8026e+06	5.63669e+06	6.59723e+06	5.7145e+06	5.80776e+06	5.41435e+06	6.82997e+06	5.59806e+06	5.46205e+06	5.62333e+06	7.66712e+06	5.84947e+06	4.9113e+06	4.60781e+06	7.14027e+06	5.59004e+06	9.9602e+06	7.69924e+06	7.55045e+06
FALSE			C12 H27 Cl P2	Full match	No results	No results	No results	2.76	268.128	6.321	7.78227e+06	0	0			7	5	5	DDA for preferred ion	FALSE	6.98362e+06	2.8324e+06	7.81512e+06	7.4732e+06	6.99259e+06	7.35832e+06	4.54006e+06	5.11975e+06	7.84372e+06	6.79258e+06	5.95357e+06	5.53666e+06	6.17993e+06	5.59743e+06	7.88052e+06	7.11153e+06	7.13588e+06	7.48116e+06	6.93677e+06	6.71416e+06	5.726e+06	6.1474e+06	7.11316e+06	7.47621e+06	6.05777e+06	6.20161e+06	3.53633e+06	4.05957e+06	7.40069e+06
FALSE			C20 H40 N2 O	Full match	No results	No results	No results	0.12	324.314	9.325	7.78876e+06	0	0			7	6	6	DDA for preferred ion	FALSE	1.12491e+06	1.04383e+06	1.617e+06	1.38476e+06	1.40639e+06	1.21229e+06	1.64123e+06	1.86491e+06	1.28615e+06	1.50416e+06	1.39744e+06	1.26617e+06	1.75931e+06	1.25447e+06	1.45968e+06	1.2552e+06	1.46299e+06	1.18285e+06	1.32503e+06	1.74837e+06	1.44725e+06	1.26224e+06	1.65121e+06	1.40699e+06	1.12773e+06	1.39435e+06	7.68263e+06	7.79453e+06	1.29694e+06
FALSE			C19 H3 N4 O13 P3 S	Full match	No results	No results	No results	0.04	619.863	0.769	1.42714e+06	0	0			7	10	9	No MS2	FALSE	1.46319e+06	1.03595e+06	987880	841404	986174	1.16137e+06	1.06063e+06	1.14691e+06	1.0315e+06	1.0085e+06	1.18292e+06	1.01693e+06	1.23645e+06	1.12319e+06	1.02233e+06	1.29609e+06	1.25487e+06	1.15163e+06	1.16145e+06	1.17667e+06	1.20234e+06	1.16938e+06	1.34388e+06	1.04762e+06	1.13994e+06	1.26361e+06	1.08283e+06	1.21112e+06	1.19705e+06
FALSE			C4 H Br Cl4 N4 O7 S4	Full match	No results	No results	No results	1.38	563.667	0.8	8.38521e+06	0	0			7	4	4	No MS2	FALSE	6.63932e+06	6.97879e+06	4.53589e+06	4.66924e+06	6.18624e+06	6.14079e+06	7.9042e+06	7.07314e+06	4.5153e+06	4.24048e+06	6.27597e+06	6.61116e+06	6.39663e+06	6.90194e+06	7.83746e+06	6.44261e+06	5.96505e+06	5.27029e+06	7.74885e+06	7.23643e+06	6.93404e+06	6.53097e+06	5.76516e+06	5.942e+06	7.51413e+06	6.67267e+06	8.49526e+06	8.07922e+06	6.31114e+06
FALSE			C19 H34 N2 O6	Full match	No results	No results	No results	4.38	386.243	9.213	9.86923e+06	0	0			7	16	13	DDA for preferred ion	FALSE	5.48468e+06	7.15848e+06	8.37827e+06	7.63487e+06	5.37919e+06	5.7168e+06	5.03871e+06	6.39715e+06	6.26804e+06	6.03194e+06	7.776e+06	6.94458e+06	7.40765e+06	5.77775e+06	8.82496e+06	6.51664e+06	6.9281e+06	6.8305e+06	6.20754e+06	7.01048e+06	5.8422e+06	4.48245e+06	9.99449e+06	6.47395e+06	6.7909e+06	5.42658e+06	6.79439e+06	6.23586e+06	8.0243e+06
FALSE		Adenylthiomethylpentose	C11 H15 N5 O3 S	Full match	No results	Full match	Full match	-0.04	297.09	3.777	7.88314e+06	4	0			7	6	3	DDA for preferred ion	FALSE	5.59955e+06	5.35754e+06	4.71842e+06	4.56716e+06	6.14787e+06	6.6042e+06	5.8446e+06	6.40185e+06	4.88095e+06	4.34044e+06	5.99621e+06	6.00977e+06	6.50653e+06	5.78876e+06	6.78365e+06	7.22485e+06	6.99087e+06	6.85293e+06	4.71135e+06	3.93789e+06	5.15411e+06	4.54035e+06	7.02792e+06	7.53181e+06	4.46464e+06	4.58627e+06	4.82144e+06	5.03536e+06	7.94986e+06
FALSE			C31 H42 O4	Full match	No results	No results	No results	-4.78	478.306	8.853	8.33433e+06	0	0			7	5	4	DDA for preferred ion	FALSE	5.12918e+06	4.98822e+06	3.06581e+06	2.97871e+06	4.4704e+06	4.02035e+06	1.25196e+06	1.38315e+06	3.31572e+06	3.5561e+06	2.45683e+06	2.20526e+06	8.35766e+06	7.59571e+06	3.29014e+06	2.95553e+06	1.79528e+06	1.85874e+06	2.98011e+06	2.66003e+06	969803	942679	1.87111e+06	1.78069e+06	3.37545e+06	3.60688e+06	1.32366e+06	1.43512e+06	1.99182e+06
FALSE			C6 H13 N6 O2 P	Full match	No results	No results	No match	4.59	232.085	5.305	7.9162e+06	3	0			7	6	4	DDA for preferred ion	FALSE	4.16397e+06	4.79096e+06	6.52543e+06	7.09847e+06	4.19048e+06	5.132e+06	4.27306e+06	4.33686e+06	5.36908e+06	5.80465e+06	7.03415e+06	8.35687e+06	4.94778e+06	5.50265e+06	4.67849e+06	5.99467e+06	6.27025e+06	7.06212e+06	3.37903e+06	3.88335e+06	4.14968e+06	4.48594e+06	5.98408e+06	5.94938e+06	3.84662e+06	3.89026e+06	5.79541e+06	6.53711e+06	6.37459e+06
FALSE			C8 H5 N2 O3 P	Full match	No results	No results	No results	-1.72	208.003	7.061	7.92106e+06	0	0			7	8	8	DDA for preferred ion	FALSE	2.37275e+06	2.27686e+06	6.38557e+06	6.40135e+06	2.69587e+06	3.02386e+06	742932	793083	7.43303e+06	7.87301e+06	1.84924e+06	2.31266e+06	2.60381e+06	2.64902e+06	1.59585e+06	1.73706e+06	3.52379e+06	3.79517e+06	1.31671e+06	1.44718e+06	2.76545e+06	2.50591e+06	4.67816e+06	4.814e+06	1.79331e+06	1.78233e+06	869833	798730	1.07593e+06
FALSE			C8 H14 N9 O3 P	Full match	No results	No results	No results	-0.78	315.095	4.699	8.4442e+06	0	0			7	7	6	DDA for preferred ion	FALSE	1.5821e+06	1.4958e+06	3.90219e+06	4.34241e+06	3.41815e+06	3.40398e+06	1.26161e+06	1.23477e+06	8.53189e+06	7.53988e+06	2.95856e+06	2.60389e+06	1.56853e+06	1.74851e+06	1.07469e+06	1.0939e+06	4.18244e+06	4.77463e+06	2.15449e+06	2.66097e+06	1.20765e+06	1.42054e+06	8.4893e+06	4.59508e+06	2.05302e+06	1.77672e+06	1.1563e+06	1.1937e+06	2.50349e+06
FALSE			C9 H14 N6 O S	Full match	No results	No results	No match	1.12	254.095	7.488	8.14775e+06	15	0			7	2	2	DDA for preferred ion	FALSE	8.18162e+06	7.98683e+06	5.39369e+06	5.53057e+06	8.1672e+06	7.66746e+06	4.69614e+06	4.68167e+06	5.09739e+06	5.30198e+06	5.0935e+06	5.22256e+06	6.5416e+06	6.62562e+06	4.69124e+06	4.61958e+06	4.75585e+06	4.9672e+06	4.79931e+06	4.68729e+06	1.10019e+06	1.02827e+06	3.05303e+06	2.99229e+06	4.32964e+06	4.21644e+06	3.84868e+06	3.84475e+06	2.26441e+06
FALSE			C13 H5 N2 O P	Full match	No results	No results	No results	-1.65	236.014	7.06	8.71871e+06	0	0			7	14	14	DDA for preferred ion	FALSE	3.02416e+06	2.52124e+06	6.4943e+06	8.46907e+06	3.08259e+06	4.07705e+06	1.24725e+06	1.24201e+06	8.05287e+06	7.94724e+06	2.69647e+06	2.45512e+06	3.80816e+06	2.84092e+06	2.32826e+06	2.21523e+06	3.98834e+06	4.87747e+06	1.98563e+06	1.77866e+06	3.55091e+06	3.8637e+06	6.28134e+06	4.90998e+06	2.43239e+06	2.54398e+06	1.10873e+06	1.14831e+06	1.65835e+06
FALSE			C27 H49 N S2	Full match	No results	No results	No results	-1.76	451.33	8.265	8.61884e+06	0	0			7	6	5	DDA for preferred ion	FALSE	4.71536e+06	4.54974e+06	2.54286e+06	2.36893e+06	6.47362e+06	6.10941e+06	3.89252e+06	2.26636e+06	6.29382e+06	8.27375e+06	5.8984e+06	5.76229e+06	3.4356e+06	3.23179e+06	3.81535e+06	6.17827e+06	2.46421e+06	2.36188e+06	5.06482e+06	4.83645e+06	1.22005e+06	1.14717e+06	4.91564e+06	4.96674e+06	3.34452e+06	2.11168e+06	2.27181e+06	2.10069e+06	1.12062e+06
FALSE			C20 H10 N2 O9 P2 S4	Full match	No results	No results	No results	-0.21	611.874	0.769	8.6623e+06	0	0			7	9	7	DDA for preferred ion	FALSE	6.53179e+06	6.80913e+06	6.18812e+06	6.04384e+06	5.28878e+06	6.04056e+06	6.45876e+06	6.27966e+06	6.1194e+06	6.68705e+06	5.51847e+06	7.64771e+06	6.64091e+06	7.35352e+06	5.65569e+06	6.84714e+06	6.42419e+06	5.54675e+06	7.05827e+06	7.23533e+06	5.5765e+06	6.73701e+06	6.92082e+06	9.02981e+06	7.59496e+06	8.1353e+06	5.60927e+06	7.13541e+06	6.63873e+06
FALSE		(2S)-1,1-Dimethyl-2-piperidiniumcarboxylate	C8 H15 N O2	Full match	No results	No results	Full match	0.03	157.11	6.21	8.6717e+06	6	0			7	6	5	DDA for preferred ion	FALSE	2.30463e+06	2.74979e+06	3.68743e+06	4.68588e+06	3.41944e+06	3.81904e+06	2.11771e+06	2.27266e+06	8.13604e+06	9.15396e+06	3.18365e+06	3.86673e+06	2.56976e+06	2.64342e+06	1.52802e+06	1.5301e+06	5.08909e+06	5.32126e+06	1.93446e+06	2.07509e+06	2.27003e+06	2.23133e+06	3.87063e+06	3.82601e+06	1.60154e+06	1.71471e+06	2.21957e+06	2.27961e+06	3.96455e+06
FALSE			C10 H16 N8	Full match	No results	No results	No results	1.19	248.15	4.286	3.48641e+07	0	0			7	5	5	DDA for preferred ion	FALSE	277973	370484	616644	640136	618009	315952	3.46578e+07	3.40611e+07	867103	851264	509207	435370	1.65543e+06	1.57098e+06	300874	321066	3.38364e+06	3.57841e+06	862254	969329	1.47988e+06	1.76327e+06	1.35401e+06	1.51867e+06	363978	362909	8.67894e+06	8.73925e+06	1.11426e+06
FALSE			C13 H20 N3 O3 P3 S2	Full match	No results	No results	No results	0.81	423.016	0.923	1.20599e+07	0	0			7	13	11	DDA for preferred ion	FALSE	8.23246e+06	7.42246e+06	1.08896e+07	6.92917e+06	6.38862e+06	7.88885e+06	8.50483e+06	7.28791e+06	9.48593e+06	5.97488e+06	9.09966e+06	7.36478e+06	8.78428e+06	8.32388e+06	8.17348e+06	9.52617e+06	1.02949e+07	6.69676e+06	1.03474e+07	6.85765e+06	7.35654e+06	8.32009e+06	7.21566e+06	9.63121e+06	9.06974e+06	1.14736e+07	9.77285e+06	8.49374e+06	8.481e+06
FALSE			C3 H3 Cl N8 O6 P2 S4	Full match	No results	No results	No results	-1.06	471.822	0.779	1.42006e+06	0	0			7	13	12	DDA for other ion	FALSE	967783	1.11483e+06	743817	829971	1.36014e+06	986915	1.15181e+06	1.01324e+06	979314	873617	770932	1.07449e+06	1.15376e+06	1.06619e+06	985065	961580	1.05244e+06	975199	1.09088e+06	1.21125e+06	984739	1.07027e+06	925784	1.03277e+06	901379	1.05789e+06	933982	1.12412e+06	1.04445e+06
FALSE			C8 H29 N10 P	Full match	No results	No results	No results	4.19	296.233	9.095	8.74846e+06	0	0			7	12	12	DDA for preferred ion	FALSE	2.24679e+06	2.73391e+06	6.6358e+06	7.14813e+06	4.64134e+06	4.12884e+06	5.04664e+06	5.58967e+06	4.29794e+06	2.80702e+06	7.12108e+06	7.41873e+06	8.14794e+06	8.52649e+06	3.69066e+06	3.61514e+06	5.51619e+06	5.81047e+06	6.34735e+06	6.48027e+06	4.32308e+06	4.19683e+06	6.13661e+06	6.1242e+06	6.88717e+06	6.72532e+06	4.09326e+06	3.48563e+06	3.92012e+06
FALSE			C6 H5 Br Cl2 N10 O4 P2 S5	Full match	No results	No results	No results	-0.8	651.713	0.791	8.78895e+06	0	0			7	13	10	No MS2	FALSE	6.36176e+06	7.49358e+06	5.14774e+06	6.34663e+06	6.77873e+06	6.70422e+06	7.15689e+06	6.46801e+06	4.83212e+06	5.79886e+06	6.24806e+06	8.1147e+06	6.78377e+06	8.45575e+06	5.9515e+06	5.80136e+06	5.48645e+06	5.77885e+06	7.02272e+06	7.26929e+06	6.55784e+06	5.54401e+06	6.42575e+06	6.79735e+06	8.45714e+06	9.28877e+06	6.26178e+06	6.65894e+06	5.75739e+06
FALSE			C6 H15 N7 O6	Full match	No results	No results	No results	-3.36	281.107	7.823	1.17178e+07	0	0			7	13	12	DDA for preferred ion	FALSE	1.00329e+07	7.57898e+06	9.08269e+06	6.42252e+06	1.08056e+07	9.00532e+06	6.13364e+06	4.89584e+06	1.17963e+07	8.15712e+06	1.09451e+07	5.48128e+06	1.17861e+07	8.06494e+06	9.84531e+06	1.03317e+07	1.19142e+07	1.06147e+07	1.0788e+07	1.03733e+07	1.03112e+07	8.94066e+06	9.23896e+06	8.40735e+06	9.18441e+06	9.66516e+06	6.25087e+06	5.21671e+06	9.84512e+06
FALSE			C6 H9 N7 O	Full match	No results	No results	No results	1.47	195.087	5.82	1.21623e+07	0	0			7	6	6	DDA for preferred ion	FALSE	4.45018e+06	4.5144e+06	8.39746e+06	8.55185e+06	4.08157e+06	4.18808e+06	4.64326e+06	4.38022e+06	1.24094e+07	1.02438e+07	5.26871e+06	5.61714e+06	2.84849e+06	2.82505e+06	7.42752e+06	7.20957e+06	7.79191e+06	7.55865e+06	9.79224e+06	9.58115e+06	4.34293e+06	3.72034e+06	5.74281e+06	6.07904e+06	6.10567e+06	6.01713e+06	9.03298e+06	9.55801e+06	4.39666e+06
FALSE			C29 H58 N5 O3 P S	Full match	No results	No results	No results	4.4	587.402	6.81	1.31305e+07	0	0			7	4	4	DDA for preferred ion	FALSE	2.68029e+06	2.51935e+06	6.63219e+06	6.32989e+06	5.0425e+06	5.13873e+06	6.37496e+06	6.25809e+06	1.25658e+07	1.28105e+07	3.22409e+06	3.07449e+06	8.54362e+06	8.77187e+06	838658	870996	6.38777e+06	6.1877e+06	8.40472e+06	8.94653e+06	5.99799e+06	6.00455e+06	4.04754e+06	4.08386e+06	2.76344e+06	2.87092e+06	1.26459e+07	1.31488e+07	1.15476e+07
FALSE			C21 H25 N O9	Full match	No results	No results	No results	0.17	435.153	6.634	8.88889e+06	0	0			7	5	5	DDA for preferred ion	FALSE	6.12396e+06	5.69057e+06	6.47516e+06	6.83823e+06	3.95109e+06	4.17436e+06	1.37404e+06	1.38376e+06	3.45907e+06	3.43666e+06	6.77104e+06	7.09471e+06	8.88571e+06	7.92111e+06	3.83176e+06	3.57468e+06	3.07413e+06	3.20015e+06	2.17601e+06	2.41925e+06	5.40288e+06	5.38014e+06	7.07726e+06	7.03438e+06	3.28902e+06	3.25457e+06	1.98115e+06	2.41588e+06	3.62398e+06
FALSE			C19 H29 N8 O3 P3 S2	Full match	No results	No results	No results	1.5	574.103	3.173	8.89542e+06	0	0			7	10	5	DDA for preferred ion	FALSE	7.34469e+06	8.30796e+06	7.38921e+06	7.616e+06	5.57778e+06	7.56901e+06	7.66485e+06	7.51395e+06	7.54832e+06	7.48088e+06	7.09229e+06	6.87822e+06	6.99406e+06	8.84672e+06	7.08979e+06	5.42888e+06	6.59512e+06	7.20929e+06	6.80431e+06	6.21044e+06	6.69538e+06	6.85382e+06	6.77074e+06	4.57718e+06	8.67359e+06	7.475e+06	6.30934e+06	8.89053e+06	8.33442e+06
FALSE			C11 H14 N6 O4 S	Full match	No results	No match	No match	-1.95	326.079	5.631	1.8442e+07	9	0			7	4	3	DDA for preferred ion	FALSE	8.75972e+06	8.95325e+06	1.22881e+07	1.19074e+07	1.07765e+07	1.29508e+07	9.55916e+06	9.50467e+06	9.03666e+06	9.5179e+06	1.14835e+07	1.28926e+07	8.89058e+06	9.90767e+06	1.80944e+07	1.77421e+07	1.29667e+07	1.27739e+07	6.70882e+06	6.81651e+06	7.15633e+06	7.85583e+06	1.15329e+07	1.15192e+07	9.35741e+06	1.04776e+07	8.99018e+06	9.61601e+06	1.50352e+07
FALSE			C9 H12 N6 O	Full match	No results	No results	No results	1.22	220.108	0.763	1.16613e+07	0	0			7	12	11	DDA for preferred ion	FALSE	7.75834e+06	9.22493e+06	8.24728e+06	8.56247e+06	1.06303e+07	8.77847e+06	8.09454e+06	8.26955e+06	8.30875e+06	8.09898e+06	6.33758e+06	6.82465e+06	8.27669e+06	8.17835e+06	5.92996e+06	8.45758e+06	7.52132e+06	8.47215e+06	8.58932e+06	9.78361e+06	7.52847e+06	9.48135e+06	8.85493e+06	1.20943e+07	9.33882e+06	9.74486e+06	8.84001e+06	1.02046e+07	9.68055e+06
FALSE			C12 H25 N O2 S	Full match	No results	No results	No results	-0.12	247.161	7.263	1.05971e+07	0	0			7	5	4	DDA for preferred ion	FALSE	4.67211e+06	4.49773e+06	7.09108e+06	7.00467e+06	5.71427e+06	5.96676e+06	7.54824e+06	7.58045e+06	1.04596e+07	9.67153e+06	5.78808e+06	5.2127e+06	5.5628e+06	5.29204e+06	6.40034e+06	5.78329e+06	1.04293e+07	9.7433e+06	9.08773e+06	8.63769e+06	4.25864e+06	3.75797e+06	8.30282e+06	8.07271e+06	9.65753e+06	9.44859e+06	8.64763e+06	9.01252e+06	1.06542e+07
FALSE		(2E)-decenoic acid	C10 H18 O2	Full match	No results	No results	Full match	0.2	170.131	7.211	8.96219e+06	64	0			7	9	9	DDA for preferred ion	FALSE	5.85009e+06	6.89121e+06	7.4886e+06	3.01055e+06	7.37331e+06	2.23753e+06	2.24496e+06	2.62615e+06	5.97281e+06	2.65035e+06	6.38291e+06	6.38523e+06	5.89625e+06	7.1309e+06	8.48487e+06	7.35783e+06	8.07007e+06	8.458e+06	2.54153e+06	7.14545e+06	7.402e+06	6.87663e+06	2.10495e+06	9.06728e+06	6.55925e+06	7.0817e+06	2.24252e+06	2.5489e+06	5.68315e+06
FALSE		(2Z)-2-Nonenoic acid	C9 H16 O2	Full match	No results	No results	Full match	-0.15	156.115	7.446	9.0014e+06	32	0			7	12	12	DDA for preferred ion	FALSE	5.52047e+06	6.92811e+06	6.51333e+06	5.67446e+06	5.93016e+06	6.29054e+06	2.48273e+06	3.25572e+06	7.1498e+06	5.36474e+06	6.1328e+06	6.64926e+06	5.91705e+06	6.26822e+06	6.99785e+06	6.06553e+06	5.19198e+06	6.21043e+06	9.15224e+06	8.14644e+06	6.93415e+06	7.49845e+06	6.55611e+06	7.55776e+06	5.82079e+06	5.13041e+06	2.10084e+06	2.2902e+06	6.08339e+06
FALSE		1640340	C10 H17 N O3	Full match	No results	No results	Full match	0.02	199.121	7.376	1.00463e+07	10	0			7	6	5	DDA for preferred ion	FALSE	2.57007e+06	2.39663e+06	3.81258e+06	3.22565e+06	3.43029e+06	2.93838e+06	5.372e+06	5.08194e+06	5.66988e+06	5.14703e+06	2.65021e+06	2.6952e+06	1.7053e+06	1.76752e+06	3.281e+06	3.55048e+06	4.56664e+06	4.90987e+06	9.19423e+06	9.95477e+06	3.80435e+06	3.62844e+06	3.29619e+06	2.91955e+06	3.98088e+06	4.25865e+06	6.26662e+06	6.05503e+06	4.12103e+06
FALSE			C23 H35 N2 O8 P S2	Full match	No results	No results	No match	2.92	562.159	0.83	8.58673e+06	1	0			7	10	10	DDA for other ion	FALSE	3.15146e+06	3.47838e+06	7.97212e+06	8.01133e+06	4.91437e+06	5.0308e+06	3.1882e+06	2.74308e+06	7.27338e+06	8.45284e+06	4.77079e+06	4.60748e+06	3.37212e+06	3.27747e+06	3.75095e+06	4.05289e+06	6.57743e+06	6.81684e+06	2.29695e+06	3.18994e+06	2.74338e+06	3.00574e+06	6.98278e+06	6.66884e+06	2.74202e+06	2.55511e+06	2.634e+06	2.51969e+06	7.13036e+06
FALSE			C8 H13 N2 O6 P	Full match	No results	No results	No match	4.32	264.052	1.428	9.53036e+06	1	0			7	11	10	DDA for preferred ion	FALSE	4.92245e+06	5.77758e+06	8.40396e+06	9.38341e+06	6.39041e+06	7.13828e+06	3.89115e+06	3.98976e+06	8.88431e+06	8.45419e+06	6.91435e+06	7.38729e+06	6.04693e+06	6.20916e+06	4.99087e+06	4.19831e+06	6.87472e+06	7.364e+06	6.69087e+06	6.98422e+06	4.76259e+06	5.05198e+06	7.80812e+06	8.24502e+06	6.00791e+06	6.91546e+06	6.05105e+06	5.79036e+06	5.11062e+06
FALSE			C20 H19 N7 O10 S	Full match	No results	No results	No results	1.04	549.092	3.174	8.57407e+06	0	0			7	6	5	DDA for preferred ion	FALSE	6.32177e+06	8.31879e+06	5.50629e+06	6.31658e+06	5.86008e+06	7.30887e+06	7.11937e+06	8.34972e+06	7.01544e+06	6.39147e+06	6.33702e+06	7.8044e+06	4.61223e+06	6.94599e+06	5.99981e+06	6.54884e+06	6.80939e+06	7.53682e+06	5.79407e+06	6.12379e+06	5.76989e+06	6.13147e+06	5.92224e+06	5.7963e+06	7.56225e+06	7.81035e+06	8.25985e+06	8.20722e+06	6.43729e+06
FALSE			C9 H4 Cl N8 O3 P S4	Full match	No results	No results	No results	-1.96	465.871	0.779	1.20993e+06	0	0			7	12	8	DDA for preferred ion	FALSE	624050	696660	769692	559699	663448	786923	713994	668642	796397	909254	767664	1.10688e+06	665717	583771	526977	589178	785984	884863	527785	541005	595900	741080	639852	695789	666376	765333	645324	616792	1.0942e+06
FALSE			C9 H5 N2 O18 P3 S	Full match	No results	No results	No results	0.61	553.847	0.778	8.21394e+06	0	0			7	21	20	No MS2	FALSE	6.36283e+06	7.68364e+06	5.47841e+06	5.51256e+06	6.3498e+06	6.94117e+06	7.4919e+06	7.29015e+06	2.02496e+06	5.24891e+06	5.43135e+06	8.24293e+06	7.54826e+06	7.59997e+06	3.99527e+06	6.9929e+06	6.64253e+06	6.7089e+06	4.11104e+06	4.52227e+06	6.8612e+06	3.99457e+06	6.08665e+06	8.63545e+06	6.95396e+06	7.59569e+06	7.0882e+06	7.88664e+06	6.68461e+06
FALSE		Temozolomide	C6 H6 N6 O2	Full match	No results	No results	Full match	1.45	194.055	0.768	9.33468e+06	1	0			7	19	19	DDA for preferred ion	FALSE	9.04658e+06	6.94331e+06	6.09157e+06	8.31737e+06	6.8949e+06	8.89905e+06	5.16372e+06	7.26639e+06	6.07626e+06	7.43248e+06	8.73792e+06	6.57804e+06	9.2702e+06	7.94686e+06	6.14784e+06	6.70169e+06	7.50148e+06	2.14071e+06	8.72226e+06	8.31885e+06	7.46109e+06	6.33502e+06	5.14445e+06	8.3219e+06	7.93058e+06	8.13832e+06	6.71602e+06	8.43946e+06	7.8735e+06
FALSE				No results	No results	No results	No results		497.677	0.799	1.46717e+07	0	0			7	4	4	DDA for preferred ion	FALSE	1.12427e+07	1.26227e+07	8.47573e+06	9.52568e+06	1.15633e+07	1.11201e+07	1.39626e+07	1.25097e+07	8.0924e+06	8.27852e+06	1.06978e+07	1.14349e+07	1.15858e+07	1.29784e+07	1.26013e+07	1.2264e+07	1.1127e+07	1.06077e+07	1.35965e+07	1.29904e+07	1.24441e+07	1.1827e+07	1.04575e+07	1.08358e+07	1.31899e+07	1.34199e+07	1.45913e+07	1.39884e+07	1.07408e+07
FALSE			C21 H6 Cl N4 O4 P3 S3	Full match	No results	No results	No results	0.23	601.845	0.779	1.23121e+06	0	0			7	24	23	No MS2	FALSE	429759	594955	535182	664533	489436	707117	648312	531452	685098	1.03969e+06	672055	1.34811e+06	586749	540716	551359	556295	458886	643655	553589	527623	502780	812202	800013	598422	431468	744563	461051	646057	465622
FALSE			C13 H28 N7 O3 P3 S2	Full match	No results	No results	No results	2.02	487.092	0.882	8.23887e+06	0	0			7	23	12	DDA for preferred ion	FALSE	4.3004e+06	5.7301e+06	7.83433e+06	4.10552e+06	5.06427e+06	4.60419e+06	4.01063e+06	3.92585e+06	6.80841e+06	6.63521e+06	5.06277e+06	3.62902e+06	4.90385e+06	3.84165e+06	6.43736e+06	4.18869e+06	4.98937e+06	4.09681e+06	6.60279e+06	4.75128e+06	5.30126e+06	5.30586e+06	4.81724e+06	4.97247e+06	4.21998e+06	4.16957e+06	4.78441e+06	4.46609e+06	4.51698e+06
FALSE			C11 H18 N4 O7 S	Full match	No results	No results	No match	-1.88	350.089	1.436	8.85418e+06	1	0			7	16	7	DDA for preferred ion	FALSE	3.02539e+06	4.11073e+06	7.82593e+06	1.06168e+07	3.75198e+06	4.49914e+06	1.98042e+06	1.94015e+06	7.50249e+06	7.61079e+06	5.45902e+06	5.78754e+06	4.44469e+06	4.49468e+06	2.32362e+06	2.49913e+06	5.65494e+06	6.29679e+06	6.34657e+06	7.25375e+06	2.40454e+06	2.32884e+06	7.9379e+06	7.52057e+06	5.34301e+06	5.59891e+06	4.57792e+06	4.89856e+06	3.40349e+06
FALSE			C23 H7 O16 P3 S2	Full match	No results	No results	No results	0.41	695.839	0.77	8.26224e+06	0	0			7	9	9	DDA for preferred ion	FALSE	6.71608e+06	6.98834e+06	5.95456e+06	6.1043e+06	6.40962e+06	5.36556e+06	7.42692e+06	6.50053e+06	4.95404e+06	4.92322e+06	4.58322e+06	5.37295e+06	7.20354e+06	6.92161e+06	6.48869e+06	7.15218e+06	5.63509e+06	5.39248e+06	6.35449e+06	7.77298e+06	7.5609e+06	7.28033e+06	5.57892e+06	7.31343e+06	7.26399e+06	7.32649e+06	7.25429e+06	8.28594e+06	6.68641e+06
FALSE				No results	No results	No results	No results		137.899	0.799	8.2677e+06	0	0			7	3	3	DDA for preferred ion	FALSE	6.44612e+06	6.68433e+06	5.13781e+06	5.23017e+06	6.15042e+06	6.51963e+06	6.85864e+06	6.8708e+06	4.63166e+06	4.99461e+06	6.37586e+06	6.98863e+06	6.56285e+06	7.18451e+06	7.1582e+06	6.59193e+06	5.59802e+06	6.43995e+06	6.37654e+06	6.49912e+06	6.21256e+06	6.16471e+06	5.72792e+06	5.54412e+06	7.69581e+06	6.63273e+06	7.61949e+06	8.27778e+06	6.00197e+06
FALSE			C10 H20 N2 O S2	Full match	No results	No results	No results	2.99	248.102	0.764	8.27347e+06	0	0			7	13	13	DDA for preferred ion	FALSE	5.49468e+06	6.97667e+06	5.24387e+06	6.67994e+06	5.14942e+06	5.45069e+06	5.1604e+06	5.1356e+06	5.32918e+06	5.12133e+06	6.22922e+06	3.8143e+06	4.18007e+06	6.94207e+06	5.27902e+06	6.23567e+06	5.1359e+06	5.73495e+06	5.99703e+06	8.26564e+06	6.26892e+06	5.53648e+06	5.40264e+06	5.13624e+06	6.10586e+06	3.91665e+06	6.07213e+06	6.20188e+06	4.25705e+06
FALSE		RH0365500	C8 H17 N O2	Full match	No results	No results	Full match	-0.03	159.126	4.983	7.58427e+06	2	0			7	7	6	DDA for preferred ion	FALSE	3.90692e+06	4.28176e+06	3.35839e+06	3.60536e+06	4.02117e+06	5.13354e+06	4.98001e+06	5.13819e+06	3.35248e+06	4.01035e+06	5.81067e+06	6.40532e+06	4.3808e+06	4.55637e+06	6.35957e+06	6.15015e+06	4.60213e+06	4.73859e+06	5.6153e+06	5.62177e+06	5.15165e+06	5.19215e+06	5.23165e+06	5.78749e+06	7.48087e+06	7.81741e+06	4.72231e+06	5.18797e+06	4.7653e+06
FALSE		Butenylcarnitine	C11 H19 N O4	Full match	No results	No results	Full match	-0.03	229.131	6.33	8.33552e+06	1	0			7	5	5	DDA for preferred ion	FALSE	7.82473e+06	6.74552e+06	4.32073e+06	3.69357e+06	5.67173e+06	6.36396e+06	6.45426e+06	6.70741e+06	8.35589e+06	7.59761e+06	3.78008e+06	3.75392e+06	5.44865e+06	5.14259e+06	8.32624e+06	7.70336e+06	5.1513e+06	5.82466e+06	7.07523e+06	6.88681e+06	2.23339e+06	2.24247e+06	2.75345e+06	2.9752e+06	5.51212e+06	5.58372e+06	3.67625e+06	3.99454e+06	2.433e+06
FALSE			C20 H33 N5	Full match	No results	No results	No match	-3.85	343.272	7.981	8.37059e+06	3	0			7	4	4	DDA for preferred ion	FALSE	4.89022e+06	5.15373e+06	2.47627e+06	2.91111e+06	3.75198e+06	4.03717e+06	5.93379e+06	6.0956e+06	5.38669e+06	5.44436e+06	3.66026e+06	3.5698e+06	5.44499e+06	5.01879e+06	3.79039e+06	3.93163e+06	3.9497e+06	4.01697e+06	8.15294e+06	8.37826e+06	4.93697e+06	4.36516e+06	3.53298e+06	4.08883e+06	7.57742e+06	8.29549e+06	4.21584e+06	4.61461e+06	4.55363e+06
FALSE			C16 H39 N8 O10 P S2	Full match	No results	No results	No match	-0.44	598.197	1.383	9.54325e+06	1	0			7	28	18	DDA for preferred ion	FALSE	3.8386e+06	4.08262e+06	5.80548e+06	7.1428e+06	6.53703e+06	7.25826e+06	5.55123e+06	6.19502e+06	7.70132e+06	8.72987e+06	4.12855e+06	4.5179e+06	4.32685e+06	5.44313e+06	4.5055e+06	3.73813e+06	6.19623e+06	8.62632e+06	3.31756e+06	3.75266e+06	4.3053e+06	4.15831e+06	5.08414e+06	5.74052e+06	2.74468e+06	3.18582e+06	4.30462e+06	5.06833e+06	5.78484e+06
FALSE			C4 H14 N4 O S4	Full match	No results	No results	No results	2.37	262.006	0.844	1.0992e+07	0	0			7	6	6	DDA for preferred ion	FALSE	7.77743e+06	7.58128e+06	4.81649e+06	5.13889e+06	8.13966e+06	8.46086e+06	8.46383e+06	8.52963e+06	7.21294e+06	5.90121e+06	6.35593e+06	6.49742e+06	6.47331e+06	5.65888e+06	1.11055e+07	8.54553e+06	7.00955e+06	7.49713e+06	8.06783e+06	6.75298e+06	6.84244e+06	6.05245e+06	6.10751e+06	4.97114e+06	4.89099e+06	4.7799e+06	7.34912e+06	7.90225e+06	9.40237e+06
FALSE			C14 H23 N3 O2	Full match	No results	No results	No results	0.07	265.179	7.449	8.44623e+06	0	0			7	2	2	DDA for preferred ion	FALSE	1.61702e+06	1.55979e+06	3.05566e+06	3.11796e+06	1.21611e+06	1.1813e+06	1.51487e+06	1.65796e+06	1.5805e+06	1.51281e+06	2.52852e+06	2.51943e+06	2.17611e+06	2.213e+06	1.75883e+06	1.87057e+06	1.3711e+06	1.33647e+06	1.29479e+06	1.2324e+06	1.7701e+06	1.51574e+06	1.65212e+06	1.69826e+06	8.46232e+06	8.13269e+06	2.31562e+06	2.19849e+06	1.51062e+06
FALSE			C13 H14 N2 O2 S	Full match	No results	No results	No results	-0.55	262.077	0.827	8.4726e+06	0	0			7	8	8	DDA for preferred ion	FALSE	5.99752e+06	5.99197e+06	6.57089e+06	6.31858e+06	6.58117e+06	6.1744e+06	4.67353e+06	4.54837e+06	5.63176e+06	5.50073e+06	7.72751e+06	7.93824e+06	6.20974e+06	5.66968e+06	6.41966e+06	6.02912e+06	5.83187e+06	5.49376e+06	4.10267e+06	4.19126e+06	6.66317e+06	8.00556e+06	8.09005e+06	8.43326e+06	5.77318e+06	5.4247e+06	4.65782e+06	5.37557e+06	5.30271e+06
FALSE		IpA	C11 H11 N O2	Full match	No results	Partial match	Full match	-0.09	189.079	7.195	8.51656e+06	6	0			7	13	8	DDA for preferred ion	FALSE	5.04006e+06	4.90027e+06	1.96838e+06	2.06895e+06	4.54997e+06	4.59746e+06	6.0768e+06	6.37958e+06	953397	754083	8.16221e+06	7.67662e+06	6.94954e+06	7.46238e+06	7.87163e+06	6.24758e+06	3.38166e+06	3.19975e+06	1.62399e+06	1.60755e+06	8.47248e+06	6.26473e+06	2.62582e+06	2.51065e+06	2.31703e+06	2.01381e+06	3.75229e+06	4.14778e+06	7.04923e+06
FALSE			C14 H23 N O4	Full match	No results	No results	No match	-0.02	269.163	6.929	8.52448e+06	2	0			7	5	4	DDA for preferred ion	FALSE	6.90437e+06	6.64715e+06	8.11719e+06	8.77072e+06	4.40384e+06	4.58251e+06	1.97622e+06	2.02423e+06	3.39021e+06	3.54077e+06	6.17075e+06	5.98762e+06	7.83698e+06	7.58934e+06	7.86978e+06	8.00042e+06	2.86495e+06	2.67226e+06	2.35628e+06	2.32636e+06	6.53117e+06	5.89659e+06	6.47245e+06	6.03631e+06	2.19189e+06	2.16039e+06	4.58913e+06	4.41891e+06	2.2511e+06
FALSE			C4 H Cl3 N4 O5 P2 S2	Full match	No results	No results	No results	2.78	415.794	0.804	8.53454e+06	0	0			7	21	21	DDA for preferred ion	FALSE	5.08342e+06	6.99098e+06	6.87251e+06	9.14304e+06	5.97144e+06	4.80507e+06	4.71238e+06	4.81982e+06	7.122e+06	9.04085e+06	4.93883e+06	5.33135e+06	5.14849e+06	5.22877e+06	5.79859e+06	4.75228e+06	7.00394e+06	7.14829e+06	4.26214e+06	3.91381e+06	5.79817e+06	4.60712e+06	5.60351e+06	7.66032e+06	5.78715e+06	5.67991e+06	4.44572e+06	4.29775e+06	6.60042e+06
FALSE			C16 H41 N9 O2 P2 S	Full match	No results	No results	No results	1.01	485.258	8.636	9.51852e+06	0	0			7	17	15	DDA for preferred ion	FALSE	4.80514e+06	5.1562e+06	5.3159e+06	4.68982e+06	7.82034e+06	9.19551e+06	5.73491e+06	3.46953e+06	4.14248e+06	3.86661e+06	8.4051e+06	5.05558e+06	6.25455e+06	8.06593e+06	7.17916e+06	5.89415e+06	6.66995e+06	3.30463e+06	4.95246e+06	5.24728e+06	6.9984e+06	3.9176e+06	6.56599e+06	3.56665e+06	5.28251e+06	3.63984e+06	4.56675e+06	3.95732e+06	5.09841e+06
FALSE			C16 H25 N4 O4 P3 S	Full match	No results	No results	No match	0.3	462.081	0.88	8.34999e+06	2	0			7	17	15	DDA for preferred ion	FALSE	4.53843e+06	6.10489e+06	7.22205e+06	4.39614e+06	5.71014e+06	4.75507e+06	5.46866e+06	4.91942e+06	6.06441e+06	7.72257e+06	5.72038e+06	3.74141e+06	4.46447e+06	3.65184e+06	5.07132e+06	3.82068e+06	5.27984e+06	4.36532e+06	5.41372e+06	4.39196e+06	4.91957e+06	4.10601e+06	4.71801e+06	3.41497e+06	6.16046e+06	5.74437e+06	8.63432e+06	4.20941e+06	4.80372e+06
FALSE				No results	No results	No results	No results		684.842	0.767	1.68911e+06	0	0			7	9	8	No MS2	FALSE	1.43683e+06	1.68156e+06	1.22322e+06	1.38973e+06	1.35663e+06	1.51393e+06	1.50158e+06	1.30014e+06	1.37022e+06	1.1329e+06	1.10794e+06	1.38298e+06	1.68316e+06	1.55122e+06	1.40281e+06	1.31351e+06	1.28784e+06	1.48445e+06	1.42079e+06	1.51431e+06	1.49003e+06	1.61596e+06	1.4526e+06	1.3388e+06	1.45661e+06	1.50798e+06	1.42489e+06	1.22601e+06	1.55329e+06
FALSE			C17 H34 N6 O S	Full match	No results	No results	No match	-1.84	370.251	8.362	7.5681e+06	3	0			7	7	6	DDA for preferred ion	FALSE	1.6887e+06	1.97876e+06	1.02451e+06	980288	2.97179e+06	2.55179e+06	2.24536e+06	2.38472e+06	6.27376e+06	7.81359e+06	1.40409e+06	2.1905e+06	2.13264e+06	2.11475e+06	3.12726e+06	3.47818e+06	886718	877670	1.57339e+06	1.4599e+06	770457	937223	1.35294e+06	1.68971e+06	2.1852e+06	2.6471e+06	690825	563042	262917
FALSE			C9 H17 N4 O P S	Full match	No results	No results	No results	3.2	260.087	0.824	7.56598e+06	0	0			7	4	3	DDA for preferred ion	FALSE	5.62275e+06	5.9007e+06	7.34084e+06	6.69279e+06	6.42374e+06	6.28724e+06	5.23391e+06	6.51021e+06	6.77639e+06	7.05927e+06	5.98747e+06	6.46727e+06	4.86545e+06	5.55753e+06	5.91678e+06	6.50435e+06	6.98021e+06	5.95082e+06	4.86862e+06	5.08999e+06	5.08616e+06	5.8775e+06	6.04175e+06	6.8363e+06	4.53971e+06	5.18792e+06	4.94408e+06	5.61647e+06	7.38794e+06
FALSE			C2 H3 N7 O	Full match	No results	No results	No results	0.28	141.04	0.818	7.37492e+06	0	0			7	10	8	DDA for preferred ion	FALSE	6.95121e+06	6.32945e+06	4.04006e+06	2.72151e+06	5.19631e+06	5.14686e+06	5.10149e+06	5.52926e+06	3.51724e+06	2.94332e+06	6.41601e+06	6.90162e+06	6.18448e+06	6.27426e+06	5.32499e+06	4.89308e+06	3.50542e+06	3.29059e+06	5.10106e+06	5.05245e+06	6.21103e+06	5.85669e+06	4.90932e+06	4.59817e+06	5.08235e+06	4.89447e+06	5.73032e+06	6.1628e+06	4.4242e+06
FALSE			C5 H10 Cl N2 O2 P3	Full match	No results	No results	No results	3.05	257.965	0.729	6.82376e+06	0	0			7	23	14	DDA for preferred ion	FALSE	5.37139e+06	4.68183e+06	3.67586e+06	4.89964e+06	6.69506e+06	6.09972e+06	6.17586e+06	5.59153e+06	4.78248e+06	5.19191e+06	5.33306e+06	5.11476e+06	4.24651e+06	4.53088e+06	5.68071e+06	5.13426e+06	5.25656e+06	5.66901e+06	5.1693e+06	4.74686e+06	4.32207e+06	4.28224e+06	4.16498e+06	5.62937e+06	4.80846e+06	4.15478e+06	4.14087e+06	4.09269e+06	4.69612e+06
FALSE			C8 H12 N6	Full match	No results	No results	No results	1.5	192.113	0.763	6.54976e+06	0	0			7	20	20	DDA for preferred ion	FALSE	6.09552e+06	5.15742e+06	4.64238e+06	4.83207e+06	5.80502e+06	5.69103e+06	5.40133e+06	5.46933e+06	5.36939e+06	4.31669e+06	5.12916e+06	3.50639e+06	5.05079e+06	6.60371e+06	5.28806e+06	4.4459e+06	5.14763e+06	4.36586e+06	4.48894e+06	3.48584e+06	5.41914e+06	5.2176e+06	4.81987e+06	4.79127e+06	3.32784e+06	5.64453e+06	4.8144e+06	3.30492e+06	4.13153e+06
FALSE		C8-HSL	C12 H21 N O3	Full match	No results	No results	Full match	-0.05	227.152	7.853	7.1085e+06	1	0			7	11	11	DDA for preferred ion	FALSE	5.18817e+06	4.4482e+06	2.63552e+06	3.26024e+06	5.58987e+06	5.58117e+06	6.53298e+06	5.44679e+06	6.97361e+06	6.13906e+06	4.85178e+06	4.88744e+06	5.58958e+06	6.32883e+06	3.7164e+06	3.83365e+06	3.64419e+06	3.40596e+06	4.6581e+06	4.65567e+06	2.82321e+06	2.66784e+06	3.08949e+06	3.0005e+06	5.29593e+06	5.51355e+06	3.48262e+06	3.45536e+06	3.31743e+06
FALSE			C H3 N8 O3 P	Full match	No results	No results	No match	-0.5	206.006	0.817	6.59503e+06	1	0			7	4	4	DDA for preferred ion	FALSE	3.53726e+06	3.42247e+06	5.74006e+06	6.61448e+06	4.01019e+06	4.27895e+06	3.66539e+06	3.53993e+06	5.04608e+06	5.4492e+06	3.28037e+06	3.27445e+06	3.1649e+06	3.35297e+06	3.65552e+06	2.97216e+06	4.28215e+06	3.80177e+06	2.70771e+06	2.69904e+06	2.97463e+06	2.92374e+06	4.75502e+06	4.35593e+06	3.45283e+06	3.67518e+06	3.45075e+06	3.55675e+06	3.30514e+06
FALSE			C10 H16 N6	Full match	No results	No results	No results	1.01	220.144	0.766	8.24311e+06	0	0			7	9	5	DDA for preferred ion	FALSE	3.04591e+06	5.02845e+06	5.51458e+06	5.39621e+06	5.92783e+06	5.76784e+06	5.91735e+06	4.48042e+06	6.26375e+06	3.43046e+06	4.65249e+06	5.51088e+06	6.52658e+06	4.37301e+06	4.8377e+06	5.86449e+06	5.23887e+06	4.75942e+06	3.04364e+06	6.7461e+06	5.80291e+06	6.13289e+06	5.02634e+06	6.38719e+06	5.02668e+06	4.24006e+06	4.46429e+06	8.28611e+06	6.53318e+06
FALSE			C12 H10 N2 O3	Full match	No results	No results	No results	-0.02	230.069	6.878	6.64138e+06	0	0			7	8	8	DDA for preferred ion	FALSE	1.5372e+06	1.72969e+06	1.93997e+06	1.92032e+06	945335	1.05341e+06	1.50017e+06	1.51773e+06	1.22733e+06	1.36939e+06	1.617e+06	1.7724e+06	4.58393e+06	5.23282e+06	6.56942e+06	6.61937e+06	975321	950724	1.30192e+06	1.48454e+06	1.38055e+06	1.38574e+06	1.19769e+06	1.17891e+06	947032	980824	1.57152e+06	1.45309e+06	1.51119e+06
FALSE			C8 H20 N2 O3	Full match	No results	No results	No results	-0.51	192.147	0.843	6.65894e+06	0	0			7	9	9	DDA for preferred ion	FALSE	3.45543e+06	3.53168e+06	4.0444e+06	3.77688e+06	3.99583e+06	4.32192e+06	4.13913e+06	4.37342e+06	2.34392e+06	2.78747e+06	3.72845e+06	3.95157e+06	2.84329e+06	2.44525e+06	3.36003e+06	3.00289e+06	3.24672e+06	3.18791e+06	4.18241e+06	3.62876e+06	6.67347e+06	5.96982e+06	3.48425e+06	3.90218e+06	1.30689e+06	1.43543e+06	2.36908e+06	2.91051e+06	3.14378e+06
FALSE				No results	No results	No results	No results		103.959	0.727	7.23094e+06	0	0			7	7	7	DDA for preferred ion	FALSE	6.56703e+06	6.82332e+06	6.62368e+06	6.28605e+06	6.62996e+06	7.3137e+06	7.04446e+06	6.89315e+06	6.13238e+06	6.86646e+06	6.06608e+06	6.7147e+06	6.52325e+06	6.25185e+06	6.5184e+06	6.90737e+06	6.55384e+06	7.00281e+06	7.12397e+06	6.11431e+06	6.22626e+06	6.1473e+06	6.04317e+06	6.60893e+06	5.9215e+06	5.98856e+06	6.10122e+06	7.00498e+06	6.52512e+06
FALSE			C27 H31 N5 O	Full match	No results	No results	No results	-2.9	441.252	8.976	6.68501e+06	0	0			7	6	6	DDA for preferred ion	FALSE	3.50833e+06	3.10125e+06	3.92599e+06	4.30246e+06	6.58167e+06	6.05906e+06	3.23779e+06	3.40106e+06	3.03152e+06	3.38043e+06	6.3661e+06	6.02999e+06	6.16451e+06	5.8879e+06	5.91254e+06	6.21698e+06	3.14253e+06	3.06164e+06	3.94302e+06	3.81775e+06	4.05988e+06	4.57524e+06	3.60927e+06	3.33276e+06	2.73277e+06	2.85043e+06	2.81205e+06	2.90243e+06	3.00271e+06
FALSE		1722018	C7 H15 N O2	Full match	No results	No results	Full match	-0.43	145.11	0.869	6.69055e+06	4	0			7	6	4	DDA for preferred ion	FALSE	4.69212e+06	4.54423e+06	5.50025e+06	4.83407e+06	4.38647e+06	4.81783e+06	5.74025e+06	5.28599e+06	4.3835e+06	3.7985e+06	4.79168e+06	4.77394e+06	5.39767e+06	5.72919e+06	5.65226e+06	4.45527e+06	4.75468e+06	4.764e+06	5.37533e+06	4.5335e+06	5.69347e+06	5.16678e+06	4.6122e+06	4.20111e+06	5.30037e+06	4.88806e+06	7.09708e+06	5.88644e+06	5.16567e+06
FALSE			C9 H11 Cl O2 P2	Full match	No results	No results	No results	-4.27	247.991	0.819	6.71733e+06	0	0			7	5	5	DDA for preferred ion	FALSE	6.38943e+06	5.43379e+06	5.29627e+06	5.2684e+06	5.37518e+06	6.59467e+06	5.91011e+06	5.78684e+06	4.99905e+06	4.37588e+06	5.53294e+06	5.06398e+06	5.64191e+06	5.47177e+06	5.56291e+06	4.73294e+06	5.6271e+06	4.80875e+06	6.37716e+06	6.62621e+06	4.79972e+06	4.78624e+06	5.20006e+06	5.06556e+06	6.03562e+06	6.72627e+06	6.44053e+06	6.4034e+06	6.30338e+06
FALSE			C2 H3 Cl2 N2 O2 P S	Full match	No results	No results	No results	-4.04	219.902	0.815	1.94025e+06	0	0			7	9	8	DDA for preferred ion	FALSE	1.37019e+06	1.53562e+06	1.54217e+06	1.45902e+06	1.48309e+06	1.78197e+06	1.45145e+06	1.35234e+06	1.69217e+06	1.7886e+06	1.44323e+06	1.65965e+06	1.61141e+06	1.80168e+06	1.532e+06	1.65948e+06	1.31982e+06	1.71995e+06	1.19365e+06	1.29852e+06	1.60452e+06	1.81851e+06	1.93111e+06	1.83293e+06	1.50214e+06	1.31828e+06	1.35409e+06	1.5728e+06	1.83233e+06
FALSE				No results	No results	No results	No results		621.835	0.767	6.74888e+06	0	0			7	16	8	DDA for preferred ion	FALSE	3.15326e+06	3.80106e+06	2.9973e+06	2.95386e+06	3.07548e+06	6.36477e+06	6.30081e+06	4.004e+06	2.76485e+06	5.63936e+06	2.67651e+06	3.0128e+06	3.55479e+06	4.00173e+06	3.00308e+06	3.50429e+06	5.74596e+06	3.42222e+06	3.08021e+06	3.94845e+06	2.88216e+06	3.57055e+06	5.9673e+06	5.89102e+06	3.14883e+06	3.39907e+06	3.84294e+06	4.00747e+06	5.2358e+06
FALSE			C16 H13 N2 P S2	Full match	No results	No results	No results	0.78	328.026	6.347	6.93648e+06	0	0			7	6	6	DDA for preferred ion	FALSE	5.82713e+06	3.15461e+06	4.33364e+06	4.93882e+06	4.86924e+06	5.58385e+06	4.87611e+06	6.36446e+06	5.09168e+06	5.62274e+06	3.68451e+06	4.29947e+06	5.82584e+06	3.33939e+06	6.71287e+06	6.05968e+06	4.00589e+06	4.12869e+06	2.56659e+06	3.80161e+06	6.85341e+06	6.56509e+06	5.70054e+06	1.96325e+06	3.60287e+06	3.70954e+06	5.05052e+06	6.02231e+06	2.39829e+06
FALSE			C11 H11 N2 O11 P S5	Full match	No results	No results	No results	-0.86	537.87	0.763	6.75959e+06	0	0			7	6	6	DDA for preferred ion	FALSE	6.01872e+06	5.89582e+06	6.13335e+06	6.12759e+06	5.46574e+06	6.32706e+06	5.76768e+06	5.32114e+06	5.93516e+06	6.14377e+06	5.46374e+06	6.1431e+06	6.24981e+06	6.40062e+06	5.7203e+06	6.12517e+06	6.19442e+06	6.33002e+06	5.64466e+06	5.76073e+06	5.6355e+06	5.68402e+06	6.65693e+06	6.4512e+06	5.78379e+06	5.68983e+06	5.63528e+06	6.13271e+06	6.20066e+06
FALSE			C14 H22 N6 O	Full match	No results	No results	No results	-0.33	290.185	8.657	6.76538e+06	0	0			6	19	9	DDA for preferred ion	FALSE	845886	1.85819e+06	289733	403360	684126	1.04979e+06	2.05689e+06	2.10216e+06	621095	1.44799e+06	852290	3.01623e+06	892432	1.30388e+06	1.12323e+06	607848	531682	1.89635e+06	2.42824e+06	6.97925e+06	1.03924e+06	1.26101e+06	1.88676e+06	2.21159e+06	1.57475e+06	2.99504e+06	841317	1.07912e+06	1.62543e+06
FALSE			C16 H35 O2 P S2	Full match	No results	No results	No match	-2.6	354.181	8.295	2.50506e+07	1	0			7	8	6	DDA for preferred ion	FALSE	1.35774e+06	1.39154e+07	1.8831e+06	1.77217e+06	2.04327e+06	1.83572e+06	6.34977e+06	836409	3.33397e+06	2.36571e+07	1.40291e+06	1.19455e+06	3.02442e+06	2.3178e+06	861797	846959	1.882e+06	1.11822e+07	1.58061e+06	1.49129e+06	1.27643e+07	1.35045e+07	1.59072e+06	1.5793e+06	6.86679e+06	5.9784e+06	1.29169e+06	1.47486e+06	2.51356e+06
FALSE				No results	No results	No results	No results		507.851	0.769	1.91424e+06	0	0			7	15	14	No MS2	FALSE	964986	1.41944e+06	1.31152e+06	1.53647e+06	1.17149e+06	940595	1.06607e+06	1.09468e+06	1.79654e+06	1.7266e+06	751067	1.03521e+06	1.01941e+06	1.32477e+06	981045	891140	1.33362e+06	1.29511e+06	989356	953925	1.04442e+06	1.05297e+06	1.02814e+06	1.33064e+06	984399	897093	922140	1.10744e+06	1.30603e+06
FALSE		Azanidazole	C10 H10 N6 O2	Full match	No results	No results	Full match	1.09	246.087	7.693	6.53073e+06	1	0			7	19	19	DDA for preferred ion	FALSE	3.53642e+06	4.56618e+06	4.91798e+06	3.85406e+06	2.56725e+06	3.27893e+06	3.16506e+06	3.73856e+06	3.2781e+06	4.0742e+06	4.54251e+06	5.41593e+06	4.99567e+06	5.4621e+06	5.10143e+06	5.33752e+06	3.76106e+06	3.657e+06	4.71e+06	3.87112e+06	6.74957e+06	5.78432e+06	4.601e+06	4.99036e+06	4.51345e+06	5.2162e+06	3.00411e+06	3.00778e+06	3.92143e+06
FALSE			C5 H8 Cl N4 O2 P S2	Full match	No results	No results	No results	-1	285.951	0.736	6.45732e+06	0	0			7	9	9	DDA for preferred ion	FALSE	2.87393e+06	3.68025e+06	4.63389e+06	6.02134e+06	3.59005e+06	2.68908e+06	2.62192e+06	3.06058e+06	5.86387e+06	6.77858e+06	3.50322e+06	4.66164e+06	3.43528e+06	3.44736e+06	3.44028e+06	3.99929e+06	4.63299e+06	4.6817e+06	2.81091e+06	3.01742e+06	3.04402e+06	3.20786e+06	3.89946e+06	5.96244e+06	3.054e+06	3.97522e+06	2.33435e+06	2.98587e+06	4.67777e+06
FALSE			C6 H3 Cl O7 P2	Invalid mass	No results	No results	No results	-5.02	283.903	0.789	7.01672e+06	0	0			7	10	10	DDA for preferred ion	FALSE	5.76623e+06	4.1726e+06	4.18872e+06	3.94165e+06	3.5419e+06	3.98925e+06	4.86216e+06	4.97502e+06	3.87632e+06	4.84023e+06	4.53495e+06	3.7878e+06	4.68757e+06	5.92685e+06	5.70126e+06	5.19027e+06	4.88069e+06	4.35087e+06	4.46904e+06	5.60989e+06	6.82865e+06	4.32832e+06	5.08417e+06	4.72819e+06	6.40722e+06	4.63357e+06	3.99207e+06	5.45781e+06	3.91913e+06
FALSE				No results	No results	No results	No results		147.928	0.799	6.44516e+06	0	0			7	11	10	DDA for preferred ion	FALSE	5.12182e+06	4.90598e+06	5.30358e+06	4.82074e+06	5.6241e+06	4.43382e+06	5.61452e+06	5.5619e+06	5.3351e+06	4.82038e+06	5.74952e+06	5.77734e+06	4.51455e+06	4.83874e+06	6.16867e+06	4.85484e+06	6.11088e+06	5.15699e+06	4.35523e+06	5.63124e+06	4.46613e+06	5.404e+06	4.7258e+06	5.59283e+06	6.44808e+06	6.24851e+06	5.44296e+06	3.18612e+06	4.67395e+06
FALSE			C39 H86 N7 O16 P	Full match	No results	No results	No results	-0.28	939.587	6.46	6.2581e+06	0	0			7	6	4	DDA for other ion	FALSE	4.99783e+06	5.02442e+06	4.46141e+06	4.28223e+06	4.56683e+06	5.09714e+06	5.23391e+06	4.8605e+06	5.14405e+06	4.60678e+06	4.69445e+06	5.51791e+06	5.18325e+06	4.50178e+06	5.40947e+06	5.19225e+06	5.98336e+06	5.58018e+06	4.84002e+06	3.82595e+06	6.59578e+06	5.74592e+06	5.96956e+06	5.43553e+06	3.70442e+06	3.84936e+06	4.56562e+06	4.26367e+06	5.37168e+06
FALSE			C5 H9 Cl2 N4 O3 P S	Full match	No results	No results	No results	-4.03	305.95	0.82	6.26248e+06	0	0			7	4	4	DDA for preferred ion	FALSE	4.99191e+06	4.96458e+06	4.56618e+06	3.74186e+06	4.79081e+06	5.19008e+06	6.27508e+06	5.14205e+06	3.80025e+06	3.88631e+06	4.86676e+06	4.67932e+06	4.50879e+06	4.72108e+06	4.17635e+06	4.24541e+06	4.81093e+06	4.19906e+06	5.64204e+06	4.91718e+06	4.49438e+06	4.02498e+06	4.69844e+06	4.92362e+06	5.4669e+06	4.86712e+06	5.25096e+06	5.38229e+06	4.77177e+06
FALSE			C14 H40 N8 O4 P2	Full match	No results	No results	No results	-0.53	446.265	8.236	6.26815e+06	0	0			7	22	20	DDA for preferred ion	FALSE	2.12401e+06	1.65811e+06	750712	955764	2.43642e+06	2.16517e+06	2.78657e+06	2.23748e+06	4.54848e+06	3.41055e+06	1.7216e+06	1.91855e+06	1.02175e+06	848012	1.36038e+06	986660	896519	744948	6.60896e+06	4.76049e+06	1.02958e+06	621727	1.75292e+06	1.28536e+06	1.01572e+06	1.39989e+06	1.21732e+06	1.08799e+06	1.4554e+06
FALSE			C28 H64 Cl N4 O13 P3	Full match	No results	No results	No results	1.7	792.338	7.818	7.96899e+06	0	0			7	13	12	DDA for other ion	FALSE	3.11848e+06	5.09746e+06	5.30791e+06	5.50418e+06	6.24881e+06	5.93999e+06	2.06519e+06	2.24253e+06	6.03184e+06	5.86601e+06	5.795e+06	3.21045e+06	5.70834e+06	5.35197e+06	6.48431e+06	6.54555e+06	7.06599e+06	6.01515e+06	5.69918e+06	7.16711e+06	6.63289e+06	7.80844e+06	6.10206e+06	4.93695e+06	6.08202e+06	4.90389e+06	1.30165e+06	2.09081e+06	2.13713e+06
FALSE		C8-HSL	C12 H21 N O3	Full match	No results	No results	Full match	-0.25	227.152	8.203	6.27672e+06	1	0			7	8	7	DDA for preferred ion	FALSE	1.11668e+06	1.18057e+06	1.33431e+06	1.22637e+06	1.04018e+06	1.39951e+06	2.46671e+06	2.53464e+06	2.52767e+06	2.32105e+06	1.17393e+06	1.05505e+06	841687	697945	1.11885e+06	1.14682e+06	1.67365e+06	1.60474e+06	5.94794e+06	6.20575e+06	2.18128e+06	1.9999e+06	1.26992e+06	1.27764e+06	3.42889e+06	3.25949e+06	2.99884e+06	2.79224e+06	1.77339e+06
FALSE		Picolinoylglycine	C8 H8 N2 O3	Full match	No results	No results	Full match	0.12	180.054	3.672	6.29424e+06	3	0			7	4	3	DDA for preferred ion	FALSE	1.22907e+06	1.19946e+06	2.09582e+06	1.8606e+06	590125	601820	692164	864496	1.31022e+06	1.23227e+06	1.11072e+06	1.16915e+06	869403	894530	6.37989e+06	6.12689e+06	1.69624e+06	1.48093e+06	1.55509e+06	1.62145e+06	723326	729852	1.46222e+06	1.41099e+06	889876	853438	1.64354e+06	1.37159e+06	1.09001e+06
FALSE			C17 H29 N7 O2 S2	Full match	No results	No results	No results	-1.22	427.182	6.008	6.29645e+06	0	0			7	3	3	DDA for preferred ion	FALSE	4.70172e+06	4.65955e+06	2.63777e+06	2.66473e+06	4.757e+06	4.38932e+06	4.36961e+06	4.24645e+06	6.23239e+06	6.26148e+06	3.51461e+06	3.45622e+06	4.14715e+06	4.40346e+06	3.5089e+06	3.67654e+06	3.94829e+06	3.8236e+06	5.16021e+06	5.08321e+06	1.89093e+06	1.88052e+06	3.22153e+06	3.30297e+06	5.88556e+06	5.55042e+06	2.6108e+06	2.80566e+06	2.11906e+06
FALSE			C16 H34 N6 S	Full match	No results	No results	No match	-2.18	342.256	8.723	6.29895e+06	1	0			7	8	7	DDA for preferred ion	FALSE	5.48852e+06	5.97917e+06	3.4417e+06	3.45033e+06	4.12087e+06	4.75862e+06	3.31788e+06	3.7559e+06	5.44917e+06	6.65432e+06	3.48252e+06	4.00508e+06	3.03694e+06	3.2155e+06	3.26995e+06	3.64456e+06	3.34855e+06	3.20197e+06	3.65892e+06	4.09751e+06	1.3766e+06	1.3601e+06	3.93758e+06	4.06263e+06	4.34119e+06	4.86395e+06	2.56692e+06	2.52953e+06	5.31256e+06
FALSE			C24 H30 O3 P2 S	Full match	No results	No results	No results	4.3	460.141	7.585	6.31308e+06	0	0			7	6	6	DDA for preferred ion	FALSE	64110.9	72457.6	63548.8	76829.1	1.38369e+06	1.36414e+06	71040.5	65361.6	5.97912e+06	5.80159e+06	62337.1	83504.7	85132.1	62114	6.25352e+06	6.13774e+06	2.93085e+06	3.10825e+06	67068.6	115526	4.51929e+06	4.6504e+06	1.1053e+06	1.03351e+06	86688.3	76817.4	2.91535e+06	2.98077e+06	119259
FALSE			C7 H14 N5 O2 P	Full match	No results	No results	No match	4.58	231.09	6.78	6.77932e+06	1	0			7	4	3	DDA for preferred ion	FALSE	3.79739e+06	3.95991e+06	6.468e+06	7.01306e+06	3.05901e+06	2.98998e+06	1.5051e+06	1.74653e+06	1.81488e+06	1.97944e+06	4.86583e+06	5.17252e+06	6.11865e+06	6.57238e+06	2.11736e+06	2.3123e+06	1.50905e+06	1.69416e+06	1.28468e+06	1.43055e+06	4.62886e+06	5.04725e+06	4.34777e+06	4.48383e+06	1.05584e+06	1.27294e+06	1.99355e+06	2.0992e+06	2.02324e+06
FALSE			C3 H3 Cl N6 O5	Full match	No results	No results	No match	-3.83	237.984	0.845	6.33699e+06	1	0			7	4	4	DDA for preferred ion	FALSE	4.30869e+06	3.45449e+06	4.39862e+06	4.08633e+06	5.62372e+06	6.03577e+06	3.86656e+06	4.48967e+06	5.13097e+06	4.22566e+06	4.76589e+06	5.34334e+06	4.61677e+06	4.24486e+06	3.69858e+06	3.76409e+06	6.02534e+06	6.31499e+06	3.53147e+06	3.15846e+06	3.13581e+06	3.40252e+06	6.08052e+06	5.74575e+06	4.76703e+06	4.88534e+06	4.93733e+06	5.08091e+06	5.27088e+06
FALSE			C20 H32 N10 P2 S	Full match	No results	No results	No results	4.46	506.203	7.805	6.34543e+06	0	0			7	9	6	DDA for preferred ion	FALSE	5.29104e+06	5.27167e+06	5.48324e+06	4.97706e+06	5.99791e+06	5.75925e+06	5.49407e+06	5.30583e+06	6.42017e+06	4.66844e+06	6.22729e+06	4.78516e+06	5.52665e+06	5.45886e+06	6.23305e+06	5.32626e+06	6.1058e+06	4.75229e+06	5.17262e+06	5.0817e+06	6.21859e+06	4.7375e+06	5.14811e+06	6.06032e+06	5.57586e+06	5.52053e+06	5.48715e+06	5.46414e+06	6.03347e+06
FALSE			C8 H14 N8 O	Full match	No results	No results	No results	0.93	238.129	2.85	7.64729e+06	0	0			7	12	12	DDA for preferred ion	FALSE	1.94894e+06	1.82221e+06	5.8674e+06	7.69753e+06	4.90205e+06	3.06007e+06	3.09186e+06	3.05133e+06	5.33305e+06	6.51011e+06	4.23347e+06	4.42985e+06	1.89348e+06	1.70728e+06	2.99835e+06	3.49253e+06	6.31398e+06	5.96213e+06	1.69303e+06	1.71632e+06	1.67196e+06	1.95214e+06	5.88448e+06	6.01974e+06	2.1118e+06	2.14258e+06	2.40964e+06	2.36682e+06	6.66025e+06
FALSE			C5 H3 Cl N4 O17 P2	Full match	No results	No results	No results	-1.02	487.865	0.78	6.84537e+06	0	0			7	7	7	DDA for preferred ion	FALSE	4.76122e+06	6.45473e+06	4.1524e+06	4.42086e+06	5.1234e+06	4.87402e+06	6.00223e+06	5.98353e+06	5.09097e+06	5.13355e+06	4.30238e+06	5.43659e+06	6.37284e+06	6.27397e+06	5.04791e+06	5.78386e+06	4.84701e+06	4.78763e+06	5.78748e+06	5.86781e+06	5.52101e+06	6.47591e+06	5.44997e+06	5.25039e+06	6.79602e+06	6.33622e+06	5.28748e+06	6.64308e+06	4.72524e+06
FALSE		9-Decenoylcarnitine	C17 H31 N O4	Full match	No results	No results	Full match	0.03	313.225	7.062	6.39746e+06	1	0			7	8	8	DDA for preferred ion	FALSE	4.99284e+06	4.87939e+06	1.66138e+06	1.34277e+06	4.85553e+06	4.45862e+06	5.28248e+06	5.3247e+06	4.56997e+06	4.10245e+06	3.17859e+06	3.16231e+06	6.41277e+06	5.27952e+06	4.40317e+06	3.54802e+06	3.13409e+06	2.76004e+06	4.24839e+06	4.13316e+06	1.37161e+06	1.55269e+06	1.48658e+06	1.57535e+06	4.27333e+06	3.88233e+06	2.07766e+06	2.03395e+06	3.46554e+06
FALSE			C28 H38 N2 O4 S	Full match	No results	No results	No results	3.61	498.257	8.682	6.41818e+06	0	0			7	5	5	DDA for preferred ion	FALSE	3.27184e+06	4.75374e+06	4.03598e+06	3.93892e+06	5.38211e+06	6.39787e+06	4.53039e+06	5.6696e+06	4.07358e+06	5.27291e+06	5.45672e+06	5.59808e+06	4.87325e+06	4.27712e+06	2.75516e+06	4.28895e+06	3.34963e+06	3.37286e+06	3.89667e+06	4.37314e+06	3.3648e+06	3.0795e+06	5.06948e+06	5.55084e+06	4.43351e+06	4.38524e+06	2.84836e+06	2.38797e+06	1.41507e+06
FALSE		(3S,3aS,5aR,6R,8S,9R,9aS,9bS)-6,8-Dihydroxy-3,5a,9-trimethyldecahydronaphtho[1,2-b]furan-2(3H)-one	C15 H24 O4	Full match	No results	Partial match	Full match	0.42	268.168	8.086	6.4227e+06	7	0			7	12	11	DDA for preferred ion	FALSE	2.78422e+06	3.4026e+06	2.71205e+06	2.7397e+06	3.69902e+06	4.45912e+06	3.39156e+06	3.69564e+06	4.75556e+06	2.8662e+06	5.48111e+06	4.98013e+06	5.11829e+06	3.32982e+06	6.69493e+06	5.98038e+06	6.37635e+06	5.61395e+06	2.80541e+06	3.73585e+06	1.95393e+06	1.81205e+06	4.60015e+06	4.80071e+06	3.92571e+06	2.18974e+06	6.5153e+06	4.71731e+06	6.32198e+06
FALSE				No results	No results	No results	No results		211.832	0.803	6.42459e+06	0	0			7	9	8	DDA for preferred ion	FALSE	4.52008e+06	3.95289e+06	6.52208e+06	5.01729e+06	4.00685e+06	4.08955e+06	4.29936e+06	3.90858e+06	5.48295e+06	4.98865e+06	4.74075e+06	4.48881e+06	4.1063e+06	3.7462e+06	4.06439e+06	2.01012e+06	4.76341e+06	4.76792e+06	4.03545e+06	3.87087e+06	4.22656e+06	3.42334e+06	4.1871e+06	5.09513e+06	4.76656e+06	4.05284e+06	3.14763e+06	4.83005e+06	4.24063e+06
FALSE			C4 H8 N8	Full match	No results	No results	No results	1.35	168.087	0.777	6.89285e+06	0	0			7	15	15	DDA for preferred ion	FALSE	5.7852e+06	5.09682e+06	3.86149e+06	4.49808e+06	6.93803e+06	5.91885e+06	4.18699e+06	3.8714e+06	5.7659e+06	5.52596e+06	5.20199e+06	3.92778e+06	5.93166e+06	5.32714e+06	5.23153e+06	5.22264e+06	5.40675e+06	6.23169e+06	5.97091e+06	5.85541e+06	6.50903e+06	6.4118e+06	4.77812e+06	5.30902e+06	4.95067e+06	6.29908e+06	4.85824e+06	5.51117e+06	4.45009e+06
FALSE			C10 H10 N6 O	Full match	No results	No results	No results	1.25	230.092	8.497	6.44326e+06	0	0			7	5	5	DDA for preferred ion	FALSE	4.11241e+06	3.9754e+06	3.60987e+06	4.03927e+06	3.48128e+06	3.79807e+06	4.92146e+06	5.46487e+06	3.98394e+06	3.90218e+06	3.64996e+06	3.68629e+06	5.3197e+06	5.78257e+06	4.77098e+06	4.89645e+06	3.40527e+06	4.31896e+06	6.19434e+06	5.37617e+06	3.48145e+06	3.67661e+06	2.71254e+06	2.59466e+06	3.4437e+06	3.52568e+06	6.32863e+06	6.30183e+06	3.55188e+06
FALSE			C20 H30 O2 P2	Full match	No results	No results	No results	-3.17	364.171	3.839	6.33882e+06	0	0			7	7	7	DDA for preferred ion	FALSE	162007	135657	96733.3	95977.2	680535	673427	97058.9	101682	6.03322e+06	6.12658e+06	195322	90806.4	90729.3	93891.9	6.06972e+06	6.34763e+06	717414	743848	105305	95373.8	5.74398e+06	5.213e+06	298682	262260	101386	95017.8	2.43849e+06	2.10166e+06	98445.1
FALSE		bendiocarb	C11 H13 N O4	Full match	No results	No results	Full match	-0.03	223.084	3.742	6.87174e+06	10	0			7	4	4	DDA for preferred ion	FALSE	3.98946e+06	4.66288e+06	5.1683e+06	5.7768e+06	3.54222e+06	3.97492e+06	1.87935e+06	1.89738e+06	2.5134e+06	2.62091e+06	5.39444e+06	5.74243e+06	4.38035e+06	4.2158e+06	2.30289e+06	2.36276e+06	3.28394e+06	3.44677e+06	1.66743e+06	1.77419e+06	4.72129e+06	3.90244e+06	6.2073e+06	6.99344e+06	2.9975e+06	3.21629e+06	3.07537e+06	3.23344e+06	3.23231e+06
FALSE			C5 H2 N2 O14 S2	Full match	No results	No results	No results	-4.48	377.893	0.773	6.7833e+06	0	0			7	10	7	DDA for preferred ion	FALSE	4.59554e+06	4.05593e+06	5.23846e+06	6.2665e+06	4.492e+06	4.5434e+06	4.12968e+06	4.13999e+06	6.2638e+06	6.79992e+06	4.50054e+06	3.99749e+06	4.21273e+06	2.46621e+06	4.87094e+06	4.32023e+06	3.78033e+06	4.91824e+06	3.6713e+06	2.30993e+06	2.35774e+06	4.48888e+06	3.59624e+06	5.45474e+06	3.18991e+06	4.56049e+06	3.82449e+06	3.80362e+06	3.81879e+06
FALSE		5-Hydroxy-2-acetamidofluorene	C15 H13 N O2	Full match	No results	No results	Full match	-0.13	239.095	2.571	1.24862e+07	5	0			7	14	14	DDA for preferred ion	FALSE	1.16218e+07	1.20114e+07	5.53602e+06	5.89325e+06	8.73299e+06	1.00873e+07	1.27001e+07	1.23452e+07	6.04906e+06	5.77611e+06	6.37564e+06	6.646e+06	8.09664e+06	6.58431e+06	8.84802e+06	8.65167e+06	7.46511e+06	5.96886e+06	1.20303e+07	1.18575e+07	6.48394e+06	6.82076e+06	4.99698e+06	4.92433e+06	7.31314e+06	6.10354e+06	1.04913e+07	9.11852e+06	8.51498e+06
FALSE			C40 H77 N5 O13	Full match	No results	No results	No results	0.61	835.552	7.207	7.11682e+06	0	0			7	12	10	DDA for other ion	FALSE	1.15737e+06	781792	1.88982e+06	1.87116e+06	1.12486e+06	935935	1.85297e+06	2.26213e+06	2.14403e+06	2.6056e+06	893143	638038	3.27736e+06	3.21748e+06	245792	186417	2.11082e+06	2.26673e+06	3.09743e+06	2.81365e+06	1.993e+06	2.04065e+06	730439	665919	1.62192e+06	1.29913e+06	7.5728e+06	6.87767e+06	4.25501e+06
FALSE			C4 H8 N6 O	Full match	No results	No results	No results	1.91	156.076	3.338	7.14108e+06	0	0			7	11	8	DDA for preferred ion	FALSE	4.29102e+06	5.38027e+06	5.25988e+06	6.36028e+06	5.31301e+06	6.11467e+06	3.56091e+06	4.02313e+06	5.86587e+06	7.82195e+06	3.98951e+06	5.31242e+06	5.29364e+06	4.77063e+06	5.36779e+06	6.55314e+06	5.64527e+06	5.82481e+06	4.02353e+06	5.35427e+06	4.7096e+06	4.75607e+06	5.92704e+06	6.18052e+06	4.56844e+06	5.22959e+06	3.34831e+06	4.1034e+06	5.05691e+06
FALSE				No results	No results	No results	No results		593.664	0.8	1.68091e+06	0	0			7	6	5	DDA for preferred ion	FALSE	923469	990122	1.43966e+06	1.6405e+06	988121	958808	1.24751e+06	1.05336e+06	1.60493e+06	1.41874e+06	1.09303e+06	962729	919067	1.09765e+06	1.1688e+06	845095	1.28187e+06	1.10026e+06	834683	1.05927e+06	1.07454e+06	981838	1.17712e+06	1.477e+06	1.11234e+06	1.29369e+06	1.38157e+06	1.16156e+06	912077
FALSE			C5 H6 N8 O2	Full match	No results	No results	No results	1.28	210.062	0.885	7.19414e+06	0	0			7	20	16	DDA for preferred ion	FALSE	2.31162e+06	2.46617e+06	3.54783e+06	4.52514e+06	3.68465e+06	4.57748e+06	3.07021e+06	3.48489e+06	6.23535e+06	7.84633e+06	2.51636e+06	1.91215e+06	3.09226e+06	2.80825e+06	3.72609e+06	4.20032e+06	4.83811e+06	5.55571e+06	2.81917e+06	2.66634e+06	1.39918e+06	1.67051e+06	3.51716e+06	3.82145e+06	1.10967e+06	1.51998e+06	2.14668e+06	1.98539e+06	5.15015e+06
FALSE		2-(3-Phenylpropyl)pyridine	C14 H15 N	Full match	No results	No results	Full match	0.1	197.12	8.174	7.21133e+06	1	0			7	9	6	DDA for preferred ion	FALSE	1.19701e+06	1.23556e+06	1.57519e+06	1.97657e+06	58313.1	61850.9	330194	396187	1.0059e+06	920156	1.31827e+06	1.228e+06	3.07394e+06	3.32253e+06	846104	914633	448815	556584	141023	243727	3.21431e+06	3.05254e+06	7.14343e+06	7.40922e+06	58747.1	346997	2.56989e+06	2.32319e+06	5.90624e+06
FALSE			C26 H40 N6 O3	Full match	No results	No results	No match	0.96	484.317	9.158	1.01553e+07	4	0			7	14	12	DDA for preferred ion	FALSE	7.58345e+06	7.2442e+06	6.14719e+06	7.93519e+06	7.92588e+06	9.27408e+06	5.72753e+06	8.3435e+06	6.12272e+06	6.59422e+06	6.61369e+06	7.50303e+06	1.01163e+07	7.11887e+06	8.88108e+06	9.89131e+06	7.02718e+06	6.88047e+06	8.24346e+06	8.39481e+06	6.05877e+06	6.41116e+06	7.91024e+06	8.02668e+06	2.8851e+06	3.19355e+06	5.67176e+06	8.58664e+06	6.89704e+06
FALSE			C46 H62 N7 O4 P	Full match	No results	No results	No results	0.28	807.46	5.865	7.27741e+06	0	0			7	5	4	DDA for other ion	FALSE	5.39311e+06	5.10771e+06	5.14128e+06	5.09917e+06	4.57468e+06	5.06328e+06	5.10602e+06	5.22968e+06	4.11318e+06	5.12014e+06	5.61557e+06	5.95897e+06	5.36145e+06	5.23248e+06	4.79454e+06	5.0685e+06	6.3171e+06	7.29919e+06	4.65753e+06	4.74073e+06	5.10043e+06	4.47223e+06	5.92084e+06	6.70159e+06	6.73057e+06	7.31554e+06	4.72802e+06	5.03005e+06	5.89442e+06
FALSE			C32 H43 N3 O2 S	Full match	No results	No results	No results	3.02	533.309	9.225	8.48835e+06	0	0			7	22	9	DDA for preferred ion	FALSE	6.67873e+06	4.79151e+06	6.18124e+06	5.21113e+06	4.69814e+06	5.68513e+06	6.20356e+06	4.26358e+06	8.381e+06	3.28887e+06	7.16719e+06	5.06355e+06	5.82247e+06	4.53551e+06	4.69527e+06	4.27548e+06	5.25844e+06	4.98233e+06	6.87102e+06	4.72643e+06	4.36184e+06	4.46826e+06	5.48288e+06	5.64683e+06	7.81088e+06	7.41196e+06	4.60068e+06	6.42455e+06	6.54874e+06
FALSE				No results	No results	No results	No results		633.652	0.798	7.34398e+06	0	0			7	4	3	DDA for preferred ion	FALSE	5.55684e+06	6.03014e+06	3.96696e+06	4.26673e+06	5.70282e+06	5.23557e+06	6.55409e+06	6.21147e+06	3.36342e+06	4.00999e+06	4.86246e+06	5.78655e+06	6.41911e+06	6.71087e+06	6.72154e+06	6.52199e+06	5.41422e+06	4.77402e+06	6.08389e+06	6.67015e+06	6.00932e+06	5.98239e+06	5.00193e+06	5.51854e+06	6.66205e+06	7.05083e+06	7.07209e+06	6.9614e+06	5.18316e+06
FALSE			C35 H42 S	Full match	No results	No results	No match	0.36	494.301	8.469	7.35018e+06	3	0			7	19	17	DDA for preferred ion	FALSE	5.14092e+06	5.69993e+06	2.89183e+06	4.28628e+06	3.16899e+06	3.27251e+06	1.92527e+06	3.24543e+06	6.61369e+06	8.16331e+06	3.13703e+06	4.20641e+06	6.63671e+06	7.59882e+06	5.62984e+06	7.50888e+06	1.42865e+06	1.82565e+06	2.78768e+06	3.18187e+06	430787	419865	1.00771e+06	2.77843e+06	3.67493e+06	3.19622e+06	2.77047e+06	2.11898e+06	2.55469e+06
FALSE			C18 H16 Cl P	Full match	No results	No results	No match	4.47	298.069	6.351	8.22246e+06	3	0			7	18	17	DDA for preferred ion	FALSE	4.20658e+06	6.85631e+06	4.02586e+06	6.13444e+06	3.43548e+06	6.79702e+06	5.30385e+06	4.25168e+06	4.1407e+06	4.40214e+06	3.38615e+06	5.71103e+06	5.69352e+06	5.72901e+06	5.87468e+06	5.74694e+06	4.63816e+06	2.88498e+06	4.35787e+06	8.33806e+06	6.04707e+06	6.36971e+06	3.85954e+06	5.02807e+06	7.27668e+06	7.13602e+06	2.97537e+06	5.67109e+06	2.27562e+06
FALSE			C13 H30 N P3	Full match	No results	No results	No results	3.89	293.16	8.245	7.36574e+06	0	0			7	18	16	DDA for preferred ion	FALSE	2.80837e+06	887148	2.21983e+06	1.28719e+06	890918	964488	2.39232e+06	1.93774e+06	2.30812e+06	2.51342e+06	729255	1.2563e+06	927184	997419	1.60932e+06	1.62539e+06	2.84697e+06	1.67304e+06	7.66662e+06	6.18365e+06	3.00447e+06	2.83658e+06	2.10558e+06	1.31107e+06	7.02279e+06	6.50314e+06	4.14638e+06	3.23301e+06	2.75006e+06
FALSE			C8 H16 N5 P	Full match	No results	No results	No results	4.81	213.115	8.186	7.39682e+06	0	0			7	5	5	DDA for preferred ion	FALSE	1.96508e+06	2.01916e+06	1.95026e+06	1.96727e+06	152948	234291	627035	652523	1.44666e+06	1.495e+06	1.67607e+06	1.60003e+06	3.44516e+06	3.42411e+06	1.44088e+06	1.39046e+06	317277	296247	343699	314791	4.40113e+06	3.89443e+06	7.34458e+06	7.04553e+06	331888	132286	3.34292e+06	3.53275e+06	7.42746e+06
FALSE			C17 H29 N5	Full match	No results	No results	No results	-4.35	303.241	7.59	7.40635e+06	0	0			7	16	15	DDA for preferred ion	FALSE	4.30087e+06	4.29836e+06	2.45071e+06	2.62566e+06	5.49529e+06	6.20197e+06	6.87294e+06	7.43769e+06	7.11139e+06	7.228e+06	2.98231e+06	3.28504e+06	5.38693e+06	6.20639e+06	6.17759e+06	5.69063e+06	3.92937e+06	3.9504e+06	5.57551e+06	4.7771e+06	1.50893e+06	1.53037e+06	1.63865e+06	1.93979e+06	5.53121e+06	5.60386e+06	3.29612e+06	3.00529e+06	2.38593e+06
FALSE		(1S,6S)-6-Aminooctahydro-1-indolizinyl acetate	C10 H18 N2 O2	Full match	No results	No results	Full match	-0.02	198.137	5.411	7.42673e+06	1	0			7	4	3	DDA for preferred ion	FALSE	4.12085e+06	4.64605e+06	5.99453e+06	6.70183e+06	5.76791e+06	6.35053e+06	4.65902e+06	4.83675e+06	5.67141e+06	5.75411e+06	6.2995e+06	6.55434e+06	3.6959e+06	3.97174e+06	5.951e+06	5.84406e+06	7.30387e+06	7.21646e+06	3.74508e+06	3.82728e+06	3.7935e+06	3.93975e+06	6.83727e+06	6.74231e+06	5.60796e+06	6.52156e+06	3.94337e+06	3.945e+06	7.10523e+06
FALSE			C16 H20 N6 O2 S	Full match	No results	No results	No match	-1.52	360.136	6.327	7.42847e+06	1	0			7	10	10	DDA for preferred ion	FALSE	5.92994e+06	6.87559e+06	7.16902e+06	7.37133e+06	6.51793e+06	7.39672e+06	4.31247e+06	5.30353e+06	7.02484e+06	7.70724e+06	5.72553e+06	6.29455e+06	5.66402e+06	6.11703e+06	7.27773e+06	7.36609e+06	6.06724e+06	6.87689e+06	6.83316e+06	6.94197e+06	6.25961e+06	5.86776e+06	7.00711e+06	7.17521e+06	6.805e+06	6.35311e+06	4.08183e+06	4.50619e+06	4.63264e+06
FALSE			C3 H4 N4 O S	Full match	No results	No results	No results	-4.38	144.01	0.727	8.98418e+06	0	0			7	6	5	DDA for preferred ion	FALSE	7.35976e+06	7.84847e+06	7.32587e+06	6.21109e+06	8.57915e+06	7.46324e+06	8.26399e+06	8.25267e+06	7.57054e+06	7.35503e+06	8.06023e+06	7.10509e+06	7.70442e+06	7.42695e+06	7.64591e+06	7.5716e+06	8.33906e+06	8.93756e+06	7.6965e+06	7.28845e+06	7.75456e+06	7.46308e+06	7.56489e+06	7.62782e+06	7.42323e+06	6.88701e+06	8.3434e+06	8.00051e+06	7.58248e+06
FALSE		Methyl L-histidinate	C7 H11 N3 O2	Full match	No results	No results	Full match	-1.23	169.085	0.824	8.90066e+06	8	0			7	10	9	DDA for preferred ion	FALSE	5.00203e+06	5.81991e+06	4.0142e+06	4.42956e+06	5.49386e+06	5.60872e+06	6.57529e+06	5.04143e+06	3.98467e+06	3.60618e+06	4.87394e+06	3.84164e+06	5.18854e+06	4.85607e+06	5.29654e+06	5.44184e+06	7.62208e+06	6.77511e+06	6.01119e+06	4.95102e+06	4.88861e+06	5.60081e+06	4.6412e+06	5.63533e+06	3.9897e+06	4.23167e+06	5.74639e+06	5.20209e+06	8.96421e+06
FALSE			C6 H9 N7 O4	Full match	No results	No results	No results	0.73	243.072	0.866	8.01267e+06	0	0			7	13	12	DDA for preferred ion	FALSE	6.77199e+06	6.57496e+06	4.12495e+06	4.95104e+06	6.86555e+06	4.46508e+06	5.86112e+06	6.11554e+06	4.22446e+06	4.95199e+06	3.209e+06	3.60449e+06	6.91756e+06	7.06464e+06	3.92181e+06	8.42362e+06	2.68019e+06	5.46132e+06	4.62946e+06	4.30768e+06	4.35145e+06	4.34673e+06	7.50511e+06	7.62641e+06	4.31996e+06	4.6813e+06	4.49487e+06	6.24236e+06	3.152e+06
FALSE				No results	No results	No results	No results		1381.72	0.77	1.57702e+06	0	0			7	10	7	DDA for other ion	FALSE	938758	819705	753146	583661	907834	882535	1.29714e+06	907384	922027	697941	1.01254e+06	813255	1.08561e+06	936595	1.04789e+06	912924	672335	833064	995721	1.12976e+06	1.45524e+06	1.40143e+06	856812	861315	1.61424e+06	1.40686e+06	1.00996e+06	919215	1.0143e+06
FALSE				No results	No results	No results	No results		519.939	0.729	9.20956e+06	0	0			7	19	17	DDA for other ion	FALSE	6.79011e+06	7.74785e+06	6.94825e+06	7.24152e+06	6.76117e+06	7.48543e+06	6.6946e+06	6.77894e+06	7.12163e+06	7.07797e+06	7.43027e+06	7.89375e+06	7.25994e+06	8.42888e+06	5.77601e+06	7.81918e+06	8.00538e+06	8.08196e+06	7.78511e+06	5.11889e+06	7.16431e+06	7.22324e+06	7.87299e+06	6.45102e+06	6.9968e+06	7.65943e+06	7.97529e+06	7.42515e+06	7.70847e+06
FALSE			C22 H42 N2 O S2	Full match	No results	No results	No results	1.85	414.275	8.631	7.05267e+06	0	0			7	15	15	DDA for preferred ion	FALSE	4.5261e+06	4.37653e+06	1.59964e+06	2.75487e+06	5.04217e+06	4.32473e+06	6.24038e+06	4.4661e+06	6.3679e+06	7.2136e+06	2.96026e+06	3.75217e+06	5.78264e+06	5.34403e+06	5.74999e+06	6.67901e+06	1.71457e+06	1.61577e+06	5.67341e+06	5.49517e+06	1.98378e+06	1.69112e+06	2.38226e+06	2.40289e+06	6.74003e+06	6.76934e+06	3.57986e+06	3.96998e+06	1.80264e+06
FALSE		Ethyl N-ethylanthranilate	C11 H15 N O2	Full match	No results	No results	Full match	0.06	193.11	8.228	7.0445e+06	14	0			7	2	1	DDA for preferred ion	FALSE	6.45065e+06	5.70096e+06	5.86476e+06	5.6684e+06	5.50427e+06	5.65405e+06	5.60327e+06	5.58887e+06	6.40784e+06	6.34212e+06	5.31659e+06	5.56916e+06	6.87128e+06	6.43898e+06	6.02219e+06	6.0987e+06	5.40969e+06	5.45916e+06	6.98233e+06	6.09302e+06	6.06386e+06	6.36275e+06	5.89952e+06	6.00241e+06	6.33304e+06	5.95539e+06	5.19263e+06	5.63843e+06	5.92283e+06
FALSE			C11 H19 N6 O3 P	Full match	No results	No results	No results	3.29	314.127	6.398	6.81572e+06	0	0			7	18	8	DDA for preferred ion	FALSE	3.45266e+06	3.44949e+06	571395	639670	4.13708e+06	4.20306e+06	5.88548e+06	5.88449e+06	137987	81632.2	4.16815e+06	4.08004e+06	3.67585e+06	3.80414e+06	5.97563e+06	5.86191e+06	3.12096e+06	3.06798e+06	268026	246150	3.29717e+06	3.13919e+06	1.82134e+06	1.50462e+06	515199	487765	2.99036e+06	3.33117e+06	5.49196e+06
FALSE			C9 H14 N O8 P3 S	Full match	No results	No results	No results	2.08	388.966	7.437	6.8227e+06	0	0			7	22	13	DDA for preferred ion	FALSE	3.1008e+06	2.51081e+06	7.31186e+06	3.12553e+06	4.04413e+06	2.86426e+06	2.60649e+06	2.15597e+06	4.81065e+06	2.83696e+06	3.45893e+06	2.1195e+06	4.34185e+06	2.11086e+06	4.43201e+06	4.48003e+06	3.9996e+06	2.84035e+06	3.98534e+06	2.60282e+06	3.32834e+06	2.64765e+06	3.50556e+06	2.43775e+06	2.80122e+06	2.64613e+06	2.29064e+06	1.99125e+06	2.86502e+06
FALSE			C10 H18 O2 P2 S2	Full match	No results	No results	No results	2.7	296.023	7.273	9.28381e+06	0	0			7	7	6	DDA for preferred ion	FALSE	8.04689e+06	7.33088e+06	8.09172e+06	7.89285e+06	6.48524e+06	6.31498e+06	5.02978e+06	4.98052e+06	5.73621e+06	4.81621e+06	8.89229e+06	8.92562e+06	7.98841e+06	7.47278e+06	6.13345e+06	6.37605e+06	6.42558e+06	6.41794e+06	5.88004e+06	5.00051e+06	8.2291e+06	7.71642e+06	6.40605e+06	6.24961e+06	7.19908e+06	6.3944e+06	5.95199e+06	6.38959e+06	7.27462e+06
FALSE		1,7-Dihydroxy-6,6-dimethyl-3,5,5a,6,7,8,9a,9b-octahydronaphtho[1,2-c]furan-9(1H)-one	C14 H20 O4	Full match	No results	No results	Full match	1.93	252.137	7.565	6.84146e+06	3	0			7	8	8	DDA for preferred ion	FALSE	1.99852e+06	2.62197e+06	890155	847994	3.35263e+06	4.72014e+06	5.9826e+06	5.78266e+06	6.69084e+06	6.56308e+06	1.07498e+06	802680	2.34629e+06	2.82899e+06	1.41908e+06	1.50484e+06	1.98168e+06	2.46133e+06	5.33997e+06	4.79956e+06	193823	1.45826e+06	1.95829e+06	809670	3.13993e+06	2.90846e+06	1.23781e+06	1.13771e+06	907982
FALSE			C8 H14 N6 O	Full match	No results	No results	No results	1.08	210.123	8.112	6.84175e+06	0	0			7	23	23	DDA for preferred ion	FALSE	1.87098e+06	1.54257e+06	1.80165e+06	3.94119e+06	1.59682e+06	1.81791e+06	2.6909e+06	4.24549e+06	2.75134e+06	3.29238e+06	1.59699e+06	3.16403e+06	4.37841e+06	3.50918e+06	1.84747e+06	1.48011e+06	3.0588e+06	3.91898e+06	5.96233e+06	6.67205e+06	2.15956e+06	2.87196e+06	1.6194e+06	2.56767e+06	5.02316e+06	4.48939e+06	2.74511e+06	2.79181e+06	3.31205e+06
FALSE		Tussilagine	C10 H17 N O3	Full match	No results	No results	Full match	0.01	199.121	4.08	6.84374e+06	10	0			7	6	6	DDA for preferred ion	FALSE	3.26708e+06	3.05492e+06	5.501e+06	6.04349e+06	5.19594e+06	5.35347e+06	3.44903e+06	3.69769e+06	4.98774e+06	5.83467e+06	5.13033e+06	5.25036e+06	2.87739e+06	2.5163e+06	3.78979e+06	4.04648e+06	6.63968e+06	6.86165e+06	3.56021e+06	3.49937e+06	2.90063e+06	2.66611e+06	6.27874e+06	6.20317e+06	3.97763e+06	4.28478e+06	2.59572e+06	2.71989e+06	5.94895e+06
FALSE			C31 H42 O5	Full match	No results	No results	No match	-4.68	494.301	8.708	6.85974e+06	3	0			7	9	9	DDA for preferred ion	FALSE	5.75795e+06	5.65806e+06	4.02556e+06	4.41623e+06	3.38269e+06	3.35949e+06	1.65027e+06	1.93306e+06	4.75392e+06	5.4907e+06	2.60349e+06	3.02697e+06	6.64072e+06	7.02286e+06	4.68753e+06	5.11564e+06	1.32839e+06	1.54565e+06	2.39356e+06	2.22584e+06	1.53564e+06	1.47776e+06	1.594e+06	1.618e+06	3.83206e+06	4.53728e+06	2.49651e+06	2.74315e+06	2.10955e+06
FALSE		2-Isocapryloyl-3R-hydroxymethyl-gamma-butyrolactone	C13 H22 O4	Full match	No results	No results	Full match	0.14	242.152	7.719	6.88861e+06	3	0			7	14	13	DDA for preferred ion	FALSE	3.00876e+06	2.99363e+06	2.41231e+06	1.80338e+06	3.9677e+06	4.45046e+06	5.85173e+06	5.77616e+06	7.05831e+06	6.7172e+06	1.58407e+06	1.99699e+06	3.70147e+06	4.09207e+06	1.92323e+06	1.329e+06	2.36144e+06	2.67104e+06	5.09947e+06	5.20646e+06	927802	963997	1.22316e+06	879618	2.48816e+06	3.52731e+06	1.48418e+06	2.89229e+06	1.52309e+06
FALSE		Valyl-4-hydroxyproline	C10 H18 N2 O4	Full match	No results	No results	Full match	0.03	230.127	6.208	6.89081e+06	2	0			7	4	4	DDA for preferred ion	FALSE	1.41998e+06	1.31652e+06	5.37849e+06	4.99305e+06	4.02558e+06	4.31612e+06	1.33062e+06	1.38529e+06	2.85582e+06	3.19431e+06	5.06724e+06	5.32496e+06	1.59314e+06	1.54451e+06	2.25826e+06	2.26229e+06	5.26402e+06	5.36767e+06	602255	493173	1.2716e+06	1.191e+06	4.47006e+06	4.5412e+06	2.15868e+06	2.10849e+06	1.18933e+06	1.26976e+06	6.65522e+06
FALSE			C15 H22 Cl N2 O P	Full match	No results	No results	No results	4.31	312.117	7.844	7.84556e+06	0	0			7	13	12	DDA for preferred ion	FALSE	5.62736e+06	5.75904e+06	6.45753e+06	7.26054e+06	4.6956e+06	5.6166e+06	4.66063e+06	3.96446e+06	5.36569e+06	6.07616e+06	6.1355e+06	6.89624e+06	6.26391e+06	7.10298e+06	4.90733e+06	5.65926e+06	6.04155e+06	6.47402e+06	6.50491e+06	6.19635e+06	5.9804e+06	6.13045e+06	4.60373e+06	5.5538e+06	6.7047e+06	6.17002e+06	7.55589e+06	6.63036e+06	7.25638e+06
FALSE			C19 H31 P3	Full match	No results	No results	No results	3.42	352.165	8.054	6.91968e+06	0	0			7	7	6	DDA for preferred ion	FALSE	4.14836e+06	4.2201e+06	2.4354e+06	2.69927e+06	4.95699e+06	4.75166e+06	2.06482e+06	1.95894e+06	7.16798e+06	6.43694e+06	2.54615e+06	2.09306e+06	3.95754e+06	3.57593e+06	1.69727e+06	1.53225e+06	3.51563e+06	3.256e+06	3.31401e+06	3.10012e+06	2.13572e+06	2.20107e+06	3.02675e+06	2.85876e+06	3.85562e+06	4.04292e+06	2.01658e+06	1.93662e+06	4.36722e+06
FALSE			C12 H21 N4 O5 P S	Full match	No results	No results	No results	2.86	364.098	0.86	6.95227e+06	0	0			7	9	8	DDA for preferred ion	FALSE	2.25452e+06	2.10578e+06	4.4132e+06	4.37326e+06	4.94595e+06	4.33304e+06	1.77865e+06	2.01238e+06	6.686e+06	6.33858e+06	3.36058e+06	3.71133e+06	6.43713e+06	6.07539e+06	2.16677e+06	1.99349e+06	4.83779e+06	5.83054e+06	1.78616e+06	2.35786e+06	3.13102e+06	3.31262e+06	4.93538e+06	4.42129e+06	1.7289e+06	1.8488e+06	1.65023e+06	1.78535e+06	6.75303e+06
FALSE		Glycylglutamic acid	C7 H12 N2 O5	Full match	No results	No results	Full match	-0.06	204.075	0.874	6.96109e+06	6	0			7	19	19	DDA for preferred ion	FALSE	6.85318e+06	5.02763e+06	4.53699e+06	5.07984e+06	6.09455e+06	5.49822e+06	5.41736e+06	4.55791e+06	6.71545e+06	5.83848e+06	6.76558e+06	5.81321e+06	5.41573e+06	5.09381e+06	3.5909e+06	4.15826e+06	7.20287e+06	4.76633e+06	4.02574e+06	4.32847e+06	3.18523e+06	3.04133e+06	5.50581e+06	5.99597e+06	3.97682e+06	3.38713e+06	3.99451e+06	5.69515e+06	3.92712e+06
FALSE			C14 H12 N2 O3 S	Full match	No results	No results	No results	-0.1	288.057	7.389	6.99965e+06	0	0			7	6	6	DDA for preferred ion	FALSE	5.4613e+06	5.76193e+06	7.01045e+06	6.40848e+06	3.48249e+06	3.4043e+06	2.86013e+06	2.8723e+06	4.45444e+06	4.46821e+06	5.83648e+06	6.22251e+06	5.67308e+06	5.67021e+06	3.3991e+06	3.18422e+06	4.54186e+06	4.26784e+06	4.37838e+06	4.64988e+06	5.5918e+06	5.46545e+06	4.85263e+06	4.84693e+06	5.54012e+06	5.66525e+06	4.69531e+06	4.42916e+06	4.62543e+06
FALSE			C8 H13 Cl O P2 S3	Full match	No results	No results	No results	2.73	317.93	0.756	7.00005e+06	0	0			7	7	5	DDA for preferred ion	FALSE	5.34317e+06	4.57487e+06	6.12061e+06	5.89452e+06	4.96383e+06	5.48074e+06	4.25921e+06	4.27573e+06	6.83235e+06	6.62522e+06	5.37569e+06	5.8165e+06	4.77589e+06	4.3118e+06	4.62509e+06	4.87856e+06	5.94175e+06	5.31454e+06	4.50435e+06	3.72991e+06	4.37783e+06	4.26401e+06	5.89422e+06	6.0166e+06	4.84948e+06	5.07123e+06	3.74767e+06	3.72633e+06	4.96818e+06
FALSE			C23 H36 Cl2 N4 O2 P2 S	Full match	No results	No results	No results	1.01	564.142	6.923	8.43238e+06	0	0			7	9	9	DDA for other ion	FALSE	99769.2	181790	184449	126091	1.27262e+06	1.06119e+06	88354	103112	6.30521e+06	8.08634e+06	98579.5	99467.3	109194	104355	6.96738e+06	8.4925e+06	1.93905e+06	2.13531e+06	92654.5	88299.4	5.57427e+06	5.39745e+06	650694	792781	156509	92016	2.86633e+06	2.49372e+06	265981
FALSE				No results	No results	No results	No results		777.932	7.435	7.00857e+06	0	0			7	19	18	DDA for other ion	FALSE	2.47442e+06	2.56415e+06	3.59608e+06	3.41344e+06	3.29351e+06	3.00428e+06	2.42598e+06	2.18337e+06	7.52199e+06	3.34351e+06	3.08377e+06	2.29946e+06	2.65351e+06	2.76102e+06	3.86722e+06	3.53556e+06	3.38699e+06	2.89534e+06	3.61999e+06	2.66071e+06	2.7401e+06	2.72181e+06	3.28115e+06	2.77411e+06	2.56066e+06	2.68171e+06	1.79341e+06	1.7648e+06	2.75282e+06
FALSE				No results	No results	No results	No results		649.843	0.774	1.94469e+06	0	0			7	8	5	No MS2	FALSE	1.75497e+06	1.5077e+06	1.57667e+06	1.79947e+06	1.79706e+06	1.49751e+06	1.88175e+06	1.59002e+06	1.61189e+06	1.76394e+06	1.20726e+06	1.60694e+06	1.77159e+06	1.44558e+06	1.38831e+06	1.41191e+06	1.61998e+06	1.58845e+06	1.55748e+06	1.283e+06	1.37867e+06	1.77862e+06	1.83063e+06	1.74502e+06	1.63386e+06	1.80655e+06	1.81896e+06	1.59493e+06	1.68378e+06
FALSE				No results	No results	No results	No results		1335.73	0.772	1.74507e+06	0	0			7	13	11	DDA for other ion	FALSE	1.19913e+06	1.03737e+06	910656	686473	939198	1.13231e+06	1.24648e+06	1.2003e+06	806936	658374	985480	1.18467e+06	1.48802e+06	1.27341e+06	1.09379e+06	1.31195e+06	1.00977e+06	603348	1.43084e+06	1.70576e+06	1.5527e+06	1.16523e+06	968859	715437	1.56983e+06	1.54531e+06	932077	1.02821e+06	728641
FALSE			C2 H Cl2 N4 O17 P3 S4	Full match	No results	No results	No results	-0.45	643.681	0.798	8.04675e+06	0	0			7	8	7	No MS2	FALSE	6.55722e+06	7.20198e+06	4.88363e+06	5.46303e+06	6.52464e+06	5.75218e+06	6.93684e+06	6.45359e+06	4.26062e+06	5.12938e+06	6.51391e+06	6.87191e+06	7.23614e+06	7.82235e+06	7.31157e+06	7.33244e+06	6.40332e+06	5.48071e+06	6.92589e+06	6.92122e+06	7.1794e+06	7.19891e+06	5.53526e+06	7.20864e+06	7.94442e+06	7.77362e+06	7.16004e+06	7.31394e+06	5.90258e+06
FALSE			C24 H43 N O5	Full match	No results	No results	No results	0.25	425.314	8.365	6.93272e+06	0	0			7	5	4	DDA for preferred ion	FALSE	2.98815e+06	2.60814e+06	1.65689e+06	1.81209e+06	5.59668e+06	5.44297e+06	5.5055e+06	5.7322e+06	6.76116e+06	6.82981e+06	4.58655e+06	4.56649e+06	3.59134e+06	3.50029e+06	4.93031e+06	5.18112e+06	1.84273e+06	1.93957e+06	5.05412e+06	5.7962e+06	1.57587e+06	1.66665e+06	3.40132e+06	3.49348e+06	5.02387e+06	5.20285e+06	3.0927e+06	3.15006e+06	1.25685e+06
FALSE			C17 H26 N6 O2	Full match	No results	No results	No results	-3.99	346.21	0.878	2.01395e+06	0	0			7	10	9	DDA for preferred ion	FALSE	1.36421e+06	1.58135e+06	622869	447954	834164	757189	877384	854080	301654	265428	1.43622e+06	1.44086e+06	1.48744e+06	1.50951e+06	999019	1.0092e+06	846563	736051	1.12846e+06	916868	1.75694e+06	2.04603e+06	1.41102e+06	1.59845e+06	1.47336e+06	1.53075e+06	857338	700875	485226
FALSE			C19 H14 N5 O10 P	Full match	No results	No results	No results	-3.5	503.046	0.858	2.02759e+06	0	0			7	15	13	DDA for preferred ion	FALSE	859675	898724	1.38954e+06	1.18269e+06	1.35185e+06	1.43812e+06	1.17108e+06	1.04001e+06	2.25832e+06	1.82551e+06	1.20076e+06	860103	980575	925206	882636	949565	1.50604e+06	1.70793e+06	807707	758281	605768	363679	1.64505e+06	1.52567e+06	1.13826e+06	1.21205e+06	753345	1.01513e+06	2.06534e+06
FALSE			C18 H30 N2 S2	Full match	No results	No match	No results	2.23	338.186	8.788	4.89301e+06	0	0			7	6	5	DDA for preferred ion	FALSE	3.28101e+06	3.41403e+06	3.98431e+06	3.16608e+06	3.06106e+06	3.2191e+06	3.36962e+06	2.80012e+06	3.88024e+06	3.36189e+06	1.97802e+06	1.55902e+06	4.90213e+06	4.09653e+06	2.95095e+06	3.12175e+06	3.13157e+06	3.46162e+06	2.7301e+06	2.03575e+06	2.93382e+06	3.21318e+06	3.68229e+06	3.95396e+06	3.61025e+06	3.39444e+06	2.21023e+06	1.97275e+06	3.75095e+06
FALSE			C14 H32 N6 O2 S	Full match	No results	No results	No match	-1.82	348.23	7.699	3.18386e+06	17	0			7	9	8	DDA for preferred ion	FALSE	1.95831e+06	1.82587e+06	2.27386e+06	2.72497e+06	2.06148e+06	2.31224e+06	1.82703e+06	1.72382e+06	2.08332e+06	1.67459e+06	1.84226e+06	2.07007e+06	1.89306e+06	2.04556e+06	1.9159e+06	1.94834e+06	2.5276e+06	2.48205e+06	3.22858e+06	2.73267e+06	1.65003e+06	1.43079e+06	1.87082e+06	2.0081e+06	2.0265e+06	2.15469e+06	2.6667e+06	2.40476e+06	2.79976e+06
FALSE			C24 H48 N2 O8 S	Full match	No results	No results	No results	-2.99	524.312	8.277	1.39796e+07	0	0			7	7	7	DDA for preferred ion	FALSE	1.42017e+06	1.44063e+06	1.39313e+06	1.28709e+06	871944	1.11358e+07	5.28663e+06	801589	3.09608e+06	3.19293e+06	561779	577352	1.17259e+06	1.17398e+06	1.10729e+06	1.21694e+06	5.28793e+06	7.73135e+06	1.05453e+07	1.01339e+07	1.22408e+07	644641	1.39767e+07	1.19862e+06	1.74954e+06	1.59533e+06	251899	174596	818845
FALSE		Butamifos	C13 H21 N2 O4 P S	Full match	No results	No results	Full match	1.56	332.096	5.634	3.19818e+06	2	0			7	7	6	DDA for preferred ion	FALSE	1.32742e+06	1.55217e+06	1.76458e+06	2.00618e+06	1.69236e+06	2.03959e+06	1.48561e+06	1.47211e+06	1.43057e+06	1.31378e+06	1.75089e+06	1.7674e+06	1.52853e+06	1.48941e+06	3.13773e+06	3.20139e+06	1.94133e+06	2.1352e+06	1.05683e+06	992256	1.0658e+06	1.16168e+06	1.934e+06	1.84924e+06	1.55252e+06	1.55451e+06	1.46506e+06	1.42478e+06	2.46974e+06
FALSE				No results	No results	No results	No results		324.166	7.814	5.43399e+06	0	0			7	15	15	DDA for preferred ion	FALSE	4.71414e+06	3.2054e+06	4.09574e+06	4.42963e+06	2.63745e+06	3.33656e+06	3.00847e+06	2.96971e+06	3.51058e+06	4.34489e+06	3.89848e+06	4.08457e+06	3.96217e+06	2.94649e+06	4.64179e+06	4.11729e+06	5.4192e+06	3.50548e+06	3.92521e+06	3.18418e+06	4.94897e+06	5.33356e+06	4.79511e+06	3.50311e+06	4.61559e+06	4.15409e+06	3.23397e+06	3.26528e+06	4.84972e+06
FALSE			C18 H32 N2 S2	Full match	No results	No results	No match	2.05	340.201	8.841	3.20191e+06	1	0			7	8	8	DDA for preferred ion	FALSE	1.29017e+06	1.23192e+06	1.07851e+06	904277	829774	1.11358e+06	605756	615498	1.52076e+06	1.62677e+06	1.26299e+06	1.1039e+06	3.20123e+06	3.00314e+06	811805	684032	1.27192e+06	983342	1.2244e+06	1.68582e+06	765854	766529	1.03505e+06	938100	1.98114e+06	2.26061e+06	524161	782219	1.46642e+06
FALSE			C8 H14 N8 O	Full match	No results	No results	No results	0.8	238.129	6.618	3.20256e+06	0	0			7	10	5	DDA for preferred ion	FALSE	1.25847e+06	1.41869e+06	2.1004e+06	2.42183e+06	1.957e+06	2.34212e+06	1.12472e+06	1.53499e+06	1.84326e+06	2.11571e+06	2.03651e+06	2.48787e+06	1.26997e+06	1.42312e+06	1.25575e+06	1.61218e+06	1.83803e+06	3.24439e+06	1.06968e+06	1.05055e+06	952420	1.19959e+06	2.08629e+06	2.37425e+06	1.59611e+06	1.8773e+06	860162	1.0922e+06	2.20734e+06
FALSE			C2 H7 N6 O P S	Full match	No results	No results	No results	0.46	194.014	0.713	2.35655e+06	0	0			6	11	6	DDA for preferred ion	FALSE	1.21238e+06	2.07374e+06	2.22392e+06	1.95856e+06	1.84464e+06	1.61144e+06	1.55245e+06	1.64601e+06	807297	1.63387e+06	1.83509e+06	1.59171e+06	1.80181e+06	1.98251e+06	1.77918e+06	1.90894e+06	1.87034e+06	1.70726e+06	1.66815e+06	1.51117e+06	1.45092e+06	1.72142e+06	1.71336e+06	2.0349e+06	1.62797e+06	2.20283e+06	1.55181e+06	1.71032e+06	1.81525e+06
FALSE			C9 H20 N5 O3 P	Full match	No results	No results	No results	-4.94	277.129	6.828	3.20799e+06	0	0			7	6	5	DDA for preferred ion	FALSE	2.57254e+06	2.87456e+06	1.09287e+06	1.10401e+06	1.965e+06	1.90805e+06	2.32013e+06	2.24338e+06	2.95913e+06	3.06343e+06	1.742e+06	1.62871e+06	1.58829e+06	1.59073e+06	2.56522e+06	2.39569e+06	2.33726e+06	2.2329e+06	3.18096e+06	3.08626e+06	1.01423e+06	796944	1.30339e+06	1.54257e+06	2.54998e+06	2.32124e+06	2.03782e+06	1.71974e+06	1.30996e+06
FALSE			C38 H22 N4 O10	Full match	No results	No results	No results	-0.35	694.133	4.111	4.30718e+06	0	0			7	20	15	DDA for other ion	FALSE	1.07701e+06	508488	1.3641e+06	1.40025e+06	2.09916e+06	1.7553e+06	1.1481e+06	1.59792e+06	2.99131e+06	2.00385e+06	1.88203e+06	2.72508e+06	1.37537e+06	1.08954e+06	1.16425e+06	793302	1.77421e+06	1.83736e+06	1.15998e+06	1.332e+06	1.45355e+06	1.22372e+06	3.28127e+06	3.88249e+06	1.3947e+06	1.23056e+06	1.13971e+06	572226	1.41268e+06
FALSE		Hydroxyhexanoycarnitine	C13 H25 N O5	Full match	No results	No results	Full match	-0.25	275.173	2.959	3.22442e+06	1	0			7	3	3	DDA for preferred ion	FALSE	1.65784e+06	1.81398e+06	1.36358e+06	1.36895e+06	1.81231e+06	1.85135e+06	2.15553e+06	1.82231e+06	2.36473e+06	2.42485e+06	1.29358e+06	1.1174e+06	1.71773e+06	1.72518e+06	1.42501e+06	1.49456e+06	2.05337e+06	2.01027e+06	3.012e+06	3.22315e+06	1.27242e+06	1.22331e+06	1.79131e+06	1.60093e+06	2.67363e+06	2.63626e+06	2.0038e+06	2.17575e+06	1.96897e+06
FALSE			C4 H3 Cl2 O6 P3 S3	Full match	No results	No results	No results	-1.08	405.768	0.804	3.81513e+06	0	0			7	10	10	No MS2	FALSE	2.46072e+06	2.14983e+06	3.8526e+06	3.35402e+06	2.07559e+06	2.32381e+06	2.52457e+06	2.33471e+06	3.33507e+06	2.91776e+06	2.85637e+06	2.58423e+06	1.94596e+06	1.88033e+06	2.69161e+06	1.78789e+06	2.96555e+06	2.14572e+06	1.49265e+06	1.42514e+06	2.63512e+06	1.83625e+06	3.17585e+06	2.25154e+06	2.36437e+06	2.63607e+06	2.2474e+06	2.4333e+06	2.22169e+06
FALSE			C5 H6 N6 O5	Full match	No results	No results	No results	0.98	230.04	0.879	3.32449e+06	0	0			7	12	12	DDA for preferred ion	FALSE	1.96543e+06	1.7727e+06	2.33241e+06	3.18198e+06	2.41283e+06	1.86823e+06	1.88352e+06	1.62738e+06	3.05254e+06	3.527e+06	2.5601e+06	2.01156e+06	2.33457e+06	2.22827e+06	2.21619e+06	2.14933e+06	2.08404e+06	2.74589e+06	1.91126e+06	1.97697e+06	2.09442e+06	1.60222e+06	1.81399e+06	1.65216e+06	1.69867e+06	1.66695e+06	1.93302e+06	2.06675e+06	1.84433e+06
FALSE				No results	No results	No results	No results		821.761	0.733	3.22983e+06	0	0			7	17	13	DDA for other ion	FALSE	2.01126e+06	2.25528e+06	1.83445e+06	2.4692e+06	2.52795e+06	3.06894e+06	2.15016e+06	3.2065e+06	1.91212e+06	2.18565e+06	2.12218e+06	2.18779e+06	1.7874e+06	2.48848e+06	1.97038e+06	3.56343e+06	2.31533e+06	2.70421e+06	2.31098e+06	2.06374e+06	1.9922e+06	2.06081e+06	2.08519e+06	2.70966e+06	1.87311e+06	1.86997e+06	2.2456e+06	3.25942e+06	2.30243e+06
FALSE				No results	No results	No results	No results		105.943	0.777	3.23678e+06	0	0			7	10	8	DDA for preferred ion	FALSE	1.6078e+06	2.38114e+06	2.524e+06	3.46698e+06	1.72149e+06	2.01184e+06	1.94034e+06	2.03726e+06	2.69594e+06	3.29918e+06	1.55604e+06	2.262e+06	1.98282e+06	3.23223e+06	1.85657e+06	1.85279e+06	2.11492e+06	2.12641e+06	1.51668e+06	2.53778e+06	1.64011e+06	1.84553e+06	2.51441e+06	2.73471e+06	2.34101e+06	2.21695e+06	1.81335e+06	1.77961e+06	1.91623e+06
FALSE			C14 H16 N3 O P	Full match	No results	No results	No results	1.37	273.103	4.413	3.24574e+06	0	0			7	8	6	DDA for preferred ion	FALSE	526114	712088	1.42147e+06	1.79405e+06	1.33041e+06	1.69751e+06	1.31882e+06	1.3232e+06	2.90563e+06	3.48686e+06	327136	383859	344638	372755	742607	972833	1.66097e+06	1.81989e+06	1.39281e+06	1.22574e+06	103809	112145	738261	757676	648277	746468	1.21948e+06	1.24206e+06	1.04747e+06
FALSE			C11 H19 N7 S	Full match	No results	No results	No results	3.46	281.143	8.077	2.72712e+06	0	0			7	19	19	DDA for preferred ion	FALSE	615214	473422	2.00167e+06	2.33458e+06	2.32661e+06	2.72492e+06	588141	1.54276e+06	1.10565e+06	840401	2.31772e+06	2.45389e+06	1.30913e+06	1.47897e+06	1.76981e+06	2.34996e+06	2.20218e+06	2.67224e+06	626405	475050	1.40504e+06	1.9822e+06	1.3887e+06	1.9243e+06	955376	918555	1.0823e+06	1.35284e+06	2.46415e+06
FALSE			C24 H44 N7 O P S	Full match	No results	No results	No results	2.26	509.308	7.864	3.26186e+06	0	0			7	10	6	DDA for preferred ion	FALSE	2.1736e+06	2.05561e+06	2.59457e+06	2.54908e+06	2.27666e+06	2.56566e+06	1.20256e+06	970512	2.70635e+06	2.86898e+06	1.92057e+06	2.31684e+06	2.29269e+06	2.14943e+06	2.47101e+06	2.58594e+06	2.60006e+06	2.3908e+06	3.10661e+06	3.01619e+06	2.95257e+06	2.58632e+06	2.7615e+06	2.93246e+06	2.64061e+06	2.40287e+06	1.5089e+06	1.50408e+06	2.35176e+06
FALSE			C18 H34 N2 P2 S	Full match	No results	No results	No results	-1.18	372.191	8.653	3.24972e+06	0	0			7	19	19	DDA for preferred ion	FALSE	515618	167971	239897	339037	260192	144120	129251	318323	955379	1.02158e+06	181790	147961	254344	139732	133713	137455	131705	469833	561721	247770	381497	137799	137502	147123	3.23316e+06	2.96177e+06	122810	596701	244290
FALSE			C20 H12 N4 O4 S	Full match	No results	No results	No results	-1.38	404.057	6.348	3.27872e+06	0	0			7	4	4	DDA for preferred ion	FALSE	2.79941e+06	2.55931e+06	1.74612e+06	1.8894e+06	1.83776e+06	2.14867e+06	2.20285e+06	2.35715e+06	2.29722e+06	1.91284e+06	1.56821e+06	1.79437e+06	2.80198e+06	2.60811e+06	2.98905e+06	2.60144e+06	1.67534e+06	1.64077e+06	3.03877e+06	3.27594e+06	2.66416e+06	2.75446e+06	2.47976e+06	1.95961e+06	3.11056e+06	3.21048e+06	2.22495e+06	2.3979e+06	1.11015e+06
FALSE			C2 H6 Cl2 O P2 S	Full match	No results	No results	No results	-3.41	209.898	0.786	2.36121e+06	0	0			7	6	6	DDA for preferred ion	FALSE	2.08774e+06	2.36668e+06	1.83447e+06	1.90035e+06	1.89047e+06	1.74911e+06	1.88875e+06	1.84555e+06	1.81493e+06	2.12678e+06	1.56311e+06	1.94688e+06	1.67129e+06	1.96161e+06	2.23955e+06	2.06179e+06	1.9269e+06	2.075e+06	1.8883e+06	1.98617e+06	1.47921e+06	1.65376e+06	1.90368e+06	1.82809e+06	1.82748e+06	2.1346e+06	1.98517e+06	1.80147e+06	1.79107e+06
FALSE			C5 H4 Cl O11 P3	Full match	No results	No results	No results	-3.51	367.864	0.785	3.29077e+06	0	0			7	20	19	DDA for preferred ion	FALSE	1.9525e+06	1.98997e+06	2.21166e+06	2.74689e+06	1.99671e+06	1.98938e+06	1.88364e+06	1.75103e+06	2.96736e+06	2.42756e+06	1.78056e+06	1.54947e+06	1.92292e+06	1.84118e+06	1.40216e+06	1.94729e+06	2.06549e+06	1.73673e+06	1.09489e+06	1.59159e+06	1.93938e+06	2.02118e+06	1.90552e+06	2.23759e+06	2.11023e+06	1.78958e+06	1.45846e+06	1.06764e+06	2.09385e+06
FALSE			C28 H49 N7 O5 P2 S	Full match	No results	No results	No results	4.38	657.302	9.283	5.28016e+06	0	0			7	21	18	DDA for preferred ion	FALSE	3.68164e+06	3.00736e+06	2.42345e+06	3.46065e+06	2.72065e+06	4.15843e+06	3.93093e+06	4.42532e+06	4.07515e+06	3.67522e+06	2.2192e+06	2.65797e+06	3.10422e+06	2.38798e+06	2.3555e+06	3.21015e+06	4.03728e+06	2.23508e+06	3.05441e+06	2.44182e+06	2.58882e+06	2.24589e+06	5.19701e+06	3.34422e+06	2.79722e+06	4.61711e+06	1.67326e+06	3.54478e+06	2.85725e+06
FALSE			C29 H62 N6 O4 S2	Full match	No results	No results	No results	-0.76	622.427	6.32	3.15566e+06	0	0			7	13	13	DDA for other ion	FALSE	1.2487e+06	806197	2.6692e+06	2.25261e+06	1.97263e+06	2.22239e+06	438078	599877	3.04701e+06	3.05226e+06	1.22126e+06	1.01924e+06	1.08451e+06	896584	2.03667e+06	2.11989e+06	2.6943e+06	2.23839e+06	1.62875e+06	2.00625e+06	1.07244e+06	981659	2.20361e+06	1.76693e+06	1.05818e+06	1.23878e+06	439839	360146	1.60888e+06
FALSE		Aprobarbital	C10 H14 N2 O3	Full match	No results	No results	Full match	-0.04	210.1	5.401	3.02977e+06	2	0			7	11	10	DDA for preferred ion	FALSE	88851.4	177186	612280	617973	573154	523159	276115	232226	418985	510146	682700	654145	84984.6	112430	2.83684e+06	3.17904e+06	715828	820716	71869	129432	82754.4	112121	438179	495095	105958	99750.9	249928	269755	1.35653e+06
FALSE		N-acetyl-L-2-aminoadipic acid	C8 H13 N O5	Full match	No results	No results	Full match	0.47	203.079	0.868	3.04007e+06	2	0			7	7	5	DDA for preferred ion	FALSE	1.94696e+06	2.07609e+06	2.03236e+06	1.9264e+06	2.38874e+06	2.08749e+06	1.76982e+06	1.86908e+06	2.69638e+06	2.4799e+06	2.19724e+06	2.1512e+06	1.71839e+06	1.7966e+06	1.87025e+06	1.80994e+06	2.41227e+06	2.42234e+06	1.73169e+06	1.97519e+06	2.29337e+06	1.8126e+06	2.63654e+06	2.66207e+06	2.18244e+06	1.9601e+06	1.901e+06	1.85076e+06	3.07243e+06
FALSE			C52 H107 Cl N3 O15 P S2	Full match	No results	No results	No results	0.09	1143.66	0.738	4.40288e+06	0	0			7	16	13	No MS2	FALSE	2.96339e+06	3.13296e+06	3.35491e+06	3.41399e+06	3.0613e+06	3.8637e+06	3.04633e+06	3.16994e+06	3.38864e+06	3.88328e+06	2.8694e+06	3.89959e+06	2.88719e+06	2.78225e+06	2.71927e+06	4.1044e+06	3.57862e+06	3.58589e+06	2.02248e+06	2.75151e+06	2.17409e+06	2.60987e+06	3.33943e+06	3.75323e+06	2.22316e+06	2.77052e+06	2.66006e+06	2.89103e+06	3.23235e+06
FALSE				No results	No results	No results	No results		743.461	0.801	5.7694e+06	0	0			7	7	7	No MS2	FALSE	2.66175e+06	3.13165e+06	2.09668e+06	2.07187e+06	2.88325e+06	2.76711e+06	3.89438e+06	3.33942e+06	1.86517e+06	1.91229e+06	2.85345e+06	3.1003e+06	3.23171e+06	3.28923e+06	3.26786e+06	3.11993e+06	2.70465e+06	2.88388e+06	3.59915e+06	3.66665e+06	3.02108e+06	2.89337e+06	2.72494e+06	2.96412e+06	4.06344e+06	2.90594e+06	4.46793e+06	5.7722e+06	3.70695e+06
FALSE			C3 H9 O3 P3 S	Full match	No results	No results	No results	-4.3	217.948	0.73	3.4027e+06	0	0			7	8	7	DDA for preferred ion	FALSE	2.99327e+06	2.73913e+06	3.41479e+06	3.08532e+06	3.12815e+06	2.90268e+06	2.71795e+06	2.73444e+06	3.27715e+06	2.89136e+06	3.11295e+06	2.96496e+06	2.82015e+06	2.66441e+06	3.3261e+06	2.79528e+06	3.52437e+06	3.2048e+06	2.83679e+06	2.5725e+06	2.63015e+06	2.67163e+06	3.20787e+06	2.98239e+06	2.70605e+06	2.83131e+06	2.66673e+06	2.95046e+06	3.08297e+06
FALSE			C6 H20 N7 O4 P	Full match	No results	No results	No match	3.38	285.132	0.875	3.07823e+06	2	0			7	10	8	DDA for preferred ion	FALSE	1.44028e+06	1.28447e+06	937980	1.42833e+06	1.48346e+06	1.51389e+06	1.26496e+06	1.37584e+06	2.8235e+06	2.8623e+06	1.22289e+06	1.28296e+06	1.61329e+06	1.28235e+06	1.15036e+06	1.60326e+06	1.56628e+06	1.42843e+06	1.3346e+06	1.22368e+06	830952	1.25298e+06	1.51739e+06	1.40785e+06	1.77187e+06	1.92896e+06	1.55822e+06	1.55437e+06	1.3949e+06
FALSE		2-Hexenoylcarnitine	C13 H23 N O4	Full match	No results	No results	Full match	0.94	257.163	4.108	3.08677e+06	1	0			7	14	14	DDA for preferred ion	FALSE	1.514e+06	1.69834e+06	878660	816136	1.0656e+06	794656	2.11994e+06	2.22099e+06	1.01338e+06	1.3169e+06	1.18111e+06	1.37917e+06	1.94366e+06	1.60716e+06	1.45357e+06	1.49809e+06	792883	933562	3.08367e+06	2.99519e+06	1.07391e+06	1.50612e+06	953994	994115	1.91797e+06	2.05687e+06	1.22795e+06	1.78712e+06	1.17734e+06
FALSE			C7 H7 Cl N6 O6 P2 S	Full match	No results	No results	No results	0.99	399.932	0.737	3.89814e+06	0	0			7	6	6	DDA for preferred ion	FALSE	2.1698e+06	1.94515e+06	3.90021e+06	3.00449e+06	1.97141e+06	2.29754e+06	1.43167e+06	1.4092e+06	2.81369e+06	3.08415e+06	2.6903e+06	2.61926e+06	1.67501e+06	1.58236e+06	1.68137e+06	2.3529e+06	3.74382e+06	3.00282e+06	1.38705e+06	1.21546e+06	1.18905e+06	1.60119e+06	2.9759e+06	3.62366e+06	1.48108e+06	2.07216e+06	1.2982e+06	1.07704e+06	1.69768e+06
FALSE			C15 H23 O P S	Full match	No results	No results	No match	0.2	282.121	8.913	3.09147e+06	3	0			7	6	5	DDA for preferred ion	FALSE	2.01509e+06	2.10741e+06	2.50657e+06	2.31285e+06	2.72072e+06	2.22463e+06	2.68525e+06	2.63975e+06	1.63379e+06	1.69434e+06	2.20391e+06	2.05387e+06	3.10069e+06	2.48736e+06	2.68068e+06	2.57195e+06	2.50802e+06	2.34234e+06	2.42291e+06	2.08347e+06	1.94112e+06	1.92217e+06	2.17836e+06	1.86074e+06	2.02511e+06	1.7449e+06	2.90621e+06	2.67147e+06	2.76928e+06
FALSE			C8 H11 N7 O	Full match	No results	No results	No results	1.26	221.103	7.376	5.99165e+06	0	0			7	10	8	DDA for preferred ion	FALSE	1.76657e+06	1.53178e+06	2.53713e+06	2.07136e+06	2.34635e+06	1.77771e+06	3.55634e+06	3.30142e+06	3.48887e+06	2.91615e+06	1.73564e+06	1.63139e+06	1.03921e+06	1.10136e+06	1.96015e+06	2.24272e+06	2.93096e+06	3.17097e+06	5.98444e+06	5.88529e+06	2.46153e+06	2.33817e+06	2.05822e+06	1.83431e+06	2.48145e+06	2.618e+06	4.04912e+06	3.47335e+06	2.55745e+06
FALSE			C8 H23 Cl N6 O6 P2 S	Full match	No results	No results	No match	-4.47	428.054	0.824	3.09313e+06	1	0			7	7	7	DDA for preferred ion	FALSE	2.53319e+06	2.38058e+06	2.43275e+06	1.99667e+06	3.02729e+06	2.90739e+06	2.02939e+06	2.73628e+06	2.04107e+06	2.04757e+06	2.54458e+06	2.38482e+06	2.71368e+06	2.23377e+06	2.26709e+06	1.95235e+06	2.22794e+06	2.05343e+06	2.55224e+06	2.39743e+06	2.30507e+06	2.31203e+06	2.21081e+06	2.5039e+06	2.52665e+06	2.5866e+06	2.32425e+06	3.0937e+06	1.97339e+06
FALSE			C18 H2 Cl N8 O2 P3 S	Full match	No results	No results	No results	0.36	521.892	0.763	3.10146e+06	0	0			7	7	5	DDA for preferred ion	FALSE	2.36804e+06	2.29946e+06	2.71143e+06	2.43359e+06	1.98696e+06	2.41917e+06	1.98431e+06	2.02717e+06	2.84811e+06	2.90994e+06	2.53708e+06	2.58213e+06	2.54671e+06	1.92727e+06	1.93875e+06	2.21092e+06	2.15966e+06	2.3995e+06	2.12958e+06	1.78049e+06	2.05804e+06	1.89645e+06	2.79403e+06	2.57647e+06	2.04279e+06	2.33459e+06	1.80781e+06	1.81646e+06	2.41402e+06
FALSE				No results	No results	No results	No results		1313.73	0.771	3.10417e+06	0	0			7	7	7	DDA for other ion	FALSE	2.4396e+06	2.22522e+06	2.46873e+06	2.2388e+06	2.12162e+06	2.45571e+06	1.96049e+06	1.87343e+06	2.63245e+06	2.52642e+06	2.19107e+06	3.06656e+06	2.80961e+06	2.40713e+06	2.26303e+06	2.83572e+06	2.20371e+06	2.10103e+06	2.25696e+06	2.45731e+06	2.31284e+06	2.4208e+06	2.47881e+06	2.80853e+06	2.89423e+06	2.88932e+06	1.64979e+06	2.05942e+06	2.09303e+06
FALSE		Cinnamaldehyde	C9 H8 O	Full match	No results	No results	Full match	-0.33	132.057	6.096	3.12664e+06	8	0			7	13	11	DDA for preferred ion	FALSE	259398	70925.1	2.4574e+06	3.42613e+06	491573	527247	164209	608369	2.24417e+06	3.00557e+06	391989	334061	113904	152547	64293.7	696590	1.11674e+06	1.33466e+06	489901	82475.9	124495	156157	1.04808e+06	881159	537221	549608	64799.3	66611.5	469344
FALSE			C H2 Cl3 N2 O14 P3 S4	Full match	No results	No results	No results	0.25	591.667	0.8	3.13222e+06	0	0			7	4	4	No MS2	FALSE	1.71069e+06	1.96146e+06	2.72893e+06	3.11943e+06	1.98987e+06	1.79207e+06	2.30899e+06	2.13715e+06	2.74461e+06	2.72526e+06	1.88993e+06	1.84457e+06	1.98343e+06	2.14864e+06	2.23844e+06	1.83618e+06	2.38099e+06	2.22079e+06	1.65144e+06	1.87153e+06	1.86987e+06	1.82917e+06	2.16137e+06	2.64318e+06	2.24058e+06	2.34101e+06	2.43144e+06	2.21698e+06	1.96191e+06
FALSE			C11 H10 N6 O	Full match	No results	No results	No results	1.08	242.092	8.3	3.13571e+06	0	0			7	8	8	DDA for preferred ion	FALSE	1.248e+06	1.16909e+06	2.08781e+06	2.77266e+06	1.49949e+06	1.74914e+06	1.63421e+06	1.55352e+06	2.33994e+06	2.58049e+06	2.50695e+06	3.13746e+06	2.28722e+06	2.56847e+06	1.38665e+06	1.6212e+06	2.56077e+06	2.47666e+06	2.21664e+06	2.3305e+06	1.50154e+06	1.69e+06	1.88647e+06	1.77406e+06	2.07493e+06	2.40554e+06	1.80323e+06	1.63125e+06	1.90006e+06
FALSE			C8 H17 N2 O8 P S	Full match	No results	No results	No results	0.11	332.044	5.956	3.14767e+06	0	0			7	8	8	DDA for preferred ion	FALSE	3.18692e+06	2.83908e+06	2.45356e+06	2.29197e+06	1.92334e+06	1.95912e+06	1.30635e+06	1.10475e+06	1.25699e+06	1.02175e+06	1.86342e+06	1.63469e+06	1.45533e+06	1.4005e+06	1.41048e+06	1.38137e+06	1.75608e+06	1.5679e+06	911219	737855	1.46253e+06	1.41921e+06	1.82806e+06	2.11512e+06	590991	649616	1.71811e+06	1.51706e+06	1.82989e+06
FALSE			C7 H6 Cl N10 P S	Full match	No results	No results	No results	-4.15	327.991	0.817	3.43421e+06	0	0			7	5	4	DDA for preferred ion	FALSE	2.91447e+06	2.57452e+06	3.01005e+06	2.90801e+06	2.93828e+06	3.05478e+06	2.37983e+06	2.60305e+06	2.95885e+06	3.39653e+06	2.69881e+06	3.21812e+06	2.91535e+06	3.10879e+06	2.64581e+06	3.26753e+06	2.74676e+06	2.75686e+06	2.24949e+06	2.55318e+06	2.65399e+06	3.07959e+06	3.25862e+06	3.19617e+06	2.69981e+06	2.60621e+06	2.6264e+06	2.57624e+06	3.00238e+06
FALSE			C25 H45 N O5	Full match	No results	No results	No results	0.09	439.33	8.679	3.15231e+06	0	0			7	11	10	DDA for preferred ion	FALSE	1.88436e+06	1.34615e+06	1.47907e+06	1.7346e+06	2.94208e+06	3.23328e+06	1.39762e+06	1.91419e+06	2.19386e+06	2.16527e+06	2.56544e+06	3.07093e+06	2.0308e+06	2.13844e+06	1.58806e+06	1.99069e+06	1.1174e+06	991696	1.54753e+06	2.45168e+06	910186	1.18271e+06	2.53849e+06	2.55647e+06	2.41249e+06	2.8046e+06	556290	497078	353620
FALSE			C3 H6 Br N3 O2 S	Full match	No results	No results	No results	2.69	226.937	0.812	3.16316e+06	0	0			7	7	7	DDA for preferred ion	FALSE	1.86523e+06	2.08102e+06	1.08234e+06	1.15173e+06	1.73049e+06	1.71961e+06	1.98752e+06	2.17397e+06	1.06914e+06	1.47047e+06	1.64906e+06	1.86153e+06	2.59905e+06	2.95314e+06	2.51577e+06	2.28699e+06	1.91797e+06	2.13615e+06	2.32866e+06	2.64061e+06	2.68861e+06	2.94099e+06	2.09736e+06	2.01517e+06	3.05213e+06	3.18719e+06	1.81434e+06	2.06139e+06	2.66536e+06
FALSE			C25 H42 N2 O4 S2	Full match	No results	No results	No results	-2.96	498.257	8.319	3.59177e+06	0	0			7	19	18	DDA for preferred ion	FALSE	2.06134e+06	1.83584e+06	1.03421e+06	825311	2.31302e+06	2.5738e+06	2.98584e+06	3.3049e+06	3.62711e+06	3.29389e+06	1.78714e+06	2.0351e+06	2.12676e+06	2.20454e+06	2.76278e+06	2.9553e+06	860257	878106	3.07853e+06	2.56292e+06	1.26441e+06	1.12631e+06	1.73298e+06	2.02975e+06	1.19909e+06	1.26162e+06	2.40571e+06	2.31939e+06	1.29195e+06
FALSE				No results	No results	No results	No results		429.689	0.8	3.30811e+06	0	0			7	5	5	DDA for preferred ion	FALSE	1.99637e+06	2.02409e+06	1.48531e+06	1.44207e+06	1.96341e+06	2.16895e+06	2.46851e+06	2.65315e+06	1.33046e+06	1.35587e+06	1.90319e+06	2.40099e+06	1.96439e+06	2.28925e+06	2.24333e+06	2.53246e+06	1.97175e+06	1.95518e+06	2.48897e+06	2.36341e+06	1.97198e+06	2.36208e+06	1.80289e+06	1.89342e+06	2.18119e+06	2.3874e+06	2.77055e+06	3.30337e+06	2.32478e+06
FALSE			C7 H11 N7 O	Full match	No results	No results	No results	1.18	209.103	6.313	3.0846e+06	0	0			7	12	12	DDA for preferred ion	FALSE	1.84345e+06	1.80303e+06	2.70615e+06	2.39902e+06	1.71522e+06	1.48465e+06	799545	865544	1.02722e+06	840523	2.92696e+06	3.14134e+06	2.09718e+06	2.35955e+06	1.35087e+06	1.1384e+06	897123	872472	417995	360797	2.57339e+06	2.63478e+06	2.43318e+06	2.30479e+06	580310	533520	610656	779587	1.03029e+06
FALSE			C18 H24 N6 O8 S	Full match	No results	No results	No match	3.46	484.139	8.474	3.45328e+06	1	0			7	3	3	DDA for preferred ion	FALSE	1.24217e+06	1.09186e+06	1.11348e+06	1.04376e+06	1.66994e+06	1.71819e+06	1.82719e+06	1.75234e+06	790240	622441	1.72038e+06	1.69768e+06	1.77373e+06	1.68403e+06	2.14478e+06	2.337e+06	1.05062e+06	970218	790652	675280	3.32336e+06	3.46001e+06	840361	799597	625326	543975	1.24644e+06	1.10412e+06	1.24324e+06
FALSE			C25 H39 N5	Full match	No results	No results	No results	-2.91	409.319	8.986	3.45479e+06	0	0			7	16	16	DDA for preferred ion	FALSE	1.08374e+06	946979	391013	440373	976501	761760	667824	526995	1.0483e+06	828536	551985	426406	824413	497341	735924	645539	747785	711602	727632	695758	421282	513437	482444	451695	3.16874e+06	3.32003e+06	557365	706780	429678
FALSE			C4 H4 Cl2 N2 O11 P2 S3	Full match	No results	No results	No results	-2.37	483.782	0.805	3.75093e+06	0	0			7	8	8	No MS2	FALSE	2.40903e+06	2.17397e+06	3.18464e+06	3.43986e+06	2.04209e+06	1.90421e+06	1.86595e+06	2.31501e+06	3.24337e+06	3.7296e+06	2.03316e+06	1.85378e+06	1.94283e+06	1.92247e+06	2.65252e+06	1.82511e+06	2.89846e+06	2.15262e+06	1.47339e+06	1.43658e+06	2.52707e+06	1.84804e+06	2.33724e+06	2.29123e+06	2.34913e+06	2.67411e+06	2.1929e+06	2.35544e+06	2.21096e+06
FALSE			C4 H3 Cl2 O12 P3 S4	Full match	No results	No results	No results	-2.55	533.708	0.802	3.59437e+06	0	0			7	5	4	No MS2	FALSE	2.44139e+06	2.63415e+06	3.24159e+06	3.6387e+06	2.4013e+06	2.53391e+06	2.45156e+06	2.56058e+06	3.27818e+06	3.77762e+06	2.45776e+06	2.78604e+06	2.34156e+06	2.82731e+06	2.72414e+06	2.46379e+06	2.8152e+06	2.68811e+06	2.04746e+06	2.14085e+06	2.16749e+06	2.07171e+06	2.83653e+06	3.41899e+06	2.81397e+06	2.79324e+06	2.46485e+06	2.75021e+06	2.52345e+06
FALSE			C11 H30 N7 O2 P	Full match	No results	No results	No results	-4.09	323.219	7.67	3.47758e+06	0	0			7	14	13	DDA for preferred ion	FALSE	150893	145979	77348.6	89353.7	81851.2	87288.2	75129.8	232732	122660	183621	70826.9	84140.4	70040.3	123072	168813	216306	344619	303749	69476.3	141264	67865.5	135163	109676	70766.3	68172.2	69838	3.40245e+06	3.23789e+06	120417
FALSE			C15 H3 N8 O P3 S4	Full match	No results	No results	No results	0.82	531.853	0.755	3.48738e+06	0	0			7	12	12	DDA for preferred ion	FALSE	2.73203e+06	2.52201e+06	2.53268e+06	2.1708e+06	2.82709e+06	2.5798e+06	3.47278e+06	2.98074e+06	2.52096e+06	2.00697e+06	2.42809e+06	2.54197e+06	2.49501e+06	2.46795e+06	2.42801e+06	2.81276e+06	2.97343e+06	2.77953e+06	2.81991e+06	2.56231e+06	3.02326e+06	3.22559e+06	2.62266e+06	2.58306e+06	2.1638e+06	2.80889e+06	2.7692e+06	2.67294e+06	2.74561e+06
FALSE			C15 H38 N10 O4 P2	Full match	No results	No results	No match	4.75	484.258	6.323	3.50148e+06	2	0			7	8	8	DDA for preferred ion	FALSE	2.07759e+06	1.77062e+06	2.74695e+06	2.80919e+06	2.47424e+06	2.30257e+06	864709	924009	3.59402e+06	3.28911e+06	2.01266e+06	1.73727e+06	1.61258e+06	1.29756e+06	2.80428e+06	2.64842e+06	2.62747e+06	2.62669e+06	2.44499e+06	2.26417e+06	2.17358e+06	1.6457e+06	2.84704e+06	2.67832e+06	1.78211e+06	1.59704e+06	799149	686249	1.67268e+06
FALSE			C10 H15 N7 O	Full match	No results	No results	No results	1.11	249.134	7.857	3.50339e+06	0	0			7	5	4	DDA for preferred ion	FALSE	2.27617e+06	2.32034e+06	1.43218e+06	1.58255e+06	2.50902e+06	2.10278e+06	2.56821e+06	2.56176e+06	3.00442e+06	2.2068e+06	2.53775e+06	2.39819e+06	2.86617e+06	3.39826e+06	1.99401e+06	1.74094e+06	1.8794e+06	1.72283e+06	1.94109e+06	2.29281e+06	1.74593e+06	1.39888e+06	1.55789e+06	1.5046e+06	2.37976e+06	2.17728e+06	1.80178e+06	1.94289e+06	1.62483e+06
FALSE			C14 H34 N9 P	Full match	No results	No results	No match	-0.76	359.267	7.635	3.5195e+06	2	0			7	12	10	DDA for preferred ion	FALSE	904041	869804	759378	736496	1.21944e+06	1.23505e+06	1.40695e+06	1.38876e+06	1.41665e+06	1.83435e+06	645842	1.05551e+06	775480	894122	892488	900138	1.05157e+06	1.07882e+06	3.13706e+06	3.6196e+06	928765	1.02167e+06	1.20141e+06	920613	2.8199e+06	3.55357e+06	887718	890190	1.03847e+06
FALSE				No results	No results	No results	No results		543.207	7.826	5.13746e+06	0	0			5	17	17	DDA for other ion	FALSE	2.98044e+06	1.19653e+06	2.94801e+06	1.06322e+06	1.64024e+06	3.04084e+06	5.16789e+06	3.01208e+06	1.81438e+06	1.72681e+06	3.53844e+06	2.08301e+06	1.59576e+06	2.00242e+06	1.28795e+06	1.22595e+06	2.89086e+06	2.83076e+06	3.381e+06	1.14348e+06	4.97093e+06	2.67299e+06	1.17709e+06	2.40935e+06	3.00832e+06	2.62127e+06	4.90112e+06	2.74995e+06	2.22465e+06
FALSE			C9 H20 N O5 P	Full match	No results	No results	No match	-0.19	253.108	7.853	3.53288e+06	1	0			7	25	24	DDA for preferred ion	FALSE	565373	736747	1.20782e+06	431568	920429	270766	1.22101e+06	450083	506181	633602	312933	1.42373e+06	2.18667e+06	1.60249e+06	1.00199e+06	413246	321237	274391	849631	259121	1.41032e+06	1.46491e+06	3.57428e+06	2.18349e+06	300359	696165	2.46733e+06	2.1502e+06	3.15678e+06
FALSE			C8 H12 N3 O3 P	Full match	No results	No results	No match	4.82	229.063	5.715	3.54136e+06	1	0			7	5	4	DDA for preferred ion	FALSE	1.25698e+06	1.37979e+06	1.99383e+06	1.99578e+06	1.98494e+06	2.42955e+06	1.57254e+06	1.58538e+06	3.39757e+06	3.43287e+06	1.52654e+06	1.94524e+06	1.53469e+06	1.4997e+06	1.00044e+06	1.09574e+06	2.74311e+06	2.86408e+06	1.12112e+06	1.20602e+06	1.16499e+06	1.13733e+06	1.63023e+06	1.91669e+06	738939	869966	1.46143e+06	1.64564e+06	2.72725e+06
FALSE			C H2 Cl O6 P3 S5	Full match	No results	No results	No results	0.44	397.736	0.803	4.02368e+06	0	0			7	14	14	DDA for other ion	FALSE	2.76744e+06	2.59464e+06	4.05649e+06	3.76213e+06	2.86015e+06	3.07319e+06	2.77377e+06	2.42119e+06	4.24132e+06	3.8123e+06	3.22582e+06	2.27992e+06	2.74091e+06	2.51136e+06	2.94485e+06	2.72215e+06	4.15051e+06	3.30256e+06	1.90317e+06	1.60578e+06	2.80821e+06	1.94309e+06	3.37756e+06	3.20752e+06	2.96819e+06	3.44109e+06	2.95419e+06	2.40641e+06	2.79586e+06
FALSE		Isocytosine	C4 H5 N3 O	No results	No results	Partial match	Full match	4.92	111.044	0.876	2.94191e+06	3	0			7	12	9	DDA for other ion	FALSE	1.70056e+06	1.78717e+06	1.74071e+06	2.01798e+06	1.71622e+06	1.84838e+06	1.72305e+06	1.77505e+06	2.1014e+06	3.27541e+06	1.90033e+06	1.82144e+06	1.48288e+06	1.62596e+06	1.73125e+06	2.24878e+06	2.12212e+06	2.03579e+06	1.89913e+06	2.15494e+06	1.57493e+06	1.62231e+06	2.08025e+06	2.08775e+06	2.08379e+06	2.54574e+06	2.07963e+06	1.87708e+06	2.27683e+06
FALSE			C9 H12 N8 O	Full match	No results	No results	No results	0.79	248.114	7.439	6.3061e+06	0	0			7	3	3	DDA for preferred ion	FALSE	4.14512e+06	3.84882e+06	5.9683e+06	5.75654e+06	4.79025e+06	4.8874e+06	3.59301e+06	3.74828e+06	5.82371e+06	6.1868e+06	4.13758e+06	4.02215e+06	4.14291e+06	3.87182e+06	5.55328e+06	5.45218e+06	5.33486e+06	4.71825e+06	4.9533e+06	4.9267e+06	4.67032e+06	4.51306e+06	5.06314e+06	5.04986e+06	4.2145e+06	4.2053e+06	2.85454e+06	2.79646e+06	3.96701e+06
FALSE			C H3 Cl2 O7 P3	Full match	No results	No results	No results	3.41	289.848	0.802	3.57057e+06	0	0			7	3	2	DDA for preferred ion	FALSE	2.11593e+06	2.09179e+06	3.18484e+06	3.62068e+06	2.09919e+06	2.27157e+06	2.27351e+06	2.1821e+06	3.3381e+06	3.55838e+06	2.26366e+06	2.27705e+06	2.21843e+06	2.19419e+06	2.22254e+06	2.23717e+06	2.68666e+06	2.5365e+06	1.55663e+06	1.8664e+06	2.25467e+06	1.97787e+06	2.58636e+06	2.67255e+06	2.35932e+06	2.08699e+06	1.95214e+06	2.00677e+06	2.05777e+06
FALSE			C35 H28 O P2	Full match	No results	No results	No results	0.13	526.162	7.25	4.66056e+06	0	0			7	3	2	DDA for preferred ion	FALSE	1.42676e+06	1.48992e+06	4.3064e+06	4.77394e+06	2.25822e+06	2.49663e+06	1.07281e+06	967228	3.39234e+06	3.78238e+06	1.80834e+06	1.59563e+06	1.58966e+06	1.8321e+06	3.74066e+06	3.99783e+06	2.76743e+06	2.57105e+06	2.11147e+06	2.33472e+06	1.751e+06	1.97783e+06	3.05786e+06	3.10847e+06	1.51545e+06	1.3213e+06	671336	678221	2.10289e+06
FALSE			C8 H3 Cl N8 O13 S5	Full match	No results	No results	No results	0.35	613.811	0.782	5.83897e+06	0	0			7	6	6	No MS2	FALSE	4.05461e+06	5.32415e+06	3.57561e+06	3.54007e+06	4.62649e+06	3.57599e+06	5.23552e+06	4.39532e+06	3.93843e+06	4.08972e+06	3.71051e+06	4.41711e+06	4.12199e+06	4.80854e+06	4.46664e+06	4.4791e+06	4.08941e+06	3.78422e+06	5.30743e+06	4.57678e+06	5.06107e+06	5.09468e+06	4.07983e+06	3.77222e+06	5.41259e+06	5.83289e+06	4.66621e+06	5.13324e+06	3.6927e+06
FALSE			C24 H48 N2 O2	Full match	No results	No results	No results	0.28	396.372	9.28	3.75377e+06	0	0			7	11	11	DDA for preferred ion	FALSE	815629	873069	1.03273e+06	1.04485e+06	806981	996451	923357	949546	966729	1.30624e+06	961475	964895	1.07865e+06	1.18216e+06	1.0326e+06	1.0114e+06	1.31908e+06	1.07962e+06	958322	767713	1.00246e+06	1.32309e+06	1.16052e+06	1.18444e+06	1.07017e+06	1.07378e+06	3.63697e+06	3.58544e+06	874732
FALSE				No results	No results	No results	No results		442.872	0.735	3.44678e+06	0	0			7	11	10	DDA for preferred ion	FALSE	2.27709e+06	2.09923e+06	2.39934e+06	2.54283e+06	2.44033e+06	2.17972e+06	1.86971e+06	2.18573e+06	3.73288e+06	2.44489e+06	2.54955e+06	1.85767e+06	2.07686e+06	1.85163e+06	1.90121e+06	2.33087e+06	2.41025e+06	2.62329e+06	2.20762e+06	1.85726e+06	1.94041e+06	1.86888e+06	2.44292e+06	2.28772e+06	1.82209e+06	2.15975e+06	2.27297e+06	2.12864e+06	2.23448e+06
FALSE			C27 H24 S	Full match	No results	No results	No match	0.31	380.16	8.06	3.44463e+06	1	0			7	22	23	DDA for preferred ion	FALSE	57490.1	115118	220026	66253.9	151612	203169	202162	98356.5	58378.8	209488	156044	114268	74524.8	59685.5	66434.6	58521.5	3.40429e+06	3.3341e+06	220492	91986.5	87597.7	163949	404342	417053	162247	195238	1.28904e+06	1.36718e+06	60041.2
FALSE		Tetrahydrogeranylgeranyl diphosphate	C20 H40 O7 P2	No results	No results	Full match	Full match	-1.67	454.224	7.828	4.08343e+06	1	0			7	24	24	DDA for preferred ion	FALSE	2.74839e+06	1.26826e+06	3.43329e+06	3.78809e+06	3.67502e+06	2.73154e+06	2.5589e+06	1.8888e+06	3.86952e+06	2.17531e+06	2.02845e+06	1.68832e+06	4.08158e+06	3.34818e+06	1.65835e+06	3.83938e+06	2.24124e+06	3.35755e+06	2.61236e+06	1.6804e+06	3.75473e+06	3.72717e+06	3.08846e+06	3.21047e+06	2.13962e+06	2.08876e+06	2.49578e+06	2.42381e+06	3.06535e+06
FALSE			C17 H31 N6 O7 P3 S	Full match	No results	No results	No results	-2.23	556.118	0.845	3.42019e+06	0	0			7	8	7	DDA for other ion	FALSE	1.35159e+06	999232	2.39909e+06	2.23977e+06	2.16262e+06	2.13439e+06	1.37287e+06	1.28203e+06	3.60531e+06	2.93788e+06	1.34811e+06	1.74564e+06	1.32613e+06	1.2354e+06	1.39889e+06	1.29719e+06	2.96679e+06	2.62739e+06	1.07434e+06	900651	675822	1.01854e+06	2.78231e+06	2.31148e+06	1.07727e+06	1.34698e+06	969662	751035	2.69784e+06
FALSE			C21 H46 N2 O5 S	Full match	No results	No results	No results	1.66	438.313	9.019	3.31088e+06	0	0			7	8	8	DDA for preferred ion	FALSE	2.14218e+06	2.31049e+06	2.68876e+06	2.75699e+06	1.58424e+06	1.91495e+06	92225.4	600197	1.43236e+06	1.31238e+06	2.00768e+06	1.8008e+06	3.18565e+06	3.29776e+06	1.509e+06	1.51742e+06	784964	690555	945513	1.07841e+06	1.11654e+06	1.1744e+06	931963	807668	1.41086e+06	1.45606e+06	1.50105e+06	1.322e+06	1.39316e+06
FALSE			C11 H5 N2 O14 P3 S	Full match	No results	No results	No results	1.11	513.868	0.772	3.31463e+06	0	0			7	7	7	DDA for preferred ion	FALSE	2.6591e+06	2.27765e+06	3.34046e+06	3.18099e+06	2.20652e+06	2.32454e+06	2.23254e+06	2.2401e+06	3.25638e+06	3.20052e+06	2.26378e+06	2.31381e+06	2.5997e+06	1.91718e+06	2.35743e+06	2.29925e+06	2.80987e+06	2.73055e+06	2.11974e+06	1.70404e+06	2.36049e+06	2.27602e+06	2.66635e+06	2.65614e+06	2.44879e+06	2.51254e+06	1.8503e+06	2.11628e+06	2.0175e+06
FALSE			C9 H10 N O5 P	Full match	No results	No results	No results	0.34	243.03	6.378	5.83482e+06	0	0			7	7	7	DDA for preferred ion	FALSE	2.60946e+06	2.39123e+06	5.79391e+06	5.54697e+06	3.7696e+06	4.37108e+06	2.39727e+06	2.53609e+06	4.50997e+06	5.44673e+06	4.3029e+06	4.8019e+06	1.99055e+06	2.0209e+06	1.59273e+06	1.73653e+06	4.22484e+06	4.0023e+06	1.63874e+06	1.70349e+06	2.00121e+06	2.3137e+06	4.73266e+06	4.6818e+06	1.98967e+06	2.03982e+06	2.5617e+06	2.44035e+06	3.94534e+06
FALSE			C6 H20 N6 P2 S	Full match	No results	No results	No match	3.96	270.096	7.437	3.34619e+06	4	0			7	12	12	DDA for preferred ion	FALSE	2.74137e+06	3.03151e+06	2.88027e+06	2.96251e+06	2.07802e+06	2.50607e+06	2.1175e+06	2.04803e+06	2.49725e+06	2.62086e+06	2.11783e+06	3.04052e+06	2.84369e+06	3.08612e+06	2.67584e+06	2.78208e+06	2.28114e+06	2.44662e+06	2.37021e+06	2.68541e+06	3.12789e+06	2.16522e+06	2.56124e+06	2.45255e+06	2.90453e+06	2.93934e+06	1.73399e+06	1.57387e+06	2.81271e+06
FALSE			C10 H30 N8 O3 S	Full match	No results	No results	No results	2.72	342.217	9.007	3.35192e+06	0	0			7	19	15	DDA for preferred ion	FALSE	2.18269e+06	1.63801e+06	792450	721559	1.3556e+06	802165	3.43901e+06	2.22586e+06	1.41197e+06	897041	1.34252e+06	1.07425e+06	1.72321e+06	2.0195e+06	1.75556e+06	1.4012e+06	2.74905e+06	3.0523e+06	1.50772e+06	1.87994e+06	817512	1.26138e+06	597058	816559	2.87436e+06	3.09412e+06	1.99867e+06	1.20921e+06	721064
FALSE			C3 H8 Cl O P3 S5	Full match	No results	No results	No results	2.12	347.809	0.806	3.57032e+06	0	0			7	23	22	No MS2	FALSE	2.02077e+06	2.15374e+06	3.10678e+06	3.8336e+06	2.2446e+06	2.27379e+06	2.64161e+06	2.16939e+06	2.28165e+06	3.54527e+06	2.03312e+06	2.5988e+06	2.25179e+06	2.36833e+06	2.39905e+06	2.5376e+06	2.53408e+06	2.69747e+06	1.83649e+06	1.71087e+06	2.1577e+06	2.06605e+06	3.47507e+06	2.68539e+06	2.69317e+06	2.03573e+06	1.69762e+06	1.65381e+06	2.14443e+06
FALSE			C13 H26 O6 S	Full match	No results	No results	No match	-2.21	310.144	9.464	3.35577e+06	1	0			7	10	10	DDA for preferred ion	FALSE	2.09632e+06	2.05315e+06	756407	933402	1.36818e+06	1.72548e+06	2.79202e+06	2.61355e+06	1.11205e+06	927608	1.20296e+06	1.36693e+06	2.60756e+06	2.82431e+06	1.64021e+06	1.50226e+06	1.51764e+06	1.21265e+06	2.96272e+06	3.34794e+06	1.47082e+06	1.46263e+06	725658	832321	3.24063e+06	3.01445e+06	2.56078e+06	2.60232e+06	2.06813e+06
FALSE				No results	No results	No results	No results		625.62	0.799	2.73526e+06	0	0			7	14	13	No MS2	FALSE	1.89666e+06	1.67131e+06	1.34933e+06	1.75211e+06	2.0045e+06	1.87915e+06	2.28611e+06	2.36129e+06	1.13617e+06	1.48117e+06	1.89906e+06	2.28081e+06	2.04459e+06	2.3438e+06	2.17351e+06	2.29249e+06	1.72058e+06	1.73605e+06	2.52699e+06	2.57356e+06	2.03939e+06	1.884e+06	1.77153e+06	2.09731e+06	2.1206e+06	2.37393e+06	2.55766e+06	2.62732e+06	2.0295e+06
FALSE			C11 H18 N2 O4	Full match	No results	No results	No results	-0.22	242.127	6.736	3.35796e+06	0	0			7	20	19	DDA for preferred ion	FALSE	339128	414962	655081	585691	831180	1.25142e+06	435199	500205	422519	619588	1.32143e+06	1.70562e+06	656377	379095	1.17808e+06	1.32746e+06	1.68853e+06	2.06494e+06	491785	480336	510716	232140	770059	1.24201e+06	437402	511341	245540	278527	3.10955e+06
FALSE			C30 H38 S	Full match	No results	No results	No results	0.33	430.27	8.549	3.02081e+06	0	0			7	8	6	DDA for preferred ion	FALSE	1.21566e+06	1.40914e+06	901046	294574	1.1195e+06	996497	1.75348e+06	1.91906e+06	1.4964e+06	1.53808e+06	1.40868e+06	1.01646e+06	1.43662e+06	1.42416e+06	2.69849e+06	2.88721e+06	902247	798857	2.2346e+06	2.24608e+06	609175	669208	1.81641e+06	1.73515e+06	1.26084e+06	771302	1.2598e+06	1.3317e+06	675511
FALSE				No results	No results	No results	No results		693.607	0.797	2.77508e+06	0	0			7	9	9	No MS2	FALSE	1.84169e+06	2.37267e+06	1.522e+06	1.6181e+06	2.02262e+06	1.92569e+06	2.44247e+06	2.51303e+06	1.37394e+06	1.37096e+06	1.93118e+06	1.96479e+06	2.41973e+06	2.2447e+06	2.40015e+06	2.35195e+06	2.18942e+06	1.85755e+06	2.78091e+06	2.60729e+06	2.51758e+06	2.26183e+06	1.85714e+06	1.88894e+06	2.68523e+06	2.44121e+06	2.59332e+06	2.77345e+06	2.01524e+06
FALSE			C8 H12 N8 O2	Full match	No results	No results	No results	1.1	252.109	6.21	4.37085e+06	0	0			7	5	4	DDA for preferred ion	FALSE	757023	826846	3.32337e+06	3.43498e+06	2.43803e+06	2.85598e+06	742759	916917	1.93513e+06	2.16965e+06	2.98604e+06	3.40571e+06	947709	954326	1.36485e+06	1.41653e+06	3.24155e+06	3.37705e+06	379453	301371	727160	744215	2.77629e+06	2.88849e+06	1.25061e+06	1.33435e+06	713171	786028	4.0008e+06
FALSE			C14 H10 N6 O	Full match	No results	No results	No results	1.02	278.092	8.307	2.32519e+06	0	0			7	3	2	DDA for preferred ion	FALSE	1.82525e+06	1.82793e+06	1.88897e+06	2.07883e+06	2.11784e+06	1.84873e+06	2.01587e+06	1.85819e+06	1.98829e+06	1.96057e+06	2.08765e+06	1.95476e+06	2.10811e+06	2.28944e+06	1.96186e+06	1.94853e+06	2.01059e+06	1.81592e+06	1.98882e+06	2.12355e+06	1.97872e+06	1.9936e+06	1.87777e+06	1.84771e+06	2.07491e+06	1.92419e+06	1.93206e+06	2.03222e+06	2.05534e+06
FALSE			C5 H19 N9 S	Full match	No results	No results	No results	-2.85	237.148	7.168	2.32301e+06	0	0			7	4	4	DDA for preferred ion	FALSE	1.7134e+06	1.75447e+06	1.26014e+06	1.34676e+06	1.4796e+06	1.53279e+06	1.74229e+06	1.73045e+06	1.6238e+06	1.58147e+06	1.73571e+06	1.94708e+06	2.09324e+06	2.1519e+06	2.16608e+06	2.26144e+06	1.57425e+06	1.63522e+06	2.31597e+06	2.30738e+06	1.49663e+06	1.46453e+06	1.44883e+06	1.31115e+06	2.17271e+06	2.28058e+06	2.28239e+06	2.17504e+06	1.58807e+06
FALSE			C11 H20 N O P S	Full match	No results	No results	No match	-0.1	245.1	7.217	3.77786e+06	2	0			7	13	10	DDA for preferred ion	FALSE	2.97571e+06	2.58421e+06	3.61149e+06	2.32751e+06	2.74982e+06	2.87646e+06	1.22035e+06	1.26568e+06	3.80044e+06	2.99919e+06	2.68893e+06	2.50277e+06	2.87953e+06	2.75314e+06	2.55457e+06	2.89687e+06	3.33783e+06	2.96546e+06	3.48015e+06	3.27581e+06	3.3318e+06	2.50702e+06	2.74814e+06	3.52133e+06	3.21867e+06	2.15209e+06	1.08159e+06	1.10951e+06	2.66087e+06
FALSE			C8 H13 N7 O2	Full match	No results	No results	No results	1.01	239.113	6.683	1.42279e+07	0	0			7	4	4	DDA for preferred ion	FALSE	3.05868e+06	3.12475e+06	5.96206e+06	5.12206e+06	4.44309e+06	4.43497e+06	6.05212e+06	5.64418e+06	1.17222e+07	1.15857e+07	3.19222e+06	3.17769e+06	1.57584e+06	1.59787e+06	5.17355e+06	5.29193e+06	8.50936e+06	7.61472e+06	1.41856e+07	1.39887e+07	3.30382e+06	3.3851e+06	5.91925e+06	6.40341e+06	5.033e+06	5.24596e+06	7.77277e+06	7.477e+06	6.00018e+06
FALSE			C13 H16 N O2 P S	Full match	No results	No results	No results	1.51	281.064	6.377	3.40945e+06	0	0			7	2	2	DDA for preferred ion	FALSE	1.72738e+06	1.79806e+06	3.22856e+06	3.39168e+06	2.84247e+06	2.72354e+06	1.80268e+06	1.90713e+06	3.00695e+06	3.42539e+06	2.82879e+06	3.00581e+06	1.35014e+06	1.53029e+06	1.29219e+06	1.12788e+06	2.92492e+06	2.93818e+06	1.32816e+06	1.43603e+06	1.58148e+06	1.50777e+06	3.03025e+06	3.43534e+06	1.43246e+06	1.48631e+06	1.70026e+06	1.71507e+06	3.02312e+06
FALSE			C8 H7 Cl N2 O2	Full match	No results	No results	No match	4.34	198.02	0.724	3.64557e+06	4	0			7	5	5	DDA for preferred ion	FALSE	3.29096e+06	3.18585e+06	2.94829e+06	2.5115e+06	3.40716e+06	3.22577e+06	3.42136e+06	3.33911e+06	2.88226e+06	3.18107e+06	3.51806e+06	3.17126e+06	3.65124e+06	3.35477e+06	2.93335e+06	3.20359e+06	3.11617e+06	3.27158e+06	2.87423e+06	3.27109e+06	3.04493e+06	3.37807e+06	3.07115e+06	3.40121e+06	3.0278e+06	3.14769e+06	2.90739e+06	3.47279e+06	3.40498e+06
FALSE			C10 H9 N2 O4 P	Full match	No results	No results	No results	4.39	252.031	6.343	3.93049e+06	0	0			7	9	7	DDA for preferred ion	FALSE	2.68589e+06	3.36927e+06	2.11321e+06	2.54041e+06	2.32705e+06	2.76536e+06	2.68097e+06	3.41473e+06	2.57736e+06	3.87352e+06	2.0658e+06	2.67613e+06	3.38445e+06	4.12044e+06	3.62311e+06	3.11609e+06	2.1791e+06	2.46572e+06	3.06784e+06	3.90089e+06	3.37532e+06	3.34786e+06	2.93799e+06	3.13653e+06	3.26482e+06	3.47569e+06	3.0283e+06	2.91263e+06	1.92004e+06
FALSE				No results	No results	No results	No results		695.613	0.802	4.92657e+06	0	0			7	6	6	DDA for other ion	FALSE	3.14279e+06	3.4406e+06	4.76578e+06	4.87929e+06	4.13693e+06	3.07892e+06	3.32076e+06	3.10673e+06	4.95616e+06	4.74132e+06	3.3687e+06	3.17517e+06	3.42081e+06	3.31489e+06	3.58452e+06	3.36733e+06	4.09583e+06	3.62298e+06	2.60955e+06	2.6359e+06	3.34758e+06	2.88378e+06	4.07073e+06	4.11252e+06	3.40777e+06	3.42867e+06	3.43397e+06	3.14503e+06	3.43068e+06
FALSE				No results	No results	No results	No results		758.2	0.829	3.35967e+06	0	0			7	21	18	DDA for other ion	FALSE	1.35393e+06	903267	2.98559e+06	2.64765e+06	1.63584e+06	1.70049e+06	928888	1.04813e+06	3.23135e+06	2.98251e+06	1.05293e+06	1.46589e+06	1.36151e+06	686428	1.69097e+06	1.38989e+06	2.58426e+06	2.20134e+06	911160	929595	748488	1.08853e+06	2.25554e+06	2.1526e+06	846017	738397	878557	468737	2.29885e+06
FALSE			C6 H7 N7 O	Full match	No results	No results	No results	1.38	193.071	5.573	3.01482e+06	0	0			7	5	5	DDA for preferred ion	FALSE	701582	756120	1.73925e+06	1.69515e+06	894469	879686	969868	1.20069e+06	2.50176e+06	2.50053e+06	789284	851063	499703	431097	1.27901e+06	1.21764e+06	1.61327e+06	1.82663e+06	2.96995e+06	2.94829e+06	783688	598285	1.3818e+06	1.5673e+06	1.31457e+06	1.31074e+06	1.5002e+06	1.38161e+06	911650
FALSE		cys-his	C9 H14 N4 O3 S	Full match	No results	No results	Full match	-2.54	258.078	7.271	3.16256e+06	3	0			7	9	9	DDA for preferred ion	FALSE	1.67215e+06	1.64746e+06	973358	900341	1.85039e+06	1.91435e+06	2.23724e+06	3.18182e+06	2.54978e+06	3.11249e+06	1.28568e+06	1.28157e+06	1.41526e+06	1.84535e+06	1.63833e+06	1.26352e+06	1.42102e+06	1.64013e+06	2.33879e+06	2.56637e+06	477132	453003	801691	817935	2.32622e+06	2.35101e+06	1.12366e+06	1.27735e+06	908439
FALSE			C14 H16 O3 S2	Full match	No results	No results	No match	-1.31	296.054	7.25	2.99504e+06	4	0			7	8	8	DDA for preferred ion	FALSE	1.78639e+06	2.20314e+06	2.75959e+06	2.84033e+06	2.03283e+06	2.10755e+06	1.54844e+06	1.69626e+06	2.02209e+06	2.2856e+06	2.25088e+06	1.97421e+06	1.8436e+06	2.00467e+06	2.93566e+06	3.00399e+06	2.05033e+06	2.19217e+06	2.26195e+06	2.17472e+06	2.11306e+06	2.38703e+06	2.57749e+06	2.28088e+06	1.56286e+06	1.79906e+06	1.39508e+06	1.56422e+06	2.12068e+06
FALSE		Visnaginone	C11 H10 O4	Full match	No results	No results	Full match	0.04	206.058	7.009	2.67016e+06	14	0			7	13	13	DDA for preferred ion	FALSE	878915	794414	951331	1.04067e+06	937160	941535	1.00297e+06	1.03314e+06	820458	802514	1.14189e+06	984450	771910	824811	2.48912e+06	2.6229e+06	1.33883e+06	1.284e+06	963249	1.05759e+06	655613	632720	1.11006e+06	1.22293e+06	570396	658431	1.53178e+06	1.52026e+06	1.21025e+06
FALSE		Stigmatellin Y	C29 H40 O6	Full match	No results	No results	Full match	-4.83	484.28	8.84	2.46948e+06	1	0			7	4	4	DDA for preferred ion	FALSE	1.92463e+06	2.03208e+06	2.32579e+06	1.91711e+06	2.0486e+06	2.12897e+06	1.57722e+06	1.86401e+06	2.03586e+06	2.47965e+06	1.69028e+06	1.66696e+06	1.53105e+06	1.40375e+06	1.349e+06	1.2843e+06	2.10353e+06	1.81723e+06	2.19742e+06	2.11039e+06	644090	747011	1.74752e+06	2.10719e+06	1.06536e+06	1.02397e+06	1.22308e+06	1.43227e+06	1.40817e+06
FALSE			C14 H29 N3 O4	Full match	No results	No results	No results	-0.03	303.216	8.075	2.46713e+06	0	0			7	6	6	DDA for preferred ion	FALSE	611118	703011	1.70234e+06	1.90816e+06	2.27219e+06	2.1626e+06	743080	723685	1.01258e+06	990550	2.43454e+06	2.47254e+06	935313	989509	1.34048e+06	1.72777e+06	2.19667e+06	2.34594e+06	455199	428345	1.52487e+06	1.39444e+06	1.60561e+06	1.63862e+06	202153	261205	465243	448864	2.31779e+06
FALSE			C11 H26 N9 O6 P S	Full match	No results	No results	No results	1.25	443.147	6.157	2.68067e+06	0	0			7	8	7	DDA for preferred ion	FALSE	1.73526e+06	1.80259e+06	1.08282e+06	1.11722e+06	1.71287e+06	2.02419e+06	1.79662e+06	2.05863e+06	2.43898e+06	2.80596e+06	1.10482e+06	1.28082e+06	1.63748e+06	1.80762e+06	1.62966e+06	1.66747e+06	1.55536e+06	1.45005e+06	1.93137e+06	1.85795e+06	633847	689318	1.06236e+06	1.06643e+06	2.02835e+06	2.06498e+06	1.08177e+06	1.15203e+06	836648
FALSE			C32 H46 O4	Full match	No results	No results	No match	-4.48	494.337	8.778	2.68217e+06	2	0			7	14	13	DDA for preferred ion	FALSE	666774	784236	370973	324574	842431	872261	294854	333131	1.06854e+06	850320	291668	116833	2.69111e+06	2.20705e+06	831459	784505	192969	172373	86020.1	81720.3	91098.2	195339	149654	135257	324300	447906	133290	224526	80926.8
FALSE			C10 H16 N3 O P S	Full match	No results	No results	No match	-2.21	257.075	6.659	3.52614e+06	1	0			7	13	13	DDA for preferred ion	FALSE	66943.4	83711.7	68584.4	79454.4	363482	239890	89430.9	69584.3	3.51441e+06	2.70918e+06	69745.9	64331.9	65352.8	68677.1	2.47228e+06	2.80712e+06	630988	728943	62911.9	65307.6	1.41622e+06	1.33736e+06	111991	267887	67144	70453.1	552959	534138	66527.1
FALSE			C8 H7 Cl N2 O2 P2	Full match	No results	No results	No results	-2.86	259.966	0.841	2.70197e+06	0	0			7	5	4	DDA for preferred ion	FALSE	1.75126e+06	1.37969e+06	2.01586e+06	1.898e+06	2.53135e+06	2.66318e+06	1.78421e+06	2.00773e+06	2.10006e+06	1.45225e+06	1.73276e+06	2.61586e+06	1.97772e+06	1.77878e+06	1.79322e+06	1.63104e+06	2.59504e+06	2.55696e+06	2.12974e+06	1.57894e+06	1.56817e+06	1.9225e+06	2.44271e+06	2.29522e+06	2.1698e+06	2.17184e+06	2.41677e+06	2.52141e+06	2.14206e+06
FALSE			C12 H9 Cl2 O7 P S4	Full match	No results	No results	No results	0.85	493.835	0.824	3.75875e+06	0	0			7	11	11	No MS2	FALSE	2.73893e+06	2.61711e+06	1.7208e+06	1.90874e+06	2.55659e+06	2.4792e+06	3.32732e+06	3.12646e+06	1.20068e+06	1.39418e+06	2.54422e+06	2.15704e+06	2.62303e+06	2.64006e+06	2.67558e+06	2.65545e+06	2.06212e+06	2.60932e+06	3.72091e+06	3.24353e+06	2.92668e+06	2.74764e+06	1.91935e+06	1.8005e+06	3.66677e+06	2.68409e+06	3.38273e+06	3.4022e+06	2.7121e+06
FALSE				No results	No results	No results	No results		656.865	0.77	2.88401e+06	0	0			7	20	15	DDA for preferred ion	FALSE	2.10121e+06	2.45766e+06	2.32564e+06	2.77596e+06	1.88826e+06	2.72063e+06	1.80475e+06	1.94471e+06	2.17336e+06	1.32511e+06	1.92868e+06	3.22452e+06	2.8514e+06	2.34746e+06	2.10565e+06	2.74856e+06	1.65987e+06	2.15372e+06	2.08832e+06	2.61695e+06	1.92949e+06	2.83804e+06	2.41939e+06	3.24154e+06	2.56408e+06	3.03416e+06	1.39093e+06	2.08495e+06	2.01861e+06
FALSE			C4 H13 Cl N8 O2	Full match	No results	No results	No match	-0.91	240.085	6.596	2.74684e+06	1	0			7	8	8	DDA for preferred ion	FALSE	2.46317e+06	2.39245e+06	1.46027e+06	1.2619e+06	2.23698e+06	2.20918e+06	2.13944e+06	2.10837e+06	2.69112e+06	2.78118e+06	1.88119e+06	2.17567e+06	2.4426e+06	2.63547e+06	1.80569e+06	1.6781e+06	1.658e+06	1.79623e+06	1.74401e+06	1.4999e+06	1.2687e+06	1.22483e+06	1.67492e+06	1.60794e+06	1.85461e+06	2.22985e+06	1.23332e+06	1.67149e+06	1.28974e+06
FALSE			C19 H32 N2 O6	Full match	No results	No results	No results	3.92	384.228	8.759	2.72607e+06	0	0			7	9	9	DDA for preferred ion	FALSE	2.10026e+06	2.18534e+06	1.55664e+06	1.23546e+06	1.47336e+06	1.60887e+06	2.25057e+06	2.7332e+06	1.92713e+06	1.95196e+06	1.5864e+06	1.27069e+06	2.63408e+06	2.52621e+06	1.1841e+06	1.34959e+06	1.44722e+06	1.43933e+06	2.37196e+06	2.56836e+06	1.86862e+06	1.91847e+06	1.27734e+06	1.35198e+06	2.38992e+06	2.75664e+06	1.69637e+06	2.0675e+06	1.66523e+06
FALSE		FENAMIC ACID	C13 H11 N O2	Full match	No results	No results	Full match	0.16	213.079	6.215	2.75839e+06	3	0			7	9	5	DDA for preferred ion	FALSE	2.07465e+06	1.79769e+06	1.71348e+06	1.44047e+06	1.85752e+06	1.78599e+06	1.7295e+06	2.0156e+06	1.75689e+06	1.63581e+06	2.06546e+06	1.78539e+06	2.74179e+06	2.36878e+06	1.78383e+06	1.66812e+06	1.56951e+06	1.5705e+06	2.23227e+06	1.68305e+06	3.01304e+06	2.49627e+06	1.87221e+06	1.84369e+06	1.04389e+06	1.15298e+06	1.79112e+06	1.53759e+06	1.87208e+06
FALSE			C8 H4 N6 O17 P2 S2	Full match	No results	No results	No results	0.61	581.855	0.773	3.07568e+06	0	0			7	13	13	No MS2	FALSE	2.30265e+06	1.94755e+06	2.73214e+06	1.39863e+06	2.18615e+06	2.29456e+06	2.06171e+06	1.88973e+06	3.07843e+06	1.45821e+06	2.04397e+06	2.43344e+06	2.68902e+06	2.30301e+06	2.3056e+06	2.32209e+06	2.57909e+06	2.40044e+06	1.60785e+06	1.66997e+06	2.29591e+06	2.1816e+06	2.37098e+06	2.36038e+06	2.49133e+06	2.55556e+06	2.13726e+06	2.1371e+06	2.05144e+06
FALSE			C11 H11 N6 O9 P3 S5	Full match	No results	No results	No results	-0.48	623.84	0.779	3.79338e+06	0	0			7	10	10	DDA for preferred ion	FALSE	2.51921e+06	3.73527e+06	2.55052e+06	1.71399e+06	3.10691e+06	2.69513e+06	2.7724e+06	2.79531e+06	2.23054e+06	2.01235e+06	2.74319e+06	3.19498e+06	3.01177e+06	3.07661e+06	2.46778e+06	2.45452e+06	2.84791e+06	1.99078e+06	2.92463e+06	3.23308e+06	2.57196e+06	2.65197e+06	2.44172e+06	2.18775e+06	2.87789e+06	2.65971e+06	2.56717e+06	3.28883e+06	2.46732e+06
FALSE				No results	No results	No results	No results		917.731	0.728	2.57039e+06	0	0			7	13	13	DDA for other ion	FALSE	2.41232e+06	1.88077e+06	2.00488e+06	1.70848e+06	1.93952e+06	2.33385e+06	2.21975e+06	2.23611e+06	1.97489e+06	2.05803e+06	1.49464e+06	2.02132e+06	1.74634e+06	1.58676e+06	1.90731e+06	2.02938e+06	2.48144e+06	2.56642e+06	1.8247e+06	1.72847e+06	1.64923e+06	2.03152e+06	1.99902e+06	1.99303e+06	1.64226e+06	1.50518e+06	2.11843e+06	2.37139e+06	2.29597e+06
FALSE			C24 H51 N7 O2 S	Full match	No results	No results	No results	-1.22	501.382	8.852	2.74308e+06	0	0			7	7	6	DDA for preferred ion	FALSE	1.82988e+06	1.55237e+06	1.0198e+06	979461	1.24871e+06	1.39604e+06	401233	428589	1.10467e+06	934602	767671	515308	2.61433e+06	2.63877e+06	1.05552e+06	1.04213e+06	475634	612259	985704	1.01622e+06	158366	88624.7	527000	571451	1.12634e+06	1.20757e+06	281956	484566	589693
FALSE				No results	No results	No results	No results		475.068	0.884	4.72324e+06	0	0			7	11	9	DDA for preferred ion	FALSE	2.19695e+06	2.58019e+06	2.32826e+06	3.27869e+06	2.29846e+06	2.97576e+06	1.49211e+06	2.44817e+06	1.85576e+06	2.28591e+06	2.12365e+06	3.50036e+06	2.26578e+06	2.96843e+06	1.72553e+06	2.43005e+06	1.75546e+06	1.62055e+06	2.90697e+06	2.56925e+06	2.41215e+06	2.26741e+06	2.39164e+06	2.52274e+06	1.83861e+06	4.96201e+06	2.05131e+06	2.07835e+06	2.05068e+06
FALSE			C8 H13 N5 O2 S	Full match	No results	No results	No results	-3.13	243.078	5.711	2.9149e+06	0	0			7	8	7	DDA for preferred ion	FALSE	1.26645e+06	1.08111e+06	1.57669e+06	1.76125e+06	1.71742e+06	1.8836e+06	1.24829e+06	1.2899e+06	2.68412e+06	2.9869e+06	1.36903e+06	1.71776e+06	1.22884e+06	1.38266e+06	921905	1.0564e+06	2.27917e+06	2.2881e+06	926733	1.04072e+06	862475	893966	1.44905e+06	1.38373e+06	637187	611953	1.22411e+06	1.23224e+06	2.41259e+06
FALSE			C9 H16 N5 O2 P S	Full match	No results	No results	No results	-4.85	289.075	7.345	1.07556e+07	0	0			7	6	6	DDA for preferred ion	FALSE	1.16185e+06	1.02485e+06	6.70224e+06	6.46227e+06	5.22978e+06	5.44615e+06	723232	725118	4.30244e+06	4.53268e+06	6.25498e+06	6.46719e+06	1.19739e+06	1.32546e+06	2.79022e+06	2.53707e+06	1.06045e+07	1.07338e+07	964166	807179	1.51625e+06	1.52302e+06	6.33469e+06	6.6694e+06	937808	964702	832531	681581	9.64071e+06
FALSE			C26 H17 N3 O	Full match	No results	No results	No match	-3.66	387.136	7.216	2.67006e+06	1	0			7	9	5	DDA for preferred ion	FALSE	1.00226e+06	1.43204e+06	2.00212e+06	2.03491e+06	1.65141e+06	1.82503e+06	561317	576245	1.87529e+06	2.29175e+06	949588	1.30345e+06	1.42803e+06	1.3817e+06	1.07914e+06	1.39189e+06	1.17437e+06	1.49634e+06	1.54197e+06	1.9909e+06	1.4547e+06	1.49919e+06	2.41451e+06	2.8505e+06	1.63253e+06	1.54247e+06	412154	406883	573869
FALSE			C11 H21 Cl N4 O S	Full match	No results	No results	No results	0.18	292.113	9.121	2.64505e+06	0	0			7	21	10	DDA for preferred ion	FALSE	1.3333e+06	1.26161e+06	506280	555787	1.12545e+06	892775	2.40417e+06	2.52982e+06	715575	989195	576769	831209	2.10853e+06	2.00642e+06	906799	962172	743819	800799	1.4002e+06	1.4789e+06	556919	565017	428902	403955	727143	839121	1.28748e+06	1.42953e+06	398934
FALSE			C11 H4 N7 O17 P3 S	Full match	No results	No results	No results	0.76	630.86	0.771	2.48396e+06	0	0			7	11	11	No MS2	FALSE	1.73525e+06	1.77907e+06	1.38614e+06	1.28521e+06	1.86417e+06	1.57465e+06	1.9315e+06	2.22136e+06	1.74743e+06	1.34853e+06	1.41908e+06	1.56353e+06	2.31029e+06	1.87449e+06	1.99103e+06	1.68388e+06	1.63505e+06	1.49937e+06	1.99203e+06	2.345e+06	2.53219e+06	1.89902e+06	1.60059e+06	1.46865e+06	2.28212e+06	2.14342e+06	1.99675e+06	1.85025e+06	1.60817e+06
FALSE			C22 H13 N2 O2 P3 S5	Full match	No results	No results	No results	0.92	589.88	0.764	2.6319e+06	0	0			7	11	10	No MS2	FALSE	2.00503e+06	1.99819e+06	2.32799e+06	2.64485e+06	1.89469e+06	2.15084e+06	1.80574e+06	1.68472e+06	2.40487e+06	2.73159e+06	2.10751e+06	2.74828e+06	2.08404e+06	2.06707e+06	1.73007e+06	2.18601e+06	2.17208e+06	2.22832e+06	1.7686e+06	1.79223e+06	1.67393e+06	1.89401e+06	2.24541e+06	2.51553e+06	2.18062e+06	1.88289e+06	1.46629e+06	1.99482e+06	1.68567e+06
FALSE			C4 H11 Cl N4 O2 P2 S	Full match	No results	No results	No results	3.6	275.978	0.824	2.74738e+06	0	0			7	17	17	DDA for preferred ion	FALSE	1.40575e+06	1.6064e+06	2.69845e+06	2.70492e+06	1.92004e+06	1.18588e+06	1.3631e+06	1.44442e+06	2.1648e+06	2.45221e+06	1.6543e+06	2.47784e+06	1.77548e+06	2.10922e+06	1.75375e+06	1.53193e+06	1.68596e+06	1.34332e+06	1.58353e+06	1.58049e+06	1.72012e+06	2.1348e+06	1.70161e+06	2.01263e+06	1.5414e+06	1.87539e+06	1.7419e+06	1.61138e+06	1.76572e+06
FALSE			C8 H8 Cl N4 O6 P S5	Full match	No results	No results	No results	1.84	481.848	0.78	2.55163e+06	0	0			7	20	19	DDA for preferred ion	FALSE	1.33434e+06	1.71436e+06	1.42541e+06	1.27307e+06	1.57475e+06	1.96985e+06	2.11295e+06	1.57633e+06	1.42346e+06	1.35429e+06	1.33958e+06	1.52275e+06	1.35392e+06	1.65061e+06	1.91838e+06	2.18156e+06	2.38008e+06	1.41304e+06	1.41687e+06	1.91012e+06	1.37315e+06	1.49223e+06	1.81538e+06	1.50607e+06	1.9116e+06	1.4837e+06	1.62341e+06	2.01499e+06	1.80715e+06
FALSE			C26 H54 N6 S2	Full match	No results	No results	No results	-1.1	514.385	9.711	2.56064e+06	0	0			7	16	8	DDA for preferred ion	FALSE	595355	614305	947695	1.39255e+06	1.24279e+06	1.42023e+06	242330	420587	384194	581242	406082	716772	507496	440632	400728	473434	449857	452844	468713	842524	650386	758616	2.50624e+06	2.2604e+06	470764	535014	477251	627004	535603
FALSE			C4 H12 N8 S	Full match	No results	No match	No match	-3.29	204.09	6.123	2.65838e+06	12	0			7	10	10	DDA for preferred ion	FALSE	1.97106e+06	2.1414e+06	1.74688e+06	1.85118e+06	1.81053e+06	1.77278e+06	1.51756e+06	1.23567e+06	1.57481e+06	1.79351e+06	2.5248e+06	2.63722e+06	1.67562e+06	1.95433e+06	945131	872806	2.26585e+06	2.18076e+06	1.12704e+06	1.25429e+06	1.67166e+06	1.53215e+06	2.56001e+06	2.45821e+06	1.73705e+06	1.57673e+06	1.90112e+06	1.97448e+06	2.56982e+06
FALSE			C4 H6 Cl N4 O5 P3	Full match	No results	No results	No results	3.06	317.925	0.839	2.54174e+06	0	0			7	13	13	DDA for preferred ion	FALSE	2.17492e+06	1.64913e+06	1.72372e+06	1.73148e+06	2.26581e+06	2.59005e+06	1.84736e+06	1.78387e+06	1.63678e+06	1.55826e+06	2.22031e+06	2.3844e+06	1.91847e+06	2.08117e+06	2.25554e+06	1.81479e+06	1.80851e+06	2.27378e+06	1.93592e+06	1.62956e+06	1.47027e+06	1.86845e+06	2.05904e+06	2.31204e+06	2.27916e+06	2.47159e+06	2.08087e+06	2.29924e+06	1.98003e+06
FALSE			C6 H15 O7 P	Full match	No results	No results	No results	-0.11	230.056	7.41	2.57813e+06	0	0			7	5	4	DDA for preferred ion	FALSE	1.0229e+06	903758	1.66981e+06	1.71128e+06	1.4063e+06	1.61382e+06	847382	897671	2.53693e+06	2.25664e+06	1.61412e+06	1.48166e+06	1.01684e+06	967122	889374	644393	1.99317e+06	1.77425e+06	866487	705797	771150	728879	2.00484e+06	2.0272e+06	618815	817471	909828	1.03506e+06	1.38466e+06
FALSE			C24 H29 Cl N2 O2 S	Full match	No results	No results	No results	-0.67	444.164	7.588	2.65036e+06	0	0			7	8	8	DDA for preferred ion	FALSE	54235.3	52489.8	54454.6	48793.5	372604	423757	60680.7	56715.2	2.67922e+06	2.41902e+06	52905.7	51838.3	54533.1	54810.4	2.41122e+06	2.56076e+06	1.00589e+06	1.25252e+06	57196.5	54359.2	1.79497e+06	1.79014e+06	392121	422014	59529.7	54250.5	1.195e+06	1.17619e+06	51064.8
FALSE			C15 H4 Cl O14 P3 S4	Full match	No results	No results	No results	-0.79	663.738	0.786	2.92751e+06	0	0			7	17	17	No MS2	FALSE	2.53829e+06	1.69714e+06	2.1263e+06	2.37919e+06	1.38186e+06	1.98536e+06	1.86924e+06	2.13438e+06	2.06309e+06	1.45357e+06	2.27915e+06	1.83126e+06	1.36986e+06	2.56269e+06	2.56984e+06	2.43981e+06	1.99046e+06	1.62173e+06	2.68197e+06	2.36789e+06	2.86573e+06	2.4324e+06	2.34334e+06	2.30182e+06	2.75993e+06	2.70173e+06	1.97999e+06	1.56972e+06	1.66779e+06
FALSE				No results	No results	No results	No results		1329.71	0.771	2.58284e+06	0	0			7	9	8	No MS2	FALSE	1.97268e+06	2.07242e+06	1.53782e+06	1.43222e+06	1.50211e+06	1.75504e+06	2.12569e+06	2.00846e+06	1.42625e+06	1.38982e+06	1.42011e+06	2.11281e+06	2.41317e+06	2.29098e+06	1.65936e+06	2.16954e+06	1.37944e+06	1.45684e+06	2.17867e+06	2.34092e+06	1.95256e+06	2.02897e+06	1.55537e+06	1.61721e+06	2.359e+06	2.66852e+06	1.99897e+06	2.35265e+06	1.89273e+06
FALSE			C13 H25 N3 O4	Full match	No results	No results	No results	-0.03	287.185	7.024	2.76936e+06	0	0			7	5	4	DDA for preferred ion	FALSE	910352	872790	2.18651e+06	2.1232e+06	1.98817e+06	1.50528e+06	1.09098e+06	955464	1.9129e+06	2.00481e+06	1.51827e+06	1.58987e+06	735926	630117	1.2028e+06	1.3039e+06	2.83397e+06	2.66242e+06	1.30306e+06	1.24292e+06	862736	743652	2.58656e+06	2.09291e+06	1.04188e+06	1.17943e+06	680379	793646	2.40031e+06
FALSE			C21 H30 N6 O2	Full match	No results	No results	No match	0.74	398.243	8.464	2.58407e+06	1	0			7	10	10	DDA for preferred ion	FALSE	993528	935729	193067	247973	1.47403e+06	1.48784e+06	621792	604706	2.61003e+06	2.41848e+06	759682	825915	786158	778681	815111	917296	940612	725227	1.75388e+06	1.4337e+06	78505.9	80110.5	70369.6	83628.5	479054	588976	454163	461360	379182
FALSE			C3 H3 Cl4 N2 O16 P S	Full match	No results	No results	No results	-1.05	525.769	0.785	4.58528e+06	0	0			7	15	13	DDA for other ion	FALSE	3.92494e+06	1.85521e+06	2.28696e+06	3.32183e+06	3.06216e+06	2.70221e+06	3.04914e+06	3.06914e+06	2.34585e+06	3.43364e+06	2.45297e+06	2.74916e+06	3.33655e+06	3.50835e+06	3.58443e+06	3.44582e+06	2.65569e+06	2.86688e+06	2.28685e+06	2.90861e+06	4.22815e+06	3.8581e+06	2.7069e+06	3.23274e+06	3.29907e+06	4.53028e+06	2.93993e+06	3.12059e+06	2.5003e+06
FALSE			C14 H29 Cl O7	Full match	No results	No results	No results	-4.19	344.159	6.326	2.69449e+06	0	0			7	7	7	DDA for preferred ion	FALSE	2.14015e+06	2.29495e+06	2.45064e+06	1.98373e+06	2.34064e+06	2.54428e+06	1.36256e+06	1.69682e+06	2.60143e+06	2.59342e+06	1.82297e+06	2.16633e+06	2.06846e+06	2.13505e+06	2.49548e+06	2.40523e+06	2.03141e+06	2.14581e+06	2.58207e+06	2.49743e+06	2.35656e+06	2.01509e+06	2.57637e+06	2.6843e+06	1.98237e+06	1.99976e+06	1.51117e+06	1.40864e+06	1.67411e+06
FALSE			C22 H46 N6 S2	Full match	No results	No results	No results	-0.99	458.322	9.185	2.61338e+06	0	0			7	13	13	DDA for preferred ion	FALSE	2.54242e+06	2.55393e+06	329064	281293	542720	405658	264219	239436	284218	385664	399691	444595	389195	462891	268838	389463	371586	366916	440213	393601	358057	346206	236774	397157	258884	350171	201565	391799	380877
FALSE			C5 H20 Cl N8 O9 P S	Full match	No results	No results	No match	0.64	434.05	0.831	2.63717e+06	1	0			7	19	18	DDA for preferred ion	FALSE	2.17686e+06	1.95217e+06	2.45011e+06	2.43181e+06	2.08503e+06	1.84041e+06	2.09266e+06	1.90435e+06	2.22323e+06	2.84513e+06	1.52861e+06	2.25914e+06	2.29195e+06	1.9884e+06	1.86617e+06	2.46092e+06	1.74633e+06	2.20538e+06	1.97669e+06	1.32122e+06	1.49696e+06	2.19418e+06	1.60551e+06	2.17178e+06	1.91019e+06	2.16862e+06	1.55399e+06	1.7213e+06	1.64246e+06
FALSE		(3S)-3-{[(3S)-3-Aminobutanoyl]amino}-5-methylhexanoic acid	C11 H22 N2 O3	Full match	No results	No results	Full match	0.06	230.163	3.586	2.66464e+06	5	0			7	6	6	DDA for preferred ion	FALSE	1.55312e+06	1.50124e+06	1.40058e+06	1.47335e+06	1.30795e+06	1.22012e+06	1.62532e+06	1.43969e+06	1.98563e+06	1.74738e+06	2.2052e+06	2.09967e+06	2.62044e+06	2.57446e+06	1.68039e+06	1.53549e+06	1.22422e+06	1.15254e+06	810183	766037	1.36685e+06	1.51539e+06	2.04791e+06	2.07635e+06	1.84991e+06	1.69339e+06	2.03857e+06	2.01162e+06	1.89053e+06
FALSE			C H4 Br O P S3	Full match	No results	No results	No results	-0.44	237.834	0.803	2.62203e+06	0	0			7	7	6	DDA for preferred ion	FALSE	838345	845027	2.31869e+06	2.72886e+06	914085	1.02862e+06	823560	956051	2.24021e+06	2.77453e+06	930529	1.1583e+06	833659	1.088e+06	862332	1.02857e+06	1.34974e+06	1.24974e+06	452041	525704	643854	759079	1.49783e+06	1.58643e+06	835183	1.01518e+06	851662	808304	1.09881e+06
FALSE		1-(beta-D-ribofuranosyl)thymine	C10 H14 N2 O6	Full match	No results	No results	Full match	-3.36	258.084	7.432	2.62835e+06	3	0			7	15	7	DDA for preferred ion	FALSE	660800	770737	805447	783596	948453	1.33843e+06	743665	709698	2.25045e+06	2.92371e+06	302057	452142	611560	800551	535878	536415	615988	662916	1.19829e+06	1.15943e+06	179972	168968	358576	390942	479785	604902	212827	212030	199072
FALSE			C6 H23 N9 O4 S	Full match	No results	No results	No results	2.92	317.16	8.611	2.63056e+06	0	0			7	6	6	DDA for preferred ion	FALSE	1.9419e+06	1.97896e+06	2.13024e+06	2.0269e+06	1.92332e+06	1.67248e+06	1.86233e+06	1.46814e+06	1.36252e+06	1.19973e+06	2.34638e+06	2.21837e+06	1.29669e+06	1.40493e+06	2.33519e+06	2.29646e+06	1.71393e+06	1.53083e+06	1.22215e+06	1.3855e+06	1.2956e+06	1.56116e+06	1.47961e+06	1.58699e+06	669456	636231	2.65109e+06	2.37282e+06	1.70292e+06
FALSE			C9 H7 N2 O4 P3 S3	Full match	No results	No results	No results	0.03	395.878	0.755	2.48817e+06	0	0			7	11	8	DDA for preferred ion	FALSE	1.958e+06	1.56422e+06	1.82729e+06	1.4279e+06	1.95146e+06	1.78972e+06	2.10084e+06	1.91593e+06	2.72657e+06	1.64724e+06	2.19723e+06	1.5069e+06	1.85745e+06	1.61358e+06	2.63333e+06	1.89575e+06	2.27822e+06	2.2615e+06	1.73639e+06	2.08405e+06	1.94227e+06	1.76234e+06	1.7631e+06	1.68585e+06	1.62867e+06	1.72084e+06	2.35762e+06	1.97405e+06	1.95576e+06
FALSE			C32 H49 N5 O	Full match	No results	No results	No results	-2.32	519.393	8.432	2.65302e+06	0	0			7	5	5	DDA for preferred ion	FALSE	1.2793e+06	1.28213e+06	989117	1.08524e+06	1.4522e+06	1.3668e+06	1.34658e+06	1.30356e+06	2.61911e+06	2.62309e+06	850300	893695	1.10339e+06	1.17232e+06	1.24116e+06	1.05688e+06	1.09043e+06	923722	1.17522e+06	1.14667e+06	1.14955e+06	1.19056e+06	886389	1.00329e+06	676703	624257	685091	730531	970680
FALSE		{3-[Acetyl(hydroxy)amino]propyl}phosphonic acid	C5 H12 N O5 P	Full match	No results	No results	Full match	-0.1	197.045	6.333	6.64894e+06	2	0			7	7	7	DDA for preferred ion	FALSE	4.39551e+06	4.66453e+06	5.58965e+06	6.08342e+06	3.98529e+06	3.86128e+06	2.41272e+06	2.86966e+06	2.36458e+06	2.43561e+06	5.66448e+06	6.02853e+06	4.67259e+06	4.77757e+06	1.93492e+06	2.10695e+06	2.84324e+06	3.26736e+06	1.24548e+06	1.5116e+06	4.65134e+06	4.88918e+06	6.62468e+06	5.9336e+06	2.97276e+06	2.69246e+06	2.57499e+06	3.04052e+06	3.26872e+06
FALSE			C9 H29 N8 O7 P	Full match	No results	No results	No results	4.78	392.192	9.55	3.05421e+06	0	0			7	12	10	DDA for preferred ion	FALSE	1.8274e+06	1.65405e+06	1.34795e+06	1.34923e+06	2.27557e+06	2.31096e+06	3.12862e+06	2.76774e+06	1.44928e+06	1.46263e+06	1.56981e+06	2.07684e+06	3.06515e+06	2.74836e+06	2.71683e+06	2.4074e+06	1.79195e+06	1.86562e+06	2.57463e+06	2.9321e+06	2.15152e+06	1.88667e+06	1.39268e+06	1.13901e+06	2.25885e+06	2.3365e+06	2.79223e+06	2.1226e+06	1.83769e+06
FALSE			C22 H34 N6 O2	Full match	No results	No results	No results	1.07	414.275	8.694	2.80596e+06	0	0			7	25	25	DDA for preferred ion	FALSE	716845	893171	542210	292583	760075	656761	512698	456428	1.14125e+06	706176	635183	657107	677187	473551	595385	393941	923250	593173	666223	850838	231789	556344	899667	779695	2.7999e+06	2.81395e+06	1.03668e+06	653965	1.07662e+06
FALSE			C16 H41 N7 O2 S	Full match	No results	No results	No match	-1.77	395.304	8.249	3.17492e+06	1	0			7	8	8	DDA for preferred ion	FALSE	1.58273e+06	1.66771e+06	1.45871e+06	1.22326e+06	1.8466e+06	1.72588e+06	2.34462e+06	2.28069e+06	2.32779e+06	2.28354e+06	1.45717e+06	1.46646e+06	1.75936e+06	1.88068e+06	1.67684e+06	1.38446e+06	1.58514e+06	1.46343e+06	2.89863e+06	2.70168e+06	1.77137e+06	1.7449e+06	1.84312e+06	1.79049e+06	3.18088e+06	2.8207e+06	1.88755e+06	1.9455e+06	1.6904e+06
FALSE			C17 H29 N4 O4 P	Full match	No results	No results	No results	-3.49	384.191	7.786	3.13709e+08	0	0			7	25	16	DDA for preferred ion	FALSE	542263	442617	827149	738903	648375	780617	949636	826168	540649	576091	476100	394231	394401	430703	730216	608201	831824	825013	1.20522e+06	1.30571e+06	108473	98352.2	518827	491065	2.5521e+06	2.75294e+08	707569	852716	703859
FALSE			C3 H5 Cl3 N8 O18 P2 S2	Full match	No results	No results	No results	-0.13	671.77	0.783	2.89027e+06	0	0			7	22	20	No MS2	FALSE	2.10274e+06	1.92472e+06	1.58065e+06	1.73436e+06	1.80985e+06	1.62114e+06	1.85697e+06	1.70861e+06	1.79555e+06	1.69023e+06	1.71601e+06	1.5135e+06	2.1374e+06	1.58657e+06	2.44422e+06	1.6388e+06	1.84658e+06	2.17863e+06	2.11406e+06	1.73983e+06	2.12809e+06	2.01226e+06	1.99723e+06	1.49843e+06	2.16452e+06	2.7243e+06	2.04752e+06	1.95028e+06	1.81212e+06
FALSE			C10 H19 N O4 S	Full match	No results	No results	No results	-0.46	249.103	3.386	2.93103e+06	0	0			7	5	5	DDA for preferred ion	FALSE	692804	648685	1.32952e+06	1.17149e+06	1.00821e+06	1.0426e+06	1.11906e+06	1.10819e+06	2.93319e+06	2.88968e+06	581081	578665	588103	476446	722035	985285	1.96539e+06	1.80611e+06	1.27698e+06	1.3438e+06	361798	384492	897339	1.06557e+06	813236	760811	1.25764e+06	1.40581e+06	1.13224e+06
FALSE			C3 H3 Cl N6 O12 P2 S	Full match	No results	No results	No results	-2.62	443.868	0.736	2.94816e+06	0	0			7	7	6	DDA for preferred ion	FALSE	2.66379e+06	2.14609e+06	2.77733e+06	2.54334e+06	2.37911e+06	2.69948e+06	2.22629e+06	2.25227e+06	2.68239e+06	2.75852e+06	2.47747e+06	2.40626e+06	2.17298e+06	1.85745e+06	2.29567e+06	2.32396e+06	2.28909e+06	2.65493e+06	1.93585e+06	2.01936e+06	2.45915e+06	2.14709e+06	2.39371e+06	2.79122e+06	1.77976e+06	1.79405e+06	2.30375e+06	2.19832e+06	2.3469e+06
FALSE			C11 H6 N6	Full match	No results	No results	No results	1.28	222.066	8.066	2.90344e+06	0	0			7	6	5	DDA for preferred ion	FALSE	1.41607e+06	1.48858e+06	1.36674e+06	1.39415e+06	959181	1.15707e+06	1.04824e+06	1.06411e+06	2.20276e+06	2.13048e+06	1.67662e+06	1.86261e+06	984451	999512	756052	781292	957114	939129	1.02379e+06	1.26148e+06	2.95913e+06	2.82074e+06	1.72482e+06	1.70526e+06	1.9796e+06	2.16119e+06	1.0838e+06	1.08478e+06	927827
FALSE			C8 H6	Full match	No results	No results	No results	-0.8	102.047	6.373	2.90526e+06	0	0			7	4	4	DDA for preferred ion	FALSE	1.26918e+06	1.21257e+06	2.85042e+06	2.89909e+06	2.00181e+06	2.05672e+06	1.17841e+06	1.23123e+06	2.46113e+06	2.51951e+06	1.95471e+06	2.33056e+06	1.01595e+06	952822	747442	800303	2.01655e+06	2.06913e+06	899790	1.0245e+06	1.09754e+06	1.11883e+06	2.11182e+06	2.32719e+06	975122	1.02807e+06	1.16877e+06	1.09284e+06	1.9701e+06
FALSE			C7 H12 N6 O2	Full match	No results	No results	No results	1.25	212.102	5.06	2.90947e+06	0	0			7	6	6	DDA for preferred ion	FALSE	2.86342e+06	2.81394e+06	941467	1.08853e+06	1.6363e+06	1.85121e+06	2.17521e+06	2.09781e+06	1.53904e+06	1.8825e+06	1.64482e+06	1.40736e+06	1.72463e+06	2.04334e+06	2.83674e+06	2.94414e+06	1.31738e+06	1.43388e+06	1.78708e+06	1.5222e+06	643108	558762	833038	894147	1.25565e+06	1.0669e+06	810516	903070	822115
FALSE			C4 H6 N6 O	Full match	No results	No results	No results	1.85	154.061	4.621	2.91541e+06	0	0			7	12	11	DDA for preferred ion	FALSE	1.44053e+06	1.55984e+06	2.43913e+06	2.52415e+06	1.75566e+06	1.6978e+06	1.10377e+06	1.28502e+06	2.70207e+06	3.12603e+06	1.52751e+06	1.70449e+06	1.85586e+06	1.76028e+06	773599	800214	1.71801e+06	1.54186e+06	1.6915e+06	1.43889e+06	1.33911e+06	1.68465e+06	2.1255e+06	1.95238e+06	1.52058e+06	1.69928e+06	1.30306e+06	1.17865e+06	1.08501e+06
FALSE			C H3 Cl2 O4 P S5	Full match	No results	No results	No results	-0.23	339.775	0.802	3.11675e+06	0	0			7	7	7	DDA for preferred ion	FALSE	2.1083e+06	1.98473e+06	3.13546e+06	2.90369e+06	1.87462e+06	2.0327e+06	2.56957e+06	2.21631e+06	2.98299e+06	2.61596e+06	1.87168e+06	2.11816e+06	2.30149e+06	1.97914e+06	2.31149e+06	2.12403e+06	2.70547e+06	2.37228e+06	1.74479e+06	1.76135e+06	2.1567e+06	1.88751e+06	2.66491e+06	2.42463e+06	2.22711e+06	2.32515e+06	2.2651e+06	2.4836e+06	2.31739e+06
FALSE			C7 H12 N6 O3	Full match	No results	No results	No results	0.49	228.097	4.62	2.93484e+06	0	0			7	20	19	DDA for preferred ion	FALSE	163015	75094.5	551028	628014	89356.1	126025	550754	436074	152508	81353.5	233142	195959	208772	293059	161643	165737	269845	302672	393582	432521	463795	483122	164387	90926.8	348546	312512	2.89476e+06	2.87024e+06	79253.3
FALSE		2908	C5 H11 N	Full match	No results	No results	Full match	0.38	85.0892	7.216	3.90022e+06	1	0			7	6	6	DDA for preferred ion	FALSE	2.97572e+06	3.07243e+06	3.59752e+06	3.82035e+06	3.19723e+06	3.3417e+06	1.2123e+06	1.27849e+06	3.23536e+06	3.50867e+06	2.9871e+06	2.70435e+06	2.77352e+06	2.98136e+06	3.31558e+06	3.88198e+06	3.2116e+06	3.3884e+06	3.26048e+06	3.62147e+06	3.25745e+06	3.52529e+06	3.76394e+06	3.95678e+06	2.93166e+06	3.11853e+06	1.29474e+06	1.3134e+06	3.04551e+06
FALSE			C31 H44 O5	Full match	No results	No results	No results	-4.66	496.317	8.331	2.95163e+06	0	0			7	9	9	DDA for preferred ion	FALSE	1.39444e+06	1.51711e+06	1.3017e+06	1.48326e+06	1.83932e+06	2.05393e+06	1.58315e+06	2.10889e+06	2.68788e+06	2.4897e+06	1.45667e+06	1.53876e+06	2.94969e+06	2.58317e+06	2.22782e+06	2.18966e+06	1.07314e+06	1.05398e+06	710026	760575	1.28625e+06	1.58608e+06	1.21368e+06	1.22552e+06	968879	905786	1.25318e+06	836670	1.64931e+06
FALSE			C58 H117 N3 O18 P2 S3	Full match	No results	No results	No results	-0.41	1301.7	0.766	3.37585e+06	0	0			7	6	4	No MS2	FALSE	3.25222e+06	2.49709e+06	2.87626e+06	2.53065e+06	2.6159e+06	2.85078e+06	2.3534e+06	2.76321e+06	2.71528e+06	2.66955e+06	2.54427e+06	3.07565e+06	2.94899e+06	3.06363e+06	2.29043e+06	2.84316e+06	2.9665e+06	3.00206e+06	3.04933e+06	2.45548e+06	2.59853e+06	2.8535e+06	3.01571e+06	3.05785e+06	2.68723e+06	2.95387e+06	2.95336e+06	2.86679e+06	2.97916e+06
FALSE			C7 H9 N7 O	Full match	No results	No results	No results	1.31	207.087	5.857	8.23158e+06	0	0			7	3	3	DDA for preferred ion	FALSE	3.50892e+06	3.69674e+06	4.93706e+06	4.80372e+06	3.65003e+06	3.88704e+06	415789	551432	1.67292e+06	1.97504e+06	2.92356e+06	3.04368e+06	4.8755e+06	4.57729e+06	2.07194e+06	2.29232e+06	1.72299e+06	1.69547e+06	737318	740076	8.15509e+06	7.75984e+06	4.2267e+06	4.18773e+06	1.11469e+06	1.22458e+06	774083	664732	542324
FALSE			C11 H35 N10 O P3 S	Full match	No results	No results	No match	-1.97	448.192	6.36	2.48632e+06	1	0			7	8	8	DDA for preferred ion	FALSE	98430.5	121566	113861	122348	183165	134163	96615.3	93158.4	2.31392e+06	2.56983e+06	108114	121187	110965	124654	1.83236e+06	1.72452e+06	189203	173019	126008	132237	1.12032e+06	960197	112421	114035	119587	123751	264164	181357	107715
FALSE				No results	No results	No results	No results		1261.72	0.771	2.9729e+06	0	0			7	12	12	No MS2	FALSE	1.69797e+06	1.84763e+06	1.37464e+06	1.31965e+06	1.65586e+06	1.59567e+06	1.86494e+06	2.23245e+06	1.5248e+06	1.26903e+06	1.39594e+06	1.60278e+06	2.31022e+06	2.1347e+06	1.96137e+06	1.91562e+06	1.59725e+06	1.50436e+06	1.96563e+06	2.18786e+06	2.04926e+06	1.91167e+06	1.64844e+06	1.49564e+06	2.96729e+06	2.17562e+06	2.32365e+06	1.87081e+06	1.57411e+06
FALSE			C20 H20 N2 O6 S	Full match	No results	No results	No results	1.78	416.105	6.902	2.97846e+06	0	0			7	6	6	DDA for preferred ion	FALSE	1.23947e+06	1.18096e+06	555748	575739	694879	674536	402860	442619	352851	313425	1.52895e+06	1.73229e+06	1.72564e+06	1.80075e+06	871538	956942	393276	394970	595500	606913	741313	525972	2.75659e+06	2.93468e+06	493769	414717	684692	674412	775634
FALSE		Metabutethamine	C13 H20 N2 O2	Full match	No results	No results	Full match	-0.15	236.152	8.011	2.98231e+06	4	0			7	8	8	DDA for preferred ion	FALSE	2.4398e+06	2.24218e+06	2.07034e+06	1.82481e+06	1.89495e+06	1.72331e+06	2.17294e+06	2.02895e+06	1.50579e+06	1.72884e+06	1.93779e+06	1.89218e+06	2.97785e+06	2.88069e+06	1.78564e+06	2.36077e+06	1.58649e+06	1.39667e+06	1.57062e+06	1.77308e+06	2.4582e+06	2.71911e+06	1.55009e+06	1.7935e+06	1.05571e+06	876344	2.02134e+06	1.83132e+06	1.93662e+06
FALSE			C10 H8 Cl N2 O3 P S4	Full match	No results	No results	No results	-2.85	397.883	0.78	2.88429e+06	0	0			7	10	9	DDA for preferred ion	FALSE	1.69762e+06	2.19081e+06	1.61166e+06	1.44715e+06	2.2935e+06	1.55199e+06	1.8316e+06	1.50107e+06	2.95157e+06	1.93679e+06	1.74689e+06	2.16639e+06	2.21208e+06	1.7268e+06	1.46422e+06	1.60831e+06	2.3551e+06	1.83511e+06	1.45167e+06	1.5123e+06	1.5042e+06	1.76405e+06	1.75264e+06	1.73459e+06	1.69966e+06	1.70728e+06	1.57556e+06	1.77275e+06	2.90796e+06
FALSE		ISOCROMADURINE	C16 H23 N O5	Full match	No results	No results	Full match	0.35	309.158	3.937	2.88374e+06	1	0			7	5	5	DDA for preferred ion	FALSE	1.23733e+06	1.21479e+06	1.27675e+06	1.23211e+06	1.68054e+06	1.65255e+06	2.10578e+06	2.27974e+06	691790	653946	1.42043e+06	1.34647e+06	1.70397e+06	1.75584e+06	2.88668e+06	2.72369e+06	1.36306e+06	1.27804e+06	970024	873388	765607	742241	739177	782063	1.62025e+06	2.01401e+06	1.55091e+06	1.42907e+06	1.75939e+06
FALSE			C13 H36 N8 O4 S	Full match	No results	No results	No results	2.58	400.259	8.82	2.88243e+06	0	0			7	7	5	DDA for preferred ion	FALSE	1.28579e+06	1.37859e+06	970733	849010	2.21791e+06	2.38583e+06	754418	658397	3.03864e+06	2.71005e+06	1.74791e+06	1.69628e+06	1.4876e+06	1.57211e+06	1.1644e+06	985346	1.41082e+06	1.34574e+06	2.47259e+06	2.52611e+06	145144	195408	280443	212471	1.30157e+06	1.27581e+06	1.19351e+06	1.04625e+06	913096
FALSE			C20 H6 O7 P2 S3	Full match	No results	No results	No results	0.89	515.876	0.756	2.53815e+06	0	0			7	7	7	No MS2	FALSE	2.0598e+06	1.88601e+06	2.04269e+06	2.35294e+06	1.79832e+06	2.09037e+06	1.83385e+06	1.97105e+06	2.45707e+06	2.22302e+06	1.81382e+06	2.07438e+06	1.86362e+06	1.68186e+06	1.94884e+06	1.94464e+06	2.3488e+06	2.40347e+06	1.83352e+06	1.70284e+06	1.70105e+06	1.78854e+06	2.25872e+06	2.26192e+06	1.81292e+06	1.89717e+06	1.40836e+06	1.76879e+06	1.78881e+06
FALSE				No results	No results	No results	No results		650.848	0.767	2.88903e+06	0	0			7	10	6	No MS2	FALSE	2.46075e+06	2.19754e+06	2.42053e+06	2.43253e+06	2.19989e+06	2.50132e+06	2.28287e+06	2.242e+06	2.2223e+06	2.60064e+06	2.00712e+06	2.70127e+06	2.40918e+06	2.76773e+06	2.28413e+06	2.58335e+06	2.28139e+06	2.40447e+06	2.60463e+06	2.21728e+06	2.00864e+06	2.86024e+06	2.71606e+06	2.90166e+06	2.19413e+06	2.59665e+06	2.55523e+06	2.42227e+06	2.67395e+06
FALSE			C4 H8 N9 P S	Full match	No results	No results	No results	1.83	245.037	6.095	5.57597e+06	0	0			7	7	6	DDA for preferred ion	FALSE	625917	744837	5.52782e+06	5.67726e+06	1.19339e+06	1.3042e+06	328705	249331	4.68466e+06	5.38136e+06	881782	1.14951e+06	408521	409586	393242	328178	2.48469e+06	2.81458e+06	352977	290524	437916	431829	2.11535e+06	2.00655e+06	385954	390231	446497	356133	1.10695e+06
FALSE			C13 H24 N6 O S	Full match	No results	No results	No match	-1.55	312.173	8.051	2.80722e+06	11	0			7	7	6	DDA for preferred ion	FALSE	1.72093e+06	1.70895e+06	959976	1.1143e+06	1.96822e+06	1.95135e+06	843683	778309	2.97799e+06	2.44969e+06	856135	989541	1.46578e+06	1.44487e+06	611122	507082	1.34432e+06	1.37912e+06	1.25151e+06	1.22156e+06	1.08021e+06	1.05575e+06	1.29271e+06	1.0692e+06	1.20851e+06	1.40336e+06	410967	708686	1.66649e+06
FALSE			C10 H21 N2 P3	Full match	No results	No results	No results	4.52	262.093	5.316	2.80935e+06	0	0			7	8	8	DDA for preferred ion	FALSE	470921	468808	913245	846872	760795	780579	536214	498513	593086	631663	859805	960725	530644	516809	2.7231e+06	2.82965e+06	1.03444e+06	1.02588e+06	350133	328550	432412	523290	812217	782277	567213	621884	467898	473121	1.20336e+06
FALSE		6-[(6-Aminohexanoyl)amino]hexanoic acid	C12 H24 N2 O3	Full match	No results	No results	Full match	0.02	244.179	4.282	2.81608e+06	6	0			7	7	6	DDA for preferred ion	FALSE	1.93564e+06	1.86776e+06	1.47504e+06	1.54415e+06	833240	976872	435546	372040	725354	789200	2.72339e+06	2.9263e+06	1.86297e+06	2.11415e+06	689363	794571	591726	523787	232093	232181	1.3336e+06	1.45125e+06	2.17401e+06	2.26159e+06	518429	568940	736521	700240	642944
FALSE		2-Iminio-5-[(1R)-1-(1H-indol-3-yl)ethyl]-4-oxo-1,3-oxazolidin-5-ide	C13 H13 N3 O2	Full match	No results	No results	Full match	0.08	243.101	7.695	2.45536e+06	2	0			7	6	5	DDA for preferred ion	FALSE	1.3515e+06	1.61206e+06	1.58033e+06	1.57195e+06	1.28219e+06	1.3602e+06	1.10968e+06	1.05148e+06	1.14664e+06	1.32677e+06	2.16728e+06	2.34225e+06	2.00821e+06	2.07003e+06	1.46078e+06	1.38425e+06	1.05574e+06	930200	1.1091e+06	1.07142e+06	2.4118e+06	2.0191e+06	1.49599e+06	1.5716e+06	783179	842086	1.00157e+06	1.11919e+06	1.14677e+06
FALSE			C15 H18 N4 O P2 S2	Full match	No results	No results	No results	-0.34	396.04	0.869	2.82295e+06	0	0			7	16	8	DDA for preferred ion	FALSE	2.51386e+06	2.19269e+06	1.72636e+06	1.93894e+06	1.88038e+06	1.54813e+06	1.68202e+06	1.70056e+06	1.60533e+06	1.27393e+06	3.18741e+06	2.36499e+06	2.10141e+06	1.79502e+06	2.26187e+06	2.03255e+06	1.8288e+06	1.7332e+06	2.09806e+06	1.54102e+06	2.96353e+06	2.07923e+06	2.33177e+06	2.15426e+06	2.59218e+06	2.33466e+06	1.84054e+06	1.95365e+06	1.71774e+06
FALSE			C11 H11 N7 O	Full match	No results	No results	No match	1.15	257.103	7.439	2.82829e+06	2	0			7	5	4	DDA for preferred ion	FALSE	1.48311e+06	1.40735e+06	1.91383e+06	1.57839e+06	2.41137e+06	2.53045e+06	2.01799e+06	1.82647e+06	2.37598e+06	2.33747e+06	1.93794e+06	2.0145e+06	1.5661e+06	1.55649e+06	1.2142e+06	1.00158e+06	2.06456e+06	2.18564e+06	885873	862754	1.18025e+06	1.13054e+06	1.60327e+06	1.54706e+06	952114	904660	1.25094e+06	1.2355e+06	2.84381e+06
FALSE			C15 H10 N2 O S	Full match	No results	No results	No results	0.33	266.051	0.877	2.83542e+06	0	0			7	12	11	DDA for preferred ion	FALSE	2.01819e+06	2.32401e+06	2.20427e+06	2.38756e+06	2.38513e+06	2.2647e+06	1.96843e+06	2.26413e+06	2.49408e+06	2.44763e+06	2.24407e+06	2.15467e+06	1.9089e+06	2.06991e+06	2.18816e+06	2.46553e+06	2.32029e+06	2.69716e+06	2.55863e+06	2.03006e+06	2.06939e+06	2.00964e+06	2.816e+06	2.46657e+06	2.68367e+06	2.62145e+06	2.62614e+06	2.67463e+06	2.74297e+06
FALSE			C13 H3 N2 O P	Full match	No results	No results	No results	-1.96	233.998	7.214	2.93418e+06	0	0			7	9	9	DDA for preferred ion	FALSE	1.95059e+06	1.8404e+06	2.14012e+06	2.34442e+06	1.98213e+06	2.38916e+06	2.03321e+06	1.97966e+06	2.69847e+06	2.68715e+06	1.65938e+06	1.65864e+06	2.2081e+06	2.13658e+06	1.89349e+06	1.71602e+06	2.17066e+06	1.80189e+06	2.03459e+06	2.08532e+06	2.03454e+06	2.10421e+06	2.61514e+06	2.88996e+06	2.11163e+06	2.42835e+06	1.57569e+06	1.51559e+06	980614
FALSE			C5 H8 N9 O7 P	Full match	No results	No results	No match	3.98	337.03	6.929	2.84573e+06	1	0			7	6	6	DDA for preferred ion	FALSE	802198	839311	1.54939e+06	1.42174e+06	1.64194e+06	1.48077e+06	581199	595509	1.19026e+06	1.14793e+06	1.41281e+06	1.22448e+06	885754	813165	1.1068e+06	1.10866e+06	2.23775e+06	2.22643e+06	675293	696345	845658	804510	1.3141e+06	1.37065e+06	831759	799031	543540	401695	2.4567e+06
FALSE			C13 H19 Cl2 N4 O12 P S	Full match	No results	No results	No results	0.93	555.984	0.824	2.85175e+06	0	0			7	12	10	DDA for preferred ion	FALSE	2.15794e+06	2.32572e+06	1.50382e+06	1.75513e+06	2.10678e+06	1.87129e+06	2.18087e+06	2.10091e+06	1.28199e+06	1.80291e+06	1.79278e+06	2.22194e+06	2.08631e+06	2.57046e+06	2.16973e+06	2.02428e+06	1.88932e+06	1.9905e+06	2.44807e+06	2.91957e+06	2.24334e+06	2.00467e+06	1.89104e+06	1.57115e+06	2.66877e+06	2.78871e+06	2.59632e+06	2.85272e+06	2.02744e+06
FALSE		1-Pentofuranosyl-2,4(1H,3H)-pyrimidinedione	C9 H12 N2 O6	Full match	No results	Full match	Full match	-2.91	244.069	7.06	2.45188e+06	4	0			7	9	9	DDA for preferred ion	FALSE	402799	537249	1.92358e+06	2.02384e+06	739574	748657	92472.9	176168	2.35341e+06	2.48488e+06	372908	466073	680942	680707	308889	271439	899513	998460	291314	299322	593349	625986	1.42232e+06	1.34491e+06	330429	400939	99443.4	72600.4	121740
FALSE			C5 H7 Cl O6 P2	Full match	No results	No results	No results	3.67	259.942	0.793	2.85429e+06	0	0			7	20	5	DDA for preferred ion	FALSE	2.20979e+06	2.5815e+06	2.11919e+06	1.79384e+06	2.67711e+06	2.20658e+06	2.05741e+06	2.24021e+06	1.67869e+06	1.8027e+06	2.06272e+06	2.07558e+06	2.30907e+06	2.14129e+06	2.75177e+06	2.07477e+06	2.11316e+06	2.24911e+06	2.25776e+06	2.52194e+06	2.44996e+06	2.40907e+06	2.52585e+06	2.05978e+06	2.45634e+06	2.2559e+06	2.68793e+06	2.19821e+06	2.21634e+06
FALSE			C18 H27 N5 O3	Full match	No results	No results	No results	-3.65	361.21	4.389	2.86996e+06	0	0			7	13	13	DDA for preferred ion	FALSE	988761	867934	595484	500451	1.42145e+06	1.26426e+06	1.21436e+06	1.1319e+06	2.8587e+06	2.87303e+06	574629	687331	1.59422e+06	1.69777e+06	640529	678054	795952	773947	750588	680458	312904	295326	600875	483122	525621	517592	405975	366102	345530
FALSE			C22 H44 N6 O2 S	Full match	No results	No results	No match	-1.38	456.324	8.43	5.70087e+06	1	0			7	10	7	DDA for preferred ion	FALSE	2.47511e+06	2.29024e+06	1.92053e+06	2.38781e+06	2.71843e+06	2.78746e+06	2.64769e+06	2.24474e+06	1.88578e+06	6.27622e+06	1.54986e+06	1.5182e+06	2.41516e+06	2.50776e+06	2.18631e+06	2.86619e+06	1.61658e+06	1.94478e+06	1.87953e+06	2.09013e+06	1.87008e+06	2.04277e+06	1.64722e+06	1.61839e+06	1.61933e+06	1.73652e+06	1.34368e+06	1.32428e+06	1.95842e+06
FALSE				No results	No results	No results	No results		1063.71	0.758	2.8893e+06	0	0			7	5	5	DDA for other ion	FALSE	2.53865e+06	2.22877e+06	2.24002e+06	2.22927e+06	2.39365e+06	2.17278e+06	2.85548e+06	2.5942e+06	2.42992e+06	2.12228e+06	2.29523e+06	2.24414e+06	2.50016e+06	2.22728e+06	2.32907e+06	2.33087e+06	2.53773e+06	2.54355e+06	2.27531e+06	2.39692e+06	2.44458e+06	2.35806e+06	2.43595e+06	2.30794e+06	2.10826e+06	2.22767e+06	2.41324e+06	2.50809e+06	2.43905e+06
FALSE				No results	No results	No results	No results		213.829	0.804	3.44103e+06	0	0			7	9	9	DDA for preferred ion	FALSE	2.4465e+06	2.44802e+06	3.41117e+06	3.4791e+06	2.38568e+06	2.38505e+06	2.68859e+06	2.42193e+06	3.36323e+06	3.172e+06	2.1049e+06	2.93967e+06	2.10682e+06	2.59665e+06	2.20261e+06	2.21583e+06	2.6416e+06	2.45395e+06	2.42569e+06	2.28015e+06	2.42235e+06	2.19854e+06	2.71924e+06	3.4376e+06	2.41647e+06	2.49508e+06	2.92259e+06	2.90572e+06	2.19729e+06
FALSE			C19 H35 O P3	Full match	No results	No results	No results	3.21	372.191	7.851	2.87641e+06	0	0			6	13	12	DDA for preferred ion	FALSE	1.20157e+06	566442	846225	614520	807315	630467	409188	490202	2.00567e+06	1.65149e+06	604652	689650	1.13682e+06	665034	579522	553577	709159	615264	737047	699692	647016	945350	638804	701038	1.77189e+06	2.8203e+06	670582	705310	953321
FALSE			C21 H17 Cl N P	Full match	No results	No results	No match	3.69	349.08	6.371	2.39905e+06	1	0			7	3	3	DDA for preferred ion	FALSE	1.20684e+06	1.10214e+06	2.18534e+06	2.37402e+06	1.83035e+06	1.77335e+06	1.29113e+06	1.29163e+06	2.33228e+06	1.99083e+06	1.67027e+06	1.62798e+06	930039	999211	1.00116e+06	1.09118e+06	1.4449e+06	1.68818e+06	1.12635e+06	1.13716e+06	1.26852e+06	1.14336e+06	2.33115e+06	1.94144e+06	1.127e+06	1.24137e+06	1.22268e+06	1.39079e+06	1.38244e+06
FALSE			C3 H5 Cl N2 O9	Full match	No results	No results	No match	4.43	247.969	0.734	3.30977e+06	1	0			7	10	10	DDA for preferred ion	FALSE	2.53162e+06	1.79425e+06	2.49164e+06	2.92869e+06	2.51592e+06	2.88192e+06	2.64332e+06	2.19176e+06	2.31592e+06	3.27428e+06	2.43512e+06	2.645e+06	2.13683e+06	2.47726e+06	2.78453e+06	2.73543e+06	2.6967e+06	3.31998e+06	2.41268e+06	2.34398e+06	2.23152e+06	2.33381e+06	2.51851e+06	2.63149e+06	2.08052e+06	2.21581e+06	2.21968e+06	2.3038e+06	2.82778e+06
FALSE				No results	No results	No results	No results		667.828	0.758	3.58893e+06	0	0			7	5	5	DDA for preferred ion	FALSE	3.08451e+06	2.73228e+06	3.35182e+06	2.78521e+06	2.37433e+06	2.44359e+06	3.3682e+06	2.5372e+06	2.97053e+06	3.04225e+06	2.57361e+06	2.81704e+06	2.53126e+06	2.60187e+06	2.90907e+06	3.07523e+06	3.59984e+06	3.08041e+06	2.22379e+06	2.03856e+06	2.76767e+06	2.78532e+06	2.90011e+06	2.39666e+06	2.25258e+06	2.74697e+06	2.86135e+06	2.53172e+06	2.40382e+06
FALSE			C11 H22 N2 O2 P2 S2	Full match	No results	No match	No match	-4.23	340.058	5.399	3.59637e+06	8	0			7	6	6	DDA for preferred ion	FALSE	123196	117445	778106	754769	645454	619867	326399	164405	386776	474797	622844	830710	314165	262893	3.62277e+06	3.08354e+06	925033	886748	182491	127597	184452	107647	657812	613688	140148	130284	368754	283701	1.47458e+06
FALSE			C16 H3 N4 O12 P3 S2	Full match	No results	No results	No results	0.42	599.84	0.756	3.59802e+06	0	0			7	10	9	DDA for preferred ion	FALSE	2.98815e+06	2.58998e+06	3.12737e+06	2.38539e+06	3.77554e+06	2.31089e+06	3.32259e+06	2.87829e+06	3.23737e+06	2.26625e+06	2.27946e+06	2.39889e+06	2.66436e+06	2.56946e+06	2.48036e+06	2.57201e+06	3.1315e+06	3.16633e+06	2.71668e+06	2.8743e+06	3.02765e+06	2.34719e+06	3.25615e+06	2.71975e+06	2.68976e+06	2.26909e+06	3.45633e+06	2.70167e+06	2.89054e+06
FALSE			C2 H5 Cl N8 O2	Full match	No results	No results	No match	-0.91	208.022	0.724	4.40083e+06	1	0			7	18	17	DDA for preferred ion	FALSE	3.01241e+06	3.57303e+06	3.87411e+06	2.94248e+06	3.3413e+06	3.4347e+06	3.66544e+06	2.75704e+06	3.61439e+06	2.98429e+06	3.50035e+06	3.08354e+06	3.32405e+06	3.15098e+06	3.08704e+06	3.26359e+06	3.11061e+06	3.88133e+06	3.37704e+06	2.88052e+06	3.83766e+06	2.98415e+06	2.9483e+06	2.80411e+06	2.92024e+06	2.88923e+06	3.98548e+06	3.13477e+06	4.49213e+06
FALSE		Tiglylcarnitine	C12 H21 N O4	Full match	No results	No results	Full match	-0.22	243.147	4.765	4.40403e+06	2	0			7	6	6	DDA for preferred ion	FALSE	2.32214e+06	2.2558e+06	1.43355e+06	1.40658e+06	1.98767e+06	2.1732e+06	1.95211e+06	2.09053e+06	4.29138e+06	4.02765e+06	1.28782e+06	1.44203e+06	1.67769e+06	1.83309e+06	1.27719e+06	1.42587e+06	1.59421e+06	1.43592e+06	2.13478e+06	2.09666e+06	583969	834257	938944	1.24341e+06	2.28355e+06	1.80927e+06	879195	784382	871588
FALSE			C15 H19 N O6	Full match	No results	No results	No results	0.32	309.121	2.642	1.2213e+07	0	0			7	6	3	DDA for preferred ion	FALSE	2.95008e+06	3.94653e+06	5.65668e+06	5.92267e+06	4.90385e+06	5.09459e+06	4.31915e+06	5.72058e+06	6.12206e+06	8.64944e+06	4.0668e+06	4.93163e+06	4.5434e+06	5.5397e+06	4.26626e+06	4.46813e+06	8.6471e+06	1.22969e+07	4.52183e+06	5.46376e+06	1.8356e+06	1.9241e+06	5.31251e+06	5.91493e+06	5.04366e+06	4.04684e+06	3.93372e+06	4.00131e+06	6.79558e+06
FALSE		Ethinylestradiol	C20 H24 O2	Full match	No results	No results	Full match	0.01	296.178	8.112	4.42104e+06	8	0			7	9	9	DDA for preferred ion	FALSE	1.99844e+06	1.99934e+06	2.0028e+06	1.95515e+06	2.85126e+06	2.60924e+06	886275	901026	4.42721e+06	4.35327e+06	1.74144e+06	1.5326e+06	3.65007e+06	3.88802e+06	866395	750668	2.03639e+06	2.15857e+06	1.77626e+06	1.76594e+06	1.90436e+06	2.16848e+06	2.17831e+06	2.31005e+06	1.60474e+06	1.57489e+06	1.3432e+06	1.44474e+06	3.20562e+06
FALSE			C18 H24 N6	Full match	No results	No results	No results	1.09	324.207	9.383	2.12059e+06	0	0			7	12	10	DDA for preferred ion	FALSE	2.18513e+06	1.74405e+06	1.02275e+06	924028	1.20783e+06	2.0211e+06	2.16633e+06	1.72663e+06	606742	571401	915625	995866	2.12977e+06	1.85167e+06	1.58835e+06	1.75515e+06	662173	769459	1.31278e+06	1.15932e+06	1.16788e+06	1.28206e+06	838928	653864	1.05186e+06	842809	1.5067e+06	956160	877337
FALSE			C12 H25 N2 O2 P S4	Full match	No results	No results	No results	0.57	388.054	0.99	5.27808e+06	0	0			7	11	3	DDA for other ion	FALSE	4.34423e+06	4.76309e+06	3.58471e+06	3.40135e+06	4.87054e+06	4.24766e+06	4.47022e+06	5.40916e+06	4.30624e+06	3.87896e+06	4.6091e+06	4.2015e+06	4.29244e+06	5.05073e+06	4.12151e+06	5.5333e+06	4.37985e+06	3.9262e+06	2.82608e+06	4.63064e+06	3.45421e+06	3.6327e+06	3.51942e+06	3.06815e+06	3.32471e+06	3.73735e+06	3.99742e+06	4.11869e+06	5.02649e+06
FALSE			C6 H6 Cl N2 O3 P3 S2	Full match	No results	No results	No results	3.72	345.873	0.783	4.54681e+06	0	0			7	10	8	DDA for preferred ion	FALSE	3.98729e+06	4.41496e+06	3.33772e+06	3.77827e+06	3.5208e+06	4.15156e+06	4.44125e+06	3.96967e+06	3.83568e+06	4.2853e+06	3.9505e+06	4.19443e+06	4.10521e+06	4.537e+06	4.12563e+06	4.14355e+06	3.92868e+06	4.24e+06	2.72488e+06	4.07206e+06	4.01578e+06	4.08364e+06	3.96154e+06	3.87759e+06	4.37651e+06	4.16305e+06	2.82182e+06	4.40799e+06	3.28229e+06
FALSE		Azanidazole	C10 H10 N6 O2	Full match	No results	No results	Full match	0.91	246.087	7.889	7.20695e+06	1	0			7	6	4	DDA for preferred ion	FALSE	6.33522e+06	6.11797e+06	4.55878e+06	4.26396e+06	4.05228e+06	3.48799e+06	4.51199e+06	4.02808e+06	4.39575e+06	3.97834e+06	6.45755e+06	6.87687e+06	5.12364e+06	5.09265e+06	4.01085e+06	3.74219e+06	4.22781e+06	4.53407e+06	4.17871e+06	4.25294e+06	4.37478e+06	4.19857e+06	4.52518e+06	4.68848e+06	4.50145e+06	4.15072e+06	3.80154e+06	3.70997e+06	4.52992e+06
FALSE			C4 H5 Cl3 N8 O2 P2	Full match	No results	No results	No results	2.01	363.908	0.82	4.4499e+06	0	0			7	10	10	DDA for preferred ion	FALSE	3.94749e+06	3.81698e+06	2.97246e+06	2.70671e+06	3.58699e+06	3.85363e+06	3.68597e+06	4.45806e+06	3.03548e+06	2.65318e+06	3.16299e+06	3.76557e+06	3.45771e+06	4.13e+06	3.39322e+06	2.85146e+06	3.0659e+06	2.85756e+06	4.09366e+06	3.61979e+06	3.26703e+06	3.04896e+06	3.34848e+06	3.30012e+06	3.81723e+06	3.82416e+06	4.28018e+06	4.45478e+06	3.33929e+06
FALSE			C7 H4 N6 O	Full match	No results	No results	No results	1.57	188.045	5.758	4.45221e+06	0	0			7	6	6	DDA for preferred ion	FALSE	2.2839e+06	2.3183e+06	3.64778e+06	3.68918e+06	1.89686e+06	2.58497e+06	2.57443e+06	2.35555e+06	1.14004e+06	984782	2.56102e+06	3.02157e+06	3.85567e+06	3.55404e+06	3.97859e+06	4.50962e+06	1.94192e+06	2.18631e+06	1.03901e+06	1.12965e+06	2.0043e+06	1.72223e+06	2.32885e+06	2.20516e+06	2.31251e+06	2.64224e+06	3.73635e+06	3.51853e+06	2.38846e+06
FALSE		L-(+)-Leucine	C6 H13 N O2	Full match	No results	Not the top hit	Full match	-0.87	131.095	0.869	4.63957e+06	18	0			7	10	9	DDA for preferred ion	FALSE	2.94847e+06	3.0125e+06	3.44547e+06	3.30923e+06	2.75879e+06	2.29743e+06	2.72762e+06	2.33652e+06	2.65968e+06	2.01107e+06	1.94923e+06	2.43924e+06	3.07231e+06	3.32857e+06	2.24377e+06	2.04716e+06	3.13297e+06	2.71113e+06	2.11944e+06	2.14385e+06	1.93415e+06	1.90747e+06	2.95094e+06	2.77002e+06	1.56332e+06	1.57669e+06	2.8137e+06	2.26431e+06	4.67066e+06
FALSE				No results	No results	No results	No results		557.633	0.8	2.09529e+06	0	0			7	6	5	No MS2	FALSE	1.46282e+06	1.5128e+06	965643	1.24317e+06	1.52642e+06	1.5987e+06	1.76673e+06	1.61371e+06	942681	910436	1.48027e+06	1.60946e+06	1.50679e+06	1.63125e+06	1.71043e+06	1.66979e+06	1.51235e+06	1.24386e+06	1.89873e+06	1.66749e+06	1.50197e+06	1.42384e+06	1.37718e+06	1.41788e+06	1.63195e+06	1.57199e+06	2.12049e+06	2.09026e+06	1.74586e+06
FALSE			C8 H15 Br2 N2 O11 P3 S3	Full match	No results	No results	No results	-0.13	661.742	0.786	4.48474e+06	0	0			7	12	11	DDA for preferred ion	FALSE	4.38149e+06	2.48943e+06	2.97798e+06	3.0142e+06	4.2159e+06	3.11581e+06	4.13486e+06	3.2422e+06	3.30497e+06	2.66813e+06	3.49589e+06	1.60804e+06	2.10875e+06	2.81706e+06	3.31683e+06	3.0935e+06	3.76714e+06	3.5278e+06	4.41608e+06	3.06334e+06	4.79269e+06	4.1628e+06	3.22936e+06	3.32762e+06	3.55602e+06	4.30934e+06	3.53727e+06	1.59375e+06	2.79085e+06
FALSE				No results	No results	No results	No results		689.822	0.767	5.10615e+06	0	0			7	9	9	DDA for preferred ion	FALSE	2.86131e+06	4.16224e+06	2.54e+06	2.08329e+06	2.82781e+06	3.21741e+06	3.65288e+06	2.85912e+06	4.37645e+06	1.91446e+06	2.09003e+06	2.64579e+06	3.07939e+06	3.29361e+06	2.5395e+06	2.60212e+06	2.54059e+06	2.60524e+06	2.93633e+06	3.06401e+06	2.80565e+06	2.80553e+06	3.45249e+06	2.64704e+06	2.66126e+06	5.18123e+06	3.6276e+06	3.10237e+06	2.96642e+06
FALSE		3-[(3-Hydroxydecanoyl)oxy]-4-(trimethylammonio)butanoate	C17 H33 N O5	Full match	No results	No results	Full match	0.17	331.236	6.999	4.49682e+06	1	0			7	3	3	DDA for preferred ion	FALSE	1.30334e+06	1.53601e+06	937062	792435	1.19207e+06	1.18721e+06	1.86193e+06	1.53174e+06	1.80555e+06	1.79881e+06	943408	948378	1.26926e+06	1.33833e+06	1.00825e+06	1.1328e+06	1.03195e+06	1.16302e+06	3.57981e+06	3.44569e+06	1.15561e+06	1.29612e+06	1.13679e+06	1.14109e+06	3.56802e+06	4.51446e+06	1.55816e+06	1.3317e+06	1.28393e+06
FALSE			C52 H73 N4 O6 P3	Full match	No results	No results	No results	-0.18	942.474	7.436	4.49847e+06	0	0			7	6	6	DDA for other ion	FALSE	1.96474e+06	2.11322e+06	4.50725e+06	3.52808e+06	3.19891e+06	2.83245e+06	1.50968e+06	1.37829e+06	3.70424e+06	3.60173e+06	2.34634e+06	2.35794e+06	2.31261e+06	2.07897e+06	3.86369e+06	3.90204e+06	2.90137e+06	3.5026e+06	3.05954e+06	2.56461e+06	2.79047e+06	2.16874e+06	3.06784e+06	3.18738e+06	2.1577e+06	2.04621e+06	988635	1.18885e+06	2.06523e+06
FALSE		2616	C12 H19 N O3	Full match	No results	No results	Full match	0.04	225.137	6.303	4.50535e+06	3	0			7	9	9	DDA for preferred ion	FALSE	3.79056e+06	4.03217e+06	1.42925e+06	720478	3.20639e+06	2.902e+06	3.02421e+06	3.19017e+06	4.49842e+06	4.30871e+06	1.88461e+06	1.61874e+06	3.44493e+06	2.96018e+06	2.48611e+06	1.75273e+06	1.36559e+06	1.4212e+06	4.08843e+06	3.3647e+06	1.11695e+06	1.11764e+06	1.26185e+06	1.11518e+06	3.64892e+06	3.96231e+06	1.80807e+06	1.57707e+06	757049
FALSE		Salbutamol	C13 H21 N O3	Full match	No results	No results	Full match	0.08	239.152	8.002	5.90029e+06	7	0			7	9	9	DDA for preferred ion	FALSE	4.22297e+06	3.6957e+06	1.56508e+06	1.91877e+06	3.34433e+06	3.12719e+06	4.42166e+06	4.04264e+06	3.23844e+06	3.83885e+06	3.61112e+06	3.97958e+06	4.18828e+06	3.32588e+06	4.2726e+06	4.6261e+06	3.04672e+06	4.08301e+06	5.73674e+06	5.50341e+06	2.76601e+06	2.34469e+06	2.03189e+06	2.13857e+06	5.57017e+06	5.99032e+06	4.04703e+06	4.70798e+06	2.93863e+06
FALSE			C15 H16 N2 O7 S	Full match	No results	No results	No results	1.76	368.068	7.25	5.11394e+06	0	0			7	6	5	DDA for preferred ion	FALSE	2.94807e+06	3.26339e+06	5.06628e+06	4.87576e+06	2.97925e+06	3.69366e+06	2.64863e+06	2.53962e+06	3.66415e+06	4.54454e+06	3.45557e+06	3.8641e+06	3.24172e+06	3.5635e+06	4.8841e+06	4.6394e+06	4.1756e+06	4.0262e+06	3.5681e+06	3.64884e+06	3.66025e+06	3.54889e+06	4.48165e+06	4.34583e+06	3.2986e+06	3.06229e+06	2.42024e+06	2.5958e+06	3.67927e+06
FALSE			C15 H28 N8 O2 S2	Full match	No results	No results	No results	2.78	416.179	8.599	4.43487e+06	0	0			7	9	7	DDA for preferred ion	FALSE	4.44394e+06	4.24826e+06	2.34215e+06	1.64035e+06	3.05611e+06	3.07423e+06	3.39122e+06	2.71497e+06	3.77213e+06	4.0607e+06	1.91767e+06	2.22442e+06	4.3041e+06	4.19157e+06	2.1704e+06	1.94247e+06	1.56924e+06	1.49868e+06	3.44826e+06	4.30787e+06	1.42563e+06	1.13695e+06	1.32853e+06	1.24473e+06	798345	822173	1.4883e+06	1.65394e+06	859161
FALSE			C84 H118 O3 P2 S	Full match	No results	No results	No results	-0.25	1268.83	8.316	4.38213e+06	0	0			7	9	9	DDA for other ion	FALSE	318877	333429	70481.6	48429	1.06562e+06	1.09297e+06	1.84609e+06	1.89175e+06	1.96023e+06	2.35578e+06	524942	705268	789370	634322	2.04496e+06	2.50741e+06	53224.2	49165.9	4.42183e+06	4.23279e+06	150855	72088.1	378172	391184	379526	339602	1.26582e+06	1.73249e+06	138988
FALSE			C12 H10 N3 O4 P	Full match	No results	No results	No match	3.57	291.042	6.097	4.38098e+06	1	0			7	8	8	DDA for preferred ion	FALSE	434642	476090	4.36598e+06	4.02196e+06	987628	974895	186807	170229	3.5663e+06	3.91012e+06	782112	783481	274001	301579	234895	158439	2.0282e+06	2.21922e+06	168259	140214	350995	350561	1.65558e+06	1.67172e+06	242522	312059	316271	339044	783464
FALSE			C15 H15 N2 O4 P S2	Full match	No results	No results	No results	0.67	382.021	4.085	4.40603e+06	0	0			7	24	23	DDA for preferred ion	FALSE	1.49288e+06	1.5781e+06	2.56167e+06	2.94719e+06	2.50999e+06	2.88589e+06	1.49079e+06	1.58359e+06	2.80518e+06	2.04581e+06	1.5641e+06	2.61664e+06	1.4534e+06	942748	1.05155e+06	1.63734e+06	2.27762e+06	2.08051e+06	1.60252e+06	1.31869e+06	1.16255e+06	1.72195e+06	4.44652e+06	4.16172e+06	1.65765e+06	1.42708e+06	1.45259e+06	1.00755e+06	2.0927e+06
FALSE			C16 H13 N4 O11 P3 S4	Full match	No results	No results	No results	-0.53	657.867	0.767	2.13606e+06	0	0			7	13	13	DDA for preferred ion	FALSE	1.66844e+06	1.51873e+06	2.01581e+06	1.81507e+06	1.45445e+06	1.66666e+06	1.22043e+06	1.19278e+06	2.05434e+06	1.99741e+06	1.53275e+06	1.90544e+06	1.70073e+06	1.55589e+06	1.35367e+06	1.67297e+06	1.45228e+06	1.56198e+06	1.44437e+06	1.64539e+06	1.34469e+06	1.80536e+06	2.12671e+06	1.91256e+06	1.74614e+06	1.83433e+06	998915	1.39659e+06	1.52418e+06
FALSE			C5 H2 Br Cl2 O2 P S2	Full match	No results	No results	No results	-4.64	337.778	0.802	4.22904e+06	0	0			7	8	7	DDA for preferred ion	FALSE	3.18764e+06	2.91619e+06	4.10637e+06	4.05595e+06	2.95063e+06	2.78242e+06	3.72602e+06	3.05152e+06	4.41688e+06	3.94634e+06	2.94125e+06	2.99815e+06	3.37921e+06	2.99216e+06	3.47549e+06	3.11122e+06	4.17336e+06	3.54746e+06	2.56861e+06	2.51858e+06	3.29636e+06	2.78747e+06	3.81527e+06	3.68307e+06	3.40576e+06	3.40182e+06	3.59528e+06	3.59525e+06	3.48518e+06
FALSE			C15 H32 N4 O6 S2	Full match	No results	No results	No results	2.04	428.177	7.15	4.22034e+06	0	0			7	9	9	DDA for preferred ion	FALSE	1.21703e+06	1.37711e+06	3.8532e+06	4.20628e+06	2.79041e+06	2.91999e+06	607429	639186	3.82678e+06	3.64107e+06	1.85667e+06	2.19085e+06	1.26772e+06	1.24049e+06	1.86374e+06	1.88904e+06	3.99701e+06	3.69968e+06	973560	1.10823e+06	1.25572e+06	1.04328e+06	4.14965e+06	3.42126e+06	1.09031e+06	906499	686064	641480	2.97961e+06
FALSE			C15 H20 Cl N2 O P	Full match	No results	No results	No results	4.33	310.102	5.634	6.34704e+06	0	0			7	7	7	DDA for preferred ion	FALSE	3.25555e+06	3.38723e+06	4.2365e+06	4.28961e+06	4.19901e+06	4.71418e+06	3.42228e+06	3.41286e+06	3.1847e+06	3.29198e+06	4.46233e+06	4.37196e+06	3.20746e+06	3.2716e+06	6.34766e+06	6.29388e+06	4.31542e+06	4.71392e+06	2.30331e+06	2.44642e+06	2.9155e+06	2.7411e+06	4.24515e+06	4.06841e+06	3.38582e+06	3.22489e+06	2.85998e+06	3.40987e+06	5.62993e+06
FALSE			C8 H12 O5 P2	Full match	No results	No results	No match	-2.47	250.015	5.352	4.23777e+06	2	0			7	6	4	DDA for preferred ion	FALSE	2.11548e+06	1.91091e+06	4.01005e+06	4.46995e+06	3.02449e+06	3.77674e+06	2.33754e+06	2.05984e+06	3.92543e+06	3.89599e+06	2.80168e+06	3.19683e+06	2.28307e+06	2.53989e+06	1.72724e+06	1.77042e+06	3.37911e+06	3.82537e+06	1.52443e+06	1.74352e+06	1.90152e+06	1.81761e+06	3.96172e+06	3.86324e+06	2.06673e+06	2.34827e+06	1.56801e+06	1.74982e+06	2.55217e+06
FALSE				No results	No results	No results	No results		1307.71	0.769	2.15096e+06	0	0			7	11	7	No MS2	FALSE	1.90408e+06	1.90743e+06	1.9482e+06	1.18081e+06	1.91904e+06	1.58615e+06	2.20919e+06	1.89209e+06	1.69578e+06	1.40474e+06	1.4961e+06	1.82747e+06	2.03202e+06	1.55252e+06	1.95869e+06	1.49315e+06	1.90736e+06	1.24623e+06	2.12565e+06	1.99049e+06	1.80403e+06	2.06362e+06	1.69261e+06	1.6353e+06	1.96995e+06	2.03668e+06	1.9637e+06	1.52261e+06	1.83589e+06
FALSE			C16 H33 N S2	Full match	No results	No results	No match	-2.8	303.205	5.753	4.25737e+06	1	0			7	9	8	DDA for preferred ion	FALSE	1.49295e+06	1.57537e+06	1.20389e+06	1.23979e+06	1.78636e+06	1.83432e+06	2.11071e+06	2.36941e+06	2.40679e+06	2.63376e+06	1.25287e+06	1.21398e+06	1.72566e+06	2.06915e+06	1.41989e+06	1.59181e+06	1.76862e+06	1.7664e+06	3.74552e+06	4.28252e+06	1.30822e+06	1.42702e+06	1.43454e+06	1.58161e+06	3.96381e+06	3.62776e+06	2.3056e+06	2.16768e+06	1.50942e+06
FALSE			C3 H N2 O P3	Full match	No results	No results	No results	3.24	173.931	0.775	4.26897e+06	0	0			7	10	10	DDA for preferred ion	FALSE	2.54855e+06	2.44635e+06	4.09626e+06	4.01604e+06	2.18814e+06	2.40589e+06	2.48907e+06	2.33778e+06	3.87174e+06	4.38643e+06	1.99141e+06	2.50447e+06	2.7195e+06	2.41537e+06	2.52381e+06	2.61824e+06	2.959e+06	2.94833e+06	2.19793e+06	2.06761e+06	2.26173e+06	2.2457e+06	3.37143e+06	3.422e+06	2.63974e+06	2.83968e+06	2.46257e+06	2.30947e+06	2.5874e+06
FALSE			C13 H26 N6 O S	Full match	No results	No results	No match	-2.1	314.188	8.216	2.11402e+06	17	0			7	10	9	DDA for preferred ion	FALSE	819880	1.00651e+06	617199	762783	696580	978995	224168	384337	1.18195e+06	1.29523e+06	685578	532092	1.36197e+06	1.29625e+06	597785	405422	445326	488701	634832	637579	629685	789607	958838	982363	1.5474e+06	2.17883e+06	549196	281039	820335
FALSE			C8 H6 Cl P3 S	Full match	No results	No results	No results	-3.06	261.908	0.783	4.54762e+06	0	0			7	10	10	DDA for preferred ion	FALSE	3.93627e+06	4.19328e+06	3.88385e+06	4.49992e+06	3.58549e+06	4.16103e+06	3.52791e+06	3.76144e+06	4.23845e+06	4.46374e+06	3.62214e+06	4.00824e+06	3.61399e+06	3.33373e+06	3.6375e+06	3.50611e+06	4.25879e+06	3.97009e+06	3.11361e+06	3.33683e+06	3.27853e+06	3.52412e+06	4.41829e+06	4.00086e+06	3.32107e+06	3.7914e+06	3.30664e+06	3.55516e+06	4.27468e+06
FALSE			C9 H12 N8 O2	Full match	No results	No results	No results	1.11	264.109	6.915	1.42856e+07	0	0			7	7	1	DDA for preferred ion	FALSE	4.82588e+06	5.34488e+06	7.31743e+06	7.08292e+06	1.14225e+07	1.21973e+07	8.092e+06	8.22053e+06	4.777e+06	3.93148e+06	1.22271e+07	1.18701e+07	4.97932e+06	5.41645e+06	1.10069e+07	1.08193e+07	1.23626e+07	1.30343e+07	2.7319e+06	2.593e+06	4.64259e+06	4.86821e+06	9.88374e+06	9.83203e+06	3.38099e+06	3.28237e+06	3.6503e+06	4.06272e+06	1.31348e+07
FALSE				No results	No results	No results	No results		211.137	6.318	4.28572e+06	0	0			7	5	2	DDA for preferred ion	FALSE	2.25944e+06	2.40142e+06	3.53838e+06	3.34323e+06	3.43539e+06	3.02393e+06	1.46002e+06	1.42676e+06	4.06711e+06	4.01396e+06	2.4305e+06	2.28837e+06	1.95582e+06	1.80716e+06	3.2263e+06	3.4423e+06	3.18322e+06	3.9684e+06	2.70974e+06	2.79081e+06	2.54649e+06	2.44823e+06	3.04336e+06	3.36237e+06	2.35164e+06	2.32546e+06	1.2917e+06	971326	3.14162e+06
FALSE			C9 H13 N7 O2	Full match	No results	No results	No results	1.04	251.113	6.328	4.29984e+06	0	0			7	10	9	DDA for preferred ion	FALSE	4.24521e+06	4.04932e+06	2.59603e+06	2.34057e+06	3.08834e+06	3.35593e+06	3.18445e+06	3.71287e+06	4.21182e+06	4.04134e+06	2.16165e+06	2.32126e+06	3.02551e+06	2.97174e+06	4.20685e+06	4.34778e+06	3.08886e+06	3.3615e+06	3.81337e+06	3.79719e+06	1.27036e+06	1.15817e+06	1.5814e+06	1.50449e+06	3.00207e+06	3.01228e+06	2.08457e+06	2.35486e+06	1.24323e+06
FALSE			C4 H3 Cl N6 O12 S2	Full match	No results	No results	No results	-0.95	425.893	0.736	4.29922e+06	0	0			7	8	8	DDA for preferred ion	FALSE	3.03543e+06	2.77016e+06	4.21866e+06	4.01065e+06	3.54417e+06	2.96309e+06	2.68555e+06	2.76535e+06	4.50347e+06	3.80274e+06	3.32292e+06	3.41208e+06	2.37301e+06	2.5422e+06	2.97546e+06	2.65444e+06	3.93308e+06	3.87498e+06	2.219e+06	2.08818e+06	2.66283e+06	2.37893e+06	3.54497e+06	2.61237e+06	2.34001e+06	2.65652e+06	2.42318e+06	2.17694e+06	3.08856e+06
FALSE		RC8960500	C20 H28 O2	Full match	No results	Partial match	Full match	-0.11	300.209	8.739	4.31015e+06	29	0			7	8	7	DDA for preferred ion	FALSE	2.95004e+06	3.21628e+06	1.56434e+06	1.70742e+06	1.76278e+06	2.02575e+06	903617	1.04937e+06	2.1218e+06	2.49227e+06	2.32612e+06	2.34281e+06	3.88014e+06	4.5101e+06	1.05349e+06	1.1835e+06	1.29897e+06	1.53972e+06	1.18691e+06	1.54447e+06	1.59531e+06	1.58296e+06	1.84139e+06	2.23946e+06	3.24772e+06	3.58449e+06	1.04448e+06	1.08737e+06	1.4323e+06
FALSE		5-Allyl-5-sec-butyl-1,3-dimethyl-2,4,6(1H,3H,5H)-pyrimidinetrione	C13 H20 N2 O3	Full match	No results	No results	Full match	-0.04	252.147	6.099	4.34015e+06	2	0			7	8	5	DDA for preferred ion	FALSE	353688	406068	4.15005e+06	4.05892e+06	859308	781560	151150	187040	3.66083e+06	3.41135e+06	655182	647603	316098	276015	230194	114058	1.8938e+06	1.71957e+06	120045	151954	323803	303854	1.33454e+06	1.36399e+06	211647	254657	305188	178279	781631
FALSE		N-Phenylacetyl pyroglutamic acid	C14 H15 N O3	Full match	No results	No results	Full match	-0.02	245.105	8.191	4.35571e+06	1	0			7	11	9	DDA for preferred ion	FALSE	1.62004e+06	1.72104e+06	3.08248e+06	3.25382e+06	2.08047e+06	2.19456e+06	628637	675398	791760	975242	4.15528e+06	4.26517e+06	2.59964e+06	2.81351e+06	889991	1.11913e+06	1.03146e+06	1.2241e+06	602553	514281	1.7364e+06	2.04385e+06	2.75971e+06	3.34037e+06	654148	604708	791195	792150	1.70483e+06
FALSE			C6 H3 Cl4 O14 P3 S5	Full match	No results	No results	No results	1.83	691.611	0.799	4.35612e+06	0	0			7	4	4	No MS2	FALSE	3.08153e+06	3.64523e+06	2.397e+06	2.72623e+06	3.09263e+06	3.40295e+06	3.95063e+06	3.86639e+06	2.1685e+06	2.32161e+06	3.19142e+06	3.49557e+06	3.60984e+06	3.57267e+06	3.82617e+06	3.67221e+06	3.21296e+06	3.08304e+06	4.04584e+06	3.86569e+06	3.52744e+06	3.69251e+06	3.07218e+06	3.11295e+06	4.33537e+06	3.69971e+06	4.10393e+06	4.31841e+06	3.38456e+06
FALSE			C6 H16 Cl N5 S2	Full match	No results	No results	No results	1.08	257.054	6.901	5.35401e+06	0	0			7	5	4	DDA for preferred ion	FALSE	3.89897e+06	3.66809e+06	2.92831e+06	2.66144e+06	2.7247e+06	3.35316e+06	2.31587e+06	2.63894e+06	2.34486e+06	2.32977e+06	4.26638e+06	4.3164e+06	2.90976e+06	4.46293e+06	3.23156e+06	3.60263e+06	2.31988e+06	2.60217e+06	2.55293e+06	2.69227e+06	2.75882e+06	2.95662e+06	3.64799e+06	5.4696e+06	2.62092e+06	2.62494e+06	3.114e+06	3.33252e+06	3.26024e+06
FALSE		napelline	C22 H33 N O3	Full match	No results	No results	Full match	0.11	359.246	8.846	4.357e+06	4	0			7	3	3	DDA for preferred ion	FALSE	4.20202e+06	4.07138e+06	2.007e+06	2.08287e+06	3.47118e+06	3.77239e+06	2.13416e+06	2.24193e+06	4.13658e+06	4.32731e+06	2.24499e+06	2.31043e+06	3.82856e+06	4.19726e+06	1.74589e+06	1.83595e+06	2.76281e+06	3.00338e+06	3.0904e+06	2.94618e+06	2.52867e+06	2.61558e+06	2.09674e+06	2.09681e+06	2.1589e+06	2.15373e+06	1.9328e+06	1.91462e+06	3.90163e+06
FALSE			C17 H35 N2 O4 P S	Full match	No results	No results	No results	4.39	394.207	9.746	4.28527e+06	0	0			7	6	5	DDA for preferred ion	FALSE	3.35784e+06	3.34509e+06	1.80529e+06	1.42597e+06	3.19533e+06	2.83102e+06	4.37582e+06	3.57271e+06	1.62354e+06	1.62049e+06	2.68028e+06	2.64021e+06	3.78264e+06	3.2352e+06	3.04564e+06	3.64866e+06	2.9821e+06	2.24562e+06	3.15595e+06	3.17972e+06	2.61832e+06	2.81677e+06	2.08279e+06	1.747e+06	3.43699e+06	3.15464e+06	3.61405e+06	3.24713e+06	3.55709e+06
FALSE			C15 H30 N4 O5 P2 S	Full match	No results	No results	No results	-1.25	440.141	6.736	4.20578e+06	0	0			7	3	3	DDA for preferred ion	FALSE	811757	913103	1.80956e+06	1.63168e+06	2.14371e+06	2.36243e+06	1.1442e+06	981174	1.70832e+06	1.56557e+06	2.81324e+06	2.78782e+06	938598	940248	2.41522e+06	2.18285e+06	3.91227e+06	4.02647e+06	358870	500020	546681	661359	2.02285e+06	2.11072e+06	928553	1.30107e+06	714876	817615	4.20021e+06
FALSE			C16 H25 P S	Full match	No results	No results	No match	-0.13	280.141	9.06	2.95893e+06	8	0			7	5	5	DDA for preferred ion	FALSE	993160	917604	192940	310079	653443	687549	2.94133e+06	2.58336e+06	454008	445181	354950	473107	2.0876e+06	1.80664e+06	519932	594265	316480	579379	1.21696e+06	1.15633e+06	263939	346136	177447	90721.6	662329	689035	1.04311e+06	1.1741e+06	230039
FALSE			C7 H17 N2 O P3	Full match	No results	No results	No results	4.99	238.057	7.438	4.58914e+06	0	0			7	19	17	DDA for preferred ion	FALSE	3.47223e+06	3.88984e+06	4.39682e+06	3.85277e+06	3.64976e+06	4.25484e+06	3.06613e+06	2.89529e+06	4.21508e+06	4.27235e+06	2.70462e+06	2.72179e+06	3.34411e+06	3.83575e+06	4.18044e+06	3.54771e+06	3.86281e+06	3.35436e+06	3.9756e+06	3.63011e+06	3.33045e+06	3.28981e+06	2.99758e+06	3.76333e+06	3.62688e+06	3.04695e+06	2.66397e+06	2.78255e+06	3.49218e+06
FALSE			C27 H40 N2 O8 S	Full match	No results	No results	No results	-3.37	552.249	9.337	4.8022e+06	0	0			7	11	10	DDA for preferred ion	FALSE	1.62829e+06	1.72312e+06	2.31277e+06	2.65178e+06	4.72932e+06	4.64319e+06	1.7133e+06	1.7114e+06	1.46936e+06	1.31664e+06	2.46281e+06	2.4002e+06	2.46749e+06	2.43148e+06	3.67648e+06	3.7142e+06	1.73377e+06	1.43291e+06	1.85922e+06	1.91115e+06	2.7336e+06	2.55103e+06	2.43653e+06	2.3626e+06	1.60272e+06	1.7782e+06	1.64475e+06	1.56036e+06	1.52076e+06
FALSE			C4 H4 Cl N4 O6 P S	Full match	No results	No results	No results	3.49	301.929	0.737	4.80489e+06	0	0			7	12	10	DDA for preferred ion	FALSE	3.48157e+06	2.51907e+06	3.22398e+06	3.19705e+06	3.35568e+06	3.05127e+06	2.60223e+06	2.8037e+06	5.21706e+06	4.36272e+06	3.99848e+06	4.121e+06	2.60025e+06	2.57919e+06	3.17817e+06	2.92119e+06	4.08862e+06	3.27523e+06	2.75573e+06	2.40646e+06	2.95516e+06	2.62135e+06	3.92538e+06	2.76074e+06	2.95058e+06	2.75406e+06	2.86655e+06	2.71949e+06	3.15327e+06
FALSE			C6 H10 N P3 S	Full match	No results	No results	No results	-0.47	220.975	0.732	5.32963e+06	0	0			7	6	5	DDA for preferred ion	FALSE	3.77493e+06	3.5598e+06	4.91779e+06	4.92608e+06	3.43425e+06	4.22799e+06	2.82045e+06	3.38864e+06	5.13328e+06	4.98363e+06	4.19938e+06	4.7106e+06	3.39884e+06	3.31258e+06	2.71019e+06	4.01606e+06	4.31118e+06	4.16243e+06	3.61896e+06	3.22653e+06	3.26451e+06	3.4719e+06	4.61728e+06	4.9311e+06	3.35509e+06	3.80111e+06	3.05223e+06	3.41144e+06	4.2725e+06
FALSE			C21 H4 N3 O15 P S3	Full match	No results	No results	No results	-0.4	664.854	0.771	2.69267e+06	0	0			7	11	9	No MS2	FALSE	2.08727e+06	2.23924e+06	1.53889e+06	1.8966e+06	1.81933e+06	2.09342e+06	2.28051e+06	2.06246e+06	1.6628e+06	1.62396e+06	1.60834e+06	2.55369e+06	2.50629e+06	2.79243e+06	2.11579e+06	2.71871e+06	1.40483e+06	1.65592e+06	2.31834e+06	2.48261e+06	2.16754e+06	2.05831e+06	1.82373e+06	1.72131e+06	2.63098e+06	2.65703e+06	1.71551e+06	2.19827e+06	1.9663e+06
FALSE			C5 H O6 P3 S5	Full match	No results	No results	No results	1.51	409.76	0.804	2.81724e+06	0	0			7	7	6	DDA for preferred ion	FALSE	1.79722e+06	1.91936e+06	2.72052e+06	2.59327e+06	1.99053e+06	1.84297e+06	2.11041e+06	1.87903e+06	2.66105e+06	2.69567e+06	1.95934e+06	1.91875e+06	1.89617e+06	2.06386e+06	1.99154e+06	1.84382e+06	2.6231e+06	2.15273e+06	1.65961e+06	1.53178e+06	2.07343e+06	1.92549e+06	2.42688e+06	2.35152e+06	2.2505e+06	1.88764e+06	2.16366e+06	1.99667e+06	2.17832e+06
FALSE			C26 H31 N10 O P S	Full match	No results	No results	No match	1.48	562.215	7.828	6.9783e+06	2	0			7	13	12	DDA for other ion	FALSE	4.80395e+06	4.81668e+06	7.14667e+06	4.62493e+06	5.72894e+06	4.61659e+06	4.51769e+06	3.59347e+06	5.90148e+06	3.41066e+06	5.58759e+06	4.92736e+06	4.74461e+06	4.6995e+06	3.93954e+06	4.20803e+06	5.27485e+06	4.93181e+06	4.62314e+06	5.68139e+06	4.34797e+06	3.38686e+06	4.21796e+06	4.38801e+06	6.79225e+06	4.30128e+06	3.51174e+06	4.32434e+06	3.54078e+06
FALSE			C20 H52 N8 O5 P2	Full match	No results	No results	No results	-4.07	546.351	9.431	7.99106e+06	0	0			7	17	13	DDA for preferred ion	FALSE	6.04522e+06	6.51606e+06	4.72247e+06	6.04801e+06	4.50862e+06	4.05938e+06	4.4248e+06	4.55586e+06	6.73227e+06	5.88456e+06	7.00704e+06	4.79804e+06	7.52305e+06	6.59943e+06	6.36672e+06	4.94666e+06	5.96827e+06	5.53792e+06	5.87697e+06	5.21759e+06	4.80782e+06	4.6706e+06	6.84576e+06	6.33807e+06	7.00941e+06	5.78536e+06	5.00894e+06	4.66065e+06	6.67934e+06
FALSE			C3 H4 Cl2 N2 O15 P2 S	Full match	No results	No results	No results	1.64	471.819	0.783	2.11513e+06	0	0			7	14	14	No MS2	FALSE	1.87314e+06	2.09566e+06	1.45466e+06	1.61698e+06	1.78273e+06	1.10236e+06	1.72168e+06	1.78487e+06	1.85009e+06	1.5757e+06	1.43889e+06	1.82532e+06	1.68502e+06	1.67306e+06	1.30195e+06	1.83353e+06	1.73727e+06	1.56888e+06	1.4085e+06	1.70961e+06	1.62127e+06	1.69437e+06	1.54763e+06	1.39809e+06	2.09853e+06	2.02458e+06	1.72533e+06	1.61337e+06	1.65779e+06
FALSE			C19 H14 O2 S	Full match	No results	No results	No results	0.3	306.072	4.741	4.81554e+06	0	0			7	7	7	DDA for preferred ion	FALSE	708016	848714	2.5821e+06	3.14052e+06	1.24466e+06	1.14139e+06	549717	549415	3.9326e+06	4.92182e+06	917862	1.03188e+06	664506	639734	459447	348447	2.24663e+06	2.46048e+06	817878	819558	443853	618806	2.9831e+06	2.84744e+06	823757	886727	665297	428263	1.04323e+06
FALSE				No results	No results	No results	No results		373.728	0.799	3.66699e+06	0	0			7	7	7	DDA for preferred ion	FALSE	2.0325e+06	1.7198e+06	1.36325e+06	1.35346e+06	1.68808e+06	1.925e+06	2.53935e+06	2.2131e+06	991653	1.10436e+06	1.95286e+06	1.97478e+06	2.06055e+06	2.14922e+06	2.05081e+06	1.96438e+06	1.67444e+06	1.77427e+06	3.30712e+06	2.34908e+06	1.88653e+06	1.70574e+06	1.53086e+06	2.0073e+06	2.06984e+06	2.12045e+06	3.66939e+06	3.65827e+06	2.02501e+06
FALSE			C21 H23 Br Cl2 O8 P2	Full match	No results	No results	No results	-1.32	613.942	0.824	2.25661e+06	0	0			7	10	10	No MS2	FALSE	1.78011e+06	1.78242e+06	1.15632e+06	1.13678e+06	1.77941e+06	1.58455e+06	1.7197e+06	2.05096e+06	1.19284e+06	1.3776e+06	1.74884e+06	1.54532e+06	1.86669e+06	1.89251e+06	1.68823e+06	1.79391e+06	1.46088e+06	1.85393e+06	2.08579e+06	1.39146e+06	1.97557e+06	1.64316e+06	1.18674e+06	1.37045e+06	1.97448e+06	2.07186e+06	2.22829e+06	2.02256e+06	1.61794e+06
FALSE			C18 H20 N6 O	Full match	No results	No results	No results	0.83	336.17	8.498	4.82623e+06	0	0			7	11	8	DDA for preferred ion	FALSE	946501	978481	553452	686613	1.0088e+06	890708	459088	293906	1.21158e+06	1.02584e+06	981805	954000	1.37662e+06	1.5432e+06	876038	719156	709332	619396	1.34589e+06	1.15244e+06	830683	639389	882564	896888	4.93271e+06	4.16686e+06	977306	1.01002e+06	1.70461e+06
FALSE			C5 H5 Cl2 N2 O P3 S2	Full match	No results	No results	No results	3.74	335.845	0.789	4.83017e+06	0	0			7	5	4	DDA for preferred ion	FALSE	3.56728e+06	4.90978e+06	3.57081e+06	3.49017e+06	3.78351e+06	3.86106e+06	3.9926e+06	3.61883e+06	3.26436e+06	3.6278e+06	3.26711e+06	3.98016e+06	3.97569e+06	3.95931e+06	4.40631e+06	3.93826e+06	3.87092e+06	3.73505e+06	3.74343e+06	3.81698e+06	3.41484e+06	3.77777e+06	3.80588e+06	3.84449e+06	4.28004e+06	4.01449e+06	4.03546e+06	4.13772e+06	3.8191e+06
FALSE			C16 H26 N O8 P3	Full match	No results	No results	No results	-1.7	453.086	0.884	5.09218e+06	0	0			7	20	19	DDA for preferred ion	FALSE	3.63072e+06	3.42118e+06	3.8777e+06	3.62261e+06	4.40949e+06	4.66358e+06	3.10531e+06	4.08191e+06	3.57059e+06	3.76726e+06	2.9801e+06	3.71761e+06	3.5392e+06	3.95603e+06	3.14396e+06	3.23734e+06	3.0806e+06	3.6058e+06	4.68862e+06	3.65347e+06	4.64888e+06	2.85846e+06	4.51601e+06	3.84494e+06	2.76315e+06	4.99262e+06	3.36821e+06	3.59931e+06	3.30367e+06
FALSE		Ciclopirox	C12 H17 N O2	Full match	No results	No results	Full match	0.03	207.126	5.813	4.84537e+06	11	0			7	4	3	DDA for preferred ion	FALSE	3.22181e+06	2.83316e+06	2.93093e+06	2.80096e+06	2.81161e+06	2.94544e+06	2.77369e+06	3.04587e+06	2.93532e+06	2.74033e+06	3.31215e+06	2.835e+06	4.85088e+06	4.68369e+06	2.8256e+06	2.98587e+06	2.91493e+06	2.79054e+06	2.6578e+06	2.47356e+06	2.7362e+06	2.54203e+06	2.88992e+06	2.75091e+06	2.92026e+06	2.77358e+06	3.13117e+06	3.0856e+06	2.76368e+06
FALSE			C3 H3 Cl2 N4 O4 P3 S3	Full match	No results	No results	No results	1.3	417.791	0.804	5.6131e+06	0	0			7	4	4	DDA for preferred ion	FALSE	3.59252e+06	3.74228e+06	5.38964e+06	5.40783e+06	2.88696e+06	3.49479e+06	3.72256e+06	3.23135e+06	5.361e+06	5.45763e+06	3.49438e+06	3.34282e+06	3.30312e+06	3.48416e+06	4.05068e+06	3.18742e+06	4.96222e+06	3.96258e+06	2.80878e+06	2.59506e+06	3.67321e+06	3.15836e+06	4.34716e+06	4.55484e+06	3.74432e+06	3.62965e+06	3.5928e+06	3.22106e+06	3.83698e+06
FALSE			C9 H17 Br N2 O	Full match	No results	No results	No results	3.85	248.053	7.216	4.8585e+06	0	0			7	6	3	DDA for preferred ion	FALSE	3.23883e+06	3.69242e+06	3.84802e+06	3.9159e+06	3.43394e+06	3.90725e+06	3.22019e+06	3.35285e+06	4.29458e+06	4.99006e+06	2.76728e+06	2.84636e+06	3.33425e+06	3.52283e+06	2.74659e+06	2.88283e+06	3.27297e+06	3.20658e+06	3.33885e+06	3.51989e+06	3.14594e+06	3.39103e+06	4.82726e+06	4.95878e+06	3.7973e+06	4.10988e+06	2.58587e+06	2.68223e+06	1.73321e+06
FALSE			C6 H5 Cl O13 P2 S	Full match	No results	No results	No results	-1.44	413.861	0.781	4.87225e+06	0	0			7	6	6	DDA for preferred ion	FALSE	2.86965e+06	3.81345e+06	3.29662e+06	3.51901e+06	3.92752e+06	3.97882e+06	4.18576e+06	3.73653e+06	3.46706e+06	3.02708e+06	3.2427e+06	3.99513e+06	3.81842e+06	3.71512e+06	3.6538e+06	3.41696e+06	3.79427e+06	3.65892e+06	3.62015e+06	3.67093e+06	3.90625e+06	3.77511e+06	3.32463e+06	3.92569e+06	3.92392e+06	4.01418e+06	3.88976e+06	4.87788e+06	3.69689e+06
FALSE		indeloxazine	C14 H17 N O2	Full match	No results	No results	Full match	0.06	231.126	7.988	4.87915e+06	3	0			7	6	6	DDA for preferred ion	FALSE	3.23334e+06	3.13852e+06	3.07923e+06	3.16578e+06	2.66334e+06	2.85582e+06	2.12784e+06	2.17745e+06	2.57872e+06	2.51406e+06	3.59135e+06	3.7724e+06	4.87793e+06	4.2475e+06	2.58075e+06	3.00817e+06	2.16455e+06	2.10501e+06	2.30116e+06	2.52045e+06	4.49992e+06	4.18106e+06	3.42413e+06	3.27136e+06	2.17874e+06	2.06659e+06	2.78336e+06	2.21094e+06	2.35726e+06
FALSE			C3 H8 N6 O4 P2	Full match	No results	No results	No results	2.18	254.009	7.217	6.06439e+06	0	0			7	7	6	DDA for preferred ion	FALSE	3.47107e+06	3.99842e+06	4.33252e+06	4.40425e+06	4.52518e+06	4.73605e+06	3.87268e+06	3.93931e+06	5.31792e+06	5.89385e+06	3.04569e+06	3.45411e+06	4.14546e+06	4.54034e+06	3.05635e+06	3.36459e+06	3.74896e+06	4.04996e+06	3.81513e+06	4.54802e+06	3.56128e+06	3.95839e+06	5.76247e+06	6.26014e+06	4.74496e+06	4.47318e+06	2.85078e+06	2.83332e+06	2.16378e+06
FALSE			C11 H15 N4 O2 P	Full match	No results	No results	No results	-4.75	266.092	7.89	6.70423e+06	0	0			7	6	5	DDA for preferred ion	FALSE	6.83382e+06	6.4966e+06	3.94881e+06	3.58154e+06	5.77728e+06	5.04417e+06	5.01823e+06	4.81921e+06	4.57638e+06	4.42331e+06	4.58296e+06	4.57304e+06	6.72686e+06	6.18756e+06	4.64968e+06	4.58081e+06	3.74299e+06	4.02167e+06	4.90144e+06	4.70802e+06	4.57414e+06	4.71451e+06	3.90561e+06	3.83963e+06	2.24527e+06	1.81777e+06	4.98066e+06	4.83975e+06	4.42119e+06
FALSE			C5 H4 N6 O2	Full match	No results	No results	No results	1.55	180.04	0.769	5.70707e+06	0	0			7	12	11	DDA for preferred ion	FALSE	3.01936e+06	5.7259e+06	4.22049e+06	4.79126e+06	5.07308e+06	4.96851e+06	4.52882e+06	4.66573e+06	3.28561e+06	4.47769e+06	4.50192e+06	6.06535e+06	4.59677e+06	4.77334e+06	4.69143e+06	5.25406e+06	4.47663e+06	4.55121e+06	4.59922e+06	4.81535e+06	4.2817e+06	4.91287e+06	4.59333e+06	4.71244e+06	4.61911e+06	4.53499e+06	5.18651e+06	4.31688e+06	4.21706e+06
FALSE			C16 H24 N6	Full match	No results	No results	No results	0.92	300.207	9.406	4.76323e+06	0	0			7	14	14	DDA for preferred ion	FALSE	3.65212e+06	2.94264e+06	1.48733e+06	1.21266e+06	2.22465e+06	2.55789e+06	4.79263e+06	4.19215e+06	1.88541e+06	1.87838e+06	2.12984e+06	2.16649e+06	4.12521e+06	3.83943e+06	2.62985e+06	2.54805e+06	2.19038e+06	2.02921e+06	4.20559e+06	4.30725e+06	2.78639e+06	2.5849e+06	1.33709e+06	1.1349e+06	3.96291e+06	4.1904e+06	3.53011e+06	3.022e+06	3.1841e+06
FALSE			C17 H21 Cl O P2	Full match	No results	No results	No match	-0.76	338.075	6.856	4.60822e+06	1	0			7	6	5	DDA for preferred ion	FALSE	3.5789e+06	3.80493e+06	4.02931e+06	4.21353e+06	3.72822e+06	3.74835e+06	1.46989e+06	1.38248e+06	3.77149e+06	3.73209e+06	3.55665e+06	3.82887e+06	3.42204e+06	3.44829e+06	3.64813e+06	4.121e+06	3.82994e+06	4.00251e+06	4.40633e+06	4.67308e+06	4.24017e+06	4.17284e+06	4.2513e+06	4.62976e+06	3.62484e+06	3.94976e+06	1.44966e+06	1.57838e+06	4.41666e+06
FALSE		(2E)-decenoic acid	C10 H18 O2	Full match	No results	No results	Full match	0.15	170.131	7.27	9.47997e+06	64	0			7	16	16	DDA for preferred ion	FALSE	4.722e+06	2.93634e+06	2.06773e+06	1.73321e+06	3.98691e+06	5.69789e+06	6.03439e+06	6.44157e+06	9.71179e+06	9.24565e+06	1.82247e+06	2.26514e+06	3.90975e+06	3.78039e+06	2.99698e+06	3.66041e+06	3.49585e+06	3.81925e+06	7.78655e+06	7.28472e+06	783092	1.39481e+06	1.56839e+06	1.5287e+06	5.27696e+06	5.68697e+06	3.28759e+06	2.22649e+06	1.26278e+06
FALSE			C5 H9 N2 O12 P3 S2	Full match	No results	No results	No results	-1.01	445.881	0.773	4.63897e+06	0	0			7	10	10	DDA for preferred ion	FALSE	3.2601e+06	2.91583e+06	4.00309e+06	3.42995e+06	3.06079e+06	2.9012e+06	2.92174e+06	2.79296e+06	4.25669e+06	4.67044e+06	3.07829e+06	2.91911e+06	3.48632e+06	3.34239e+06	2.88728e+06	2.61507e+06	3.37182e+06	3.0532e+06	2.35296e+06	2.82956e+06	2.84539e+06	2.96406e+06	3.42392e+06	3.36308e+06	3.04126e+06	3.47481e+06	2.37469e+06	2.33651e+06	2.85341e+06
FALSE			C10 H25 N4 O2 P	Full match	No results	No results	No match	3.63	264.172	8.756	2.0859e+06	4	0			7	16	15	DDA for preferred ion	FALSE	1.95599e+06	1.78958e+06	747296	1.06152e+06	443069	512344	386274	434486	490050	416864	960518	1.26836e+06	1.05636e+06	1.41868e+06	484771	95234.7	333699	282094	160482	553802	739537	1.07615e+06	425041	814771	503245	470818	591664	431496	434249
FALSE		Methyl O-sulfo-L-tyrosinate	C10 H13 N O6 S	Full match	No results	No results	Full match	2.24	275.047	6.374	6.95266e+06	1	0			7	3	3	DDA for preferred ion	FALSE	3.84578e+06	3.45402e+06	6.8271e+06	6.90863e+06	5.4493e+06	5.69016e+06	3.48192e+06	3.82048e+06	5.74104e+06	5.77555e+06	5.86797e+06	5.92302e+06	2.90381e+06	3.19238e+06	2.37542e+06	2.55496e+06	5.89151e+06	5.71593e+06	2.65682e+06	2.75238e+06	3.07317e+06	3.27858e+06	6.32645e+06	5.83209e+06	2.74746e+06	2.69148e+06	3.82949e+06	3.41461e+06	5.9354e+06
FALSE		N(1)-acetylspermidine	C9 H21 N3 O	Full match	No results	No results	Full match	-0.39	187.168	0.811	4.65815e+06	2	0			7	5	4	DDA for preferred ion	FALSE	2.79388e+06	2.84813e+06	3.60902e+06	3.79018e+06	3.16425e+06	2.87003e+06	3.34151e+06	2.76845e+06	3.58993e+06	3.27195e+06	3.79076e+06	3.46152e+06	3.1056e+06	2.92998e+06	3.07511e+06	3.28808e+06	4.73723e+06	4.02565e+06	2.5176e+06	2.96191e+06	2.43223e+06	2.72361e+06	3.77698e+06	3.76301e+06	4.21503e+06	3.56129e+06	3.19582e+06	3.40065e+06	3.84268e+06
FALSE			C12 H23 N4 O2 P S	Full match	No results	No results	No results	3.5	318.129	3.452	4.68181e+06	0	0			7	13	12	DDA for preferred ion	FALSE	1.32615e+06	1.28527e+06	739226	685401	917534	1.05217e+06	1.44942e+06	1.47728e+06	4.29724e+06	5.02742e+06	858844	1.06673e+06	1.44395e+06	1.4749e+06	1.68697e+06	1.75236e+06	1.114e+06	1.23582e+06	1.14243e+06	1.43858e+06	179745	136962	2.01284e+06	2.27273e+06	2.03924e+06	2.03612e+06	1.55539e+06	1.79934e+06	2.75856e+06
FALSE		DL-Phenylalanine	C9 H11 N O2	Full match	No results	Full match	Full match	0.02	165.079	6.011	4.68302e+06	17	0			7	2	2	DDA for preferred ion	FALSE	3.02386e+06	2.80139e+06	4.05659e+06	3.98461e+06	3.8719e+06	3.95654e+06	2.7285e+06	2.30488e+06	4.42812e+06	4.13993e+06	4.13814e+06	4.03795e+06	3.67973e+06	3.35079e+06	2.31205e+06	2.02222e+06	4.20638e+06	4.23291e+06	2.52143e+06	2.58415e+06	2.86975e+06	3.35162e+06	4.32273e+06	4.1514e+06	3.61584e+06	3.38569e+06	3.64849e+06	3.2779e+06	4.32883e+06
FALSE			C2 H N8 O10 P3 S	Full match	No results	No results	No results	-0.49	421.875	0.783	3.3647e+06	0	0			7	10	10	No MS2	FALSE	2.44505e+06	2.87182e+06	2.07818e+06	2.59725e+06	2.50301e+06	2.39159e+06	3.27134e+06	2.77812e+06	2.43497e+06	2.48331e+06	2.64398e+06	2.95403e+06	2.99169e+06	2.50408e+06	2.72528e+06	2.5691e+06	2.73688e+06	2.42612e+06	2.88e+06	3.04253e+06	3.05538e+06	2.98287e+06	2.7703e+06	2.54546e+06	3.35662e+06	3.05398e+06	2.79736e+06	3.34997e+06	2.50924e+06
FALSE			C14 H15 N O	Full match	No results	No results	No results	0.04	213.115	8.493	4.58737e+06	0	0			7	7	7	DDA for preferred ion	FALSE	1.03016e+06	932827	1.0128e+06	1.12016e+06	198519	179390	202302	265952	829930	713233	909029	883495	1.93671e+06	1.84781e+06	715750	642041	225386	186874	147983	180880	2.42535e+06	2.1174e+06	4.06231e+06	4.54699e+06	133267	124706	1.99259e+06	1.81247e+06	4.12241e+06
FALSE			C5 H5 N5 O4	Full match	No results	No results	No results	-4.85	199.033	0.815	4.68861e+06	0	0			7	17	15	DDA for preferred ion	FALSE	2.72828e+06	3.89997e+06	3.25145e+06	2.67905e+06	3.31762e+06	3.89222e+06	2.70776e+06	3.37598e+06	2.72007e+06	2.96021e+06	3.01499e+06	4.45812e+06	3.44606e+06	3.72599e+06	3.6214e+06	4.36358e+06	2.72597e+06	4.21146e+06	2.86148e+06	3.5199e+06	3.12048e+06	2.97952e+06	3.47639e+06	5.05474e+06	3.52509e+06	3.58734e+06	2.87223e+06	4.32411e+06	3.38135e+06
FALSE		2-Amino-6-hydroxyaminopurine	C5 H6 N6 O	Full match	No results	No results	Full match	1.76	166.061	0.767	5.60219e+06	1	0			7	9	9	DDA for preferred ion	FALSE	4.33223e+06	5.07695e+06	4.17571e+06	4.16433e+06	5.09797e+06	4.50953e+06	5.64679e+06	4.433e+06	4.68601e+06	3.93642e+06	5.28872e+06	4.45431e+06	4.77511e+06	3.15334e+06	4.45343e+06	4.38946e+06	4.15144e+06	4.36335e+06	4.74199e+06	5.22451e+06	4.30803e+06	4.77803e+06	3.64442e+06	4.70731e+06	4.683e+06	5.21271e+06	5.13697e+06	3.81841e+06	3.3732e+06
FALSE		Esmolol	C16 H25 N O4	Full match	No results	No results	Full match	0.13	295.178	8.611	4.75542e+06	2	0			7	5	5	DDA for preferred ion	FALSE	3.74412e+06	3.9715e+06	4.19068e+06	4.20061e+06	3.62201e+06	3.48989e+06	3.45941e+06	3.22072e+06	2.45437e+06	2.59711e+06	4.54138e+06	4.57272e+06	2.55444e+06	2.7174e+06	4.56008e+06	4.7379e+06	3.21554e+06	3.34229e+06	2.79872e+06	2.69676e+06	3.05259e+06	2.94854e+06	3.08266e+06	2.9823e+06	1.41293e+06	1.39479e+06	4.71381e+06	4.65419e+06	3.35523e+06
FALSE			C9 H5 N6 P	Full match	No results	No results	No match	-1.15	228.031	6.342	5.88074e+06	2	0			7	11	9	DDA for preferred ion	FALSE	4.61693e+06	5.16197e+06	3.63826e+06	3.7131e+06	4.18614e+06	3.73121e+06	3.79312e+06	4.29481e+06	4.69269e+06	4.77875e+06	3.44689e+06	3.6348e+06	4.04009e+06	4.74758e+06	4.93634e+06	4.99823e+06	3.25533e+06	3.45818e+06	5.18382e+06	5.32019e+06	5.31415e+06	4.99785e+06	4.66544e+06	5.06254e+06	5.77998e+06	6.0238e+06	4.43399e+06	4.1069e+06	2.05458e+06
FALSE		17?-hydroxy-17?-methylandrost-4-en-3,11-dione	C20 H28 O3	Full match	No results	Partial match	Full match	0.24	316.204	8.391	4.73537e+06	38	0			7	10	8	DDA for preferred ion	FALSE	1.79203e+06	1.35277e+06	1.57159e+06	1.81915e+06	1.13647e+06	1.5933e+06	333486	694923	1.7808e+06	3.23073e+06	1.65815e+06	1.3182e+06	1.78277e+06	2.2013e+06	1.01441e+06	1.14973e+06	1.04106e+06	881157	1.13735e+06	1.48398e+06	718879	524120	784905	1.00585e+06	4.63853e+06	3.70706e+06	1.24052e+06	1.06735e+06	1.88741e+06
FALSE		4-(Hydroxymethyl)-3',4,10,13,14-pentamethyl-5'-propionyl-4',5,5',6,7,10,11,12,13,14-decahydro-3'H-spiro[cyclopenta[a]phenanthrene-17,2'-furan]-3,15(4H,16H)-dione (non-preferred name)	C29 H40 O5	Full match	No results	No results	Full match	-4.8	468.285	9.152	1.07182e+07	1	0			7	4	4	DDA for preferred ion	FALSE	3.59523e+06	3.72701e+06	1.96306e+06	1.87965e+06	4.07617e+06	4.07694e+06	3.08055e+06	3.2454e+06	2.61941e+06	2.75696e+06	3.19319e+06	3.05174e+06	3.17216e+06	2.964e+06	2.93362e+06	2.71854e+06	3.86041e+06	3.72251e+06	4.77103e+06	4.17678e+06	1.36637e+06	1.51357e+06	2.93479e+06	2.86915e+06	1.01113e+07	1.06682e+07	1.88672e+06	2.09033e+06	3.44107e+06
FALSE			C9 H12 O13 S	Full match	No results	No results	No results	-4.95	359.998	7.032	4.97167e+06	0	0			7	2	2	DDA for preferred ion	FALSE	3.40074e+06	3.37608e+06	3.48639e+06	3.58695e+06	2.53544e+06	2.6158e+06	1.96862e+06	2.12438e+06	1.95327e+06	1.86789e+06	3.13674e+06	3.72356e+06	4.97043e+06	4.7683e+06	3.17964e+06	3.04494e+06	1.60654e+06	1.72033e+06	2.14845e+06	2.19781e+06	3.45989e+06	4.07197e+06	3.40813e+06	3.53474e+06	2.83446e+06	2.59322e+06	2.67624e+06	2.91002e+06	2.38384e+06
FALSE			C7 H10 N9 P	Full match	No results	No results	No match	-1.25	251.079	5.026	7.9752e+06	3	0			7	11	11	DDA for preferred ion	FALSE	156790	145827	4.0253e+06	3.58093e+06	2.8467e+06	2.2645e+06	468570	463141	1.2821e+06	1.23072e+06	6.30061e+06	4.93192e+06	319901	439037	5.93056e+06	6.64686e+06	4.86302e+06	7.95081e+06	173122	180096	156260	141044	4.18444e+06	4.69232e+06	313973	151534	265721	463334	6.11403e+06
FALSE			C19 H42 N4 O2 S2	Full match	No results	No results	No results	-1.33	422.274	6.318	5.17699e+06	0	0			7	11	10	DDA for other ion	FALSE	2.43264e+06	2.4193e+06	4.23836e+06	4.13324e+06	3.88633e+06	3.4493e+06	1.60151e+06	1.57777e+06	4.85845e+06	5.02272e+06	2.6326e+06	2.93069e+06	2.35909e+06	2.39763e+06	3.63646e+06	3.97518e+06	3.61846e+06	4.05649e+06	3.35754e+06	3.10789e+06	2.79646e+06	2.81587e+06	3.6092e+06	4.97081e+06	2.58656e+06	2.85636e+06	1.44002e+06	1.20014e+06	3.41845e+06
FALSE			C16 H13 Cl N2 S2	Full match	No results	No results	No results	-4.17	332.019	6.347	4.76071e+06	0	0			7	12	9	DDA for preferred ion	FALSE	3.35873e+06	3.94467e+06	2.62571e+06	3.17283e+06	2.60126e+06	3.74411e+06	2.8772e+06	3.96883e+06	2.52948e+06	4.03991e+06	1.80833e+06	2.75173e+06	4.00718e+06	2.94054e+06	4.21114e+06	3.96347e+06	2.17004e+06	2.41471e+06	4.20415e+06	4.8878e+06	3.6121e+06	4.25306e+06	3.38647e+06	3.86314e+06	3.57203e+06	4.85422e+06	2.75792e+06	3.59241e+06	1.49288e+06
FALSE			C11 H18 N2 O4	Full match	No results	No results	No results	-0.28	242.127	6.343	7.22779e+06	0	0			7	9	8	DDA for preferred ion	FALSE	1.67538e+06	2.08075e+06	6.07719e+06	6.68203e+06	4.08863e+06	4.12598e+06	1.57907e+06	1.77767e+06	4.42138e+06	3.96934e+06	4.12169e+06	4.41241e+06	1.98047e+06	1.96762e+06	2.81246e+06	2.70583e+06	5.76459e+06	7.28157e+06	1.69107e+06	1.76621e+06	1.57233e+06	1.90174e+06	4.93522e+06	5.94119e+06	1.91763e+06	2.14084e+06	1.3626e+06	1.45789e+06	5.44192e+06
FALSE			C12 H23 N O4 S	Full match	No results	No results	No results	-0.05	277.135	5.716	4.91216e+06	0	0			7	4	3	DDA for preferred ion	FALSE	1.00077e+06	1.04199e+06	2.01764e+06	2.28e+06	1.55949e+06	1.70643e+06	2.13083e+06	1.90066e+06	4.68311e+06	5.095e+06	1.05957e+06	1.14805e+06	1.07687e+06	945535	1.89617e+06	2.31619e+06	3.7919e+06	3.85242e+06	2.93674e+06	2.62159e+06	640502	762035	2.76656e+06	2.73968e+06	1.06197e+06	1.04793e+06	2.95483e+06	2.97294e+06	3.12673e+06
FALSE		4,4'-Oxydianiline	C12 H12 N2 O	Full match	No results	No results	Full match	0.03	200.095	6.122	4.2037e+06	2	0			7	5	4	DDA for preferred ion	FALSE	3.4211e+06	3.48987e+06	3.11063e+06	3.28905e+06	2.80673e+06	3.16315e+06	2.1824e+06	2.09172e+06	2.86005e+06	2.87407e+06	3.94087e+06	4.0596e+06	2.96704e+06	3.16228e+06	1.42612e+06	1.44879e+06	3.35777e+06	3.61315e+06	2.24694e+06	2.00716e+06	2.6664e+06	2.76379e+06	3.93379e+06	3.91724e+06	3.15713e+06	3.16017e+06	3.22778e+06	3.33158e+06	3.98389e+06
FALSE		octadiene	C8 H14	Full match	No results	No results	Full match	-0.38	110.11	7.216	4.19678e+06	5	0			7	15	15	DDA for preferred ion	FALSE	2.20533e+06	2.63121e+06	3.31941e+06	3.19313e+06	2.73481e+06	3.30075e+06	1.01085e+06	1.03117e+06	2.87849e+06	3.07981e+06	2.74641e+06	2.62296e+06	2.04177e+06	2.75082e+06	2.86857e+06	2.82374e+06	3.05325e+06	2.90311e+06	2.89715e+06	2.77893e+06	3.25128e+06	2.87562e+06	3.76322e+06	4.21609e+06	2.45913e+06	2.88048e+06	1.0874e+06	1.0335e+06	2.67403e+06
FALSE			C9 H8 S	Full match	No results	No results	No results	-0.01	148.035	6.93	3.73855e+06	0	0			7	5	5	DDA for preferred ion	FALSE	1.06138e+06	1.11462e+06	2.10228e+06	2.22601e+06	2.26019e+06	2.20986e+06	942343	823508	1.77194e+06	1.69114e+06	2.13839e+06	1.94893e+06	1.37834e+06	1.33948e+06	1.63558e+06	1.70507e+06	3.05792e+06	3.05689e+06	938609	990303	905003	1.12073e+06	2.00775e+06	2.13767e+06	1.14861e+06	1.49203e+06	694978	644117	3.46e+06
FALSE			C12 H22 N2 O P2 S	Full match	No results	No results	No results	-1.76	304.092	7.442	2.21644e+06	0	0			7	6	6	DDA for preferred ion	FALSE	651881	733487	1.02803e+06	936625	1.0326e+06	1.00709e+06	842362	798970	798048	877669	843250	803529	1.57105e+06	1.66894e+06	1.85159e+06	2.18655e+06	800085	896301	548322	480357	633529	702117	520000	565288	828904	1.00513e+06	782482	825544	756831
FALSE			C4 H3 Cl3 O9 P2 S	Full match	No results	No results	No results	-2.03	393.803	0.791	3.74734e+06	0	0			7	4	3	DDA for preferred ion	FALSE	3.37466e+06	3.33093e+06	2.63231e+06	2.8354e+06	3.11346e+06	3.29303e+06	3.80433e+06	3.07258e+06	2.78331e+06	2.77338e+06	3.01454e+06	2.76816e+06	2.99396e+06	3.12785e+06	3.32354e+06	3.23355e+06	3.33045e+06	2.91665e+06	3.25543e+06	2.99685e+06	3.15908e+06	3.03397e+06	3.17709e+06	3.09689e+06	3.5591e+06	3.11021e+06	3.34707e+06	3.0454e+06	2.78619e+06
FALSE				No results	No results	No results	No results		593.857	0.769	3.75768e+06	0	0			7	15	11	DDA for preferred ion	FALSE	2.76472e+06	3.05299e+06	2.86478e+06	3.11252e+06	2.42636e+06	3.16411e+06	2.53149e+06	2.68049e+06	2.5991e+06	2.02849e+06	2.40993e+06	3.50746e+06	3.72187e+06	3.0707e+06	2.9099e+06	3.54985e+06	2.40881e+06	2.59152e+06	3.10407e+06	3.41271e+06	2.24758e+06	3.41072e+06	2.7304e+06	3.25368e+06	3.62826e+06	3.97838e+06	2.07174e+06	2.94899e+06	2.33068e+06
FALSE			C13 H30 N2 O2 S2	Full match	No results	No results	No results	2.06	310.176	6.07	3.76008e+06	0	0			7	8	8	DDA for preferred ion	FALSE	975513	1.17454e+06	329641	470414	1.88083e+06	1.68253e+06	3.67743e+06	3.7431e+06	72215.2	77363.5	804722	619550	1.13306e+06	1.32613e+06	1.31028e+06	1.4953e+06	735628	910611	403934	448101	72407.9	64994.3	62092.8	313579	1.76698e+06	1.47338e+06	2.61123e+06	2.64499e+06	1.13484e+06
FALSE			C17 H24 N2 O7	Full match	No results	No results	No results	4.37	368.16	8.057	3.76953e+06	0	0			7	10	10	DDA for preferred ion	FALSE	539751	614099	527613	409319	804091	838242	493118	523803	710178	708109	640440	682211	867753	798568	597678	752451	794992	739177	788931	923136	417476	482064	610618	823764	3.60101e+06	3.79397e+06	850755	887174	1.33192e+06
FALSE			C8 H22 N6 O4 P2 S	Full match	No results	No results	No results	-1.74	360.089	0.846	3.77537e+06	0	0			7	6	5	DDA for preferred ion	FALSE	1.8518e+06	1.49637e+06	2.31408e+06	2.78176e+06	2.79281e+06	3.28324e+06	2.53309e+06	2.38688e+06	3.32926e+06	3.22494e+06	2.11101e+06	2.46264e+06	2.05353e+06	2.07128e+06	1.99555e+06	2.11541e+06	3.3178e+06	3.60389e+06	1.64028e+06	1.59177e+06	1.36516e+06	1.51823e+06	3.76359e+06	3.67793e+06	1.98966e+06	2.13733e+06	1.70503e+06	2.18487e+06	3.4023e+06
FALSE			C10 H20 N2 O2 S2	Full match	No results	No results	No results	2.89	264.097	0.768	6.23556e+06	0	0			7	16	12	DDA for preferred ion	FALSE	4.01025e+06	4.98114e+06	4.73125e+06	5.70914e+06	4.52246e+06	3.87082e+06	5.26336e+06	4.33106e+06	4.87199e+06	4.86422e+06	4.20456e+06	4.09806e+06	4.65322e+06	5.24566e+06	4.82228e+06	4.83142e+06	4.67036e+06	5.47802e+06	3.56494e+06	5.2292e+06	4.33806e+06	4.48519e+06	4.4926e+06	5.67349e+06	4.13579e+06	4.5694e+06	4.07423e+06	4.53814e+06	4.95741e+06
FALSE		Boldione	C19 H24 O2	Full match	No results	Full match	Full match	0.04	284.178	8.504	3.79082e+06	9	0			7	13	12	DDA for preferred ion	FALSE	416902	370943	583146	830822	369255	405816	85871.2	115913	1.24339e+06	1.22207e+06	280184	261549	600805	493273	175548	310875	155302	198111	546709	518172	115090	181753	100151	104201	3.73e+06	3.03914e+06	380298	453759	460371
FALSE			C11 H22 N2 O2 S2	Full match	No results	No results	No results	2.82	278.113	0.764	4.99454e+06	0	0			7	9	8	DDA for preferred ion	FALSE	3.7481e+06	4.36945e+06	3.90546e+06	3.34846e+06	4.8755e+06	4.16812e+06	4.46459e+06	3.98314e+06	3.65404e+06	3.73589e+06	3.78407e+06	4.12356e+06	4.41436e+06	4.83398e+06	4.39e+06	3.98992e+06	4.19238e+06	4.001e+06	4.52935e+06	4.20831e+06	4.1499e+06	4.06902e+06	3.75632e+06	4.16647e+06	4.45114e+06	4.40161e+06	4.0284e+06	4.08299e+06	3.96437e+06
FALSE			C28 H33 Cl N2 S	Full match	No results	No results	No results	4.4	464.207	8.679	3.82809e+06	0	0			7	3	3	DDA for preferred ion	FALSE	2.55153e+06	2.67818e+06	2.54818e+06	2.36507e+06	3.8132e+06	3.75544e+06	1.88089e+06	2.05744e+06	2.63281e+06	2.40796e+06	2.96685e+06	3.60012e+06	2.52886e+06	2.63903e+06	1.75203e+06	1.85835e+06	1.97097e+06	1.95571e+06	2.42774e+06	2.64799e+06	1.76473e+06	1.81526e+06	3.19675e+06	3.11759e+06	2.91149e+06	3.51846e+06	757834	781748	730881
FALSE			C20 H31 N4 O3 P S	Full match	No results	No results	No results	2.67	438.187	7.729	3.83122e+06	0	0			7	9	9	DDA for preferred ion	FALSE	1.83018e+06	1.55992e+06	1.07807e+06	1.48246e+06	1.31883e+06	1.42901e+06	1.48736e+06	1.51032e+06	1.42398e+06	1.35557e+06	1.53525e+06	1.701e+06	1.7172e+06	1.66946e+06	3.78046e+06	3.77026e+06	1.40397e+06	1.43201e+06	1.36017e+06	1.65006e+06	981524	1.1398e+06	2.28323e+06	1.84159e+06	1.77177e+06	1.58182e+06	1.85859e+06	1.92022e+06	1.62055e+06
FALSE				No results	No results	No results	No results		274.626	9.44	6.13048e+06	0	0			7	16	16	DDA for preferred ion	FALSE	3.71771e+06	2.94891e+06	6.06713e+06	4.61457e+06	4.3849e+06	6.11373e+06	2.91155e+06	4.11742e+06	3.26728e+06	3.60743e+06	4.91641e+06	3.47072e+06	3.09417e+06	2.76537e+06	5.10959e+06	3.34085e+06	2.88007e+06	2.82122e+06	1.94981e+06	2.51149e+06	2.11443e+06	2.95671e+06	2.43043e+06	3.10022e+06	2.03445e+06	2.52753e+06	1.81477e+06	2.45045e+06	3.83699e+06
FALSE			C10 H15 N7 O	Full match	No results	No results	No results	0.91	249.134	8.208	3.85534e+06	0	0			7	9	8	DDA for preferred ion	FALSE	726025	795102	980651	864044	836091	1.0502e+06	1.74915e+06	1.78908e+06	1.67946e+06	1.5905e+06	715181	730004	535292	532592	730747	805099	1.07218e+06	1.06934e+06	3.88902e+06	3.82908e+06	1.43529e+06	1.4453e+06	934519	879861	2.28371e+06	2.24067e+06	1.92257e+06	1.95198e+06	1.25869e+06
FALSE			C5 H19 N8 O3 P	Full match	No results	No results	No match	3.69	270.133	1.279	6.26775e+06	1	0			7	24	24	DDA for preferred ion	FALSE	2.86471e+06	3.51799e+06	3.5617e+06	3.21793e+06	1.97412e+06	1.98435e+06	967827	1.06666e+06	1.42067e+06	1.68724e+06	6.09965e+06	5.26782e+06	3.28668e+06	2.90766e+06	1.22928e+06	1.07772e+06	1.60098e+06	1.29405e+06	606648	630050	4.27828e+06	3.89578e+06	4.81228e+06	4.05158e+06	342425	814561	1.62456e+06	1.47455e+06	1.16839e+06
FALSE			C9 H5 N7 O	Full match	No results	No results	No results	0.95	227.056	6.144	2.21624e+06	0	0			7	25	19	DDA for preferred ion	FALSE	828845	541823	1.00819e+06	124362	451116	439765	447484	395638	209553	241474	735520	965003	1.05532e+06	963284	912180	916388	346713	348940	400773	570466	368866	487745	2.16492e+06	1.13054e+06	334879	386805	516933	712086	499447
FALSE			C48 H95 N4 O8 P3	Full match	No results	No results	No results	0.21	948.636	7.33	3.85753e+06	0	0			7	7	3	DDA for other ion	FALSE	534757	523794	1.00377e+06	1.13815e+06	584380	454281	1.05501e+06	1.18396e+06	1.08193e+06	1.17191e+06	624013	546946	1.8693e+06	2.26417e+06	213987	210024	1.16872e+06	1.17764e+06	1.56682e+06	1.49095e+06	1.17201e+06	1.32347e+06	618210	676029	966931	803232	3.50199e+06	3.87546e+06	2.21581e+06
FALSE			C60 H114 N9 O16 P S4	Full match	No results	No results	No results	0.3	1375.7	0.769	2.19917e+06	0	0			7	7	7	No MS2	FALSE	2.265e+06	1.42814e+06	1.68354e+06	1.43226e+06	1.64766e+06	1.73692e+06	1.67018e+06	1.47138e+06	1.98663e+06	1.41478e+06	1.71614e+06	1.39205e+06	1.82956e+06	1.62656e+06	1.81241e+06	1.87868e+06	1.55363e+06	1.34709e+06	1.77287e+06	2.1698e+06	1.91997e+06	1.79734e+06	1.57197e+06	1.59588e+06	2.02558e+06	2.11341e+06	1.99567e+06	1.68351e+06	2.02449e+06
FALSE			C16 H27 N7	Full match	No results	No results	No results	0.86	317.233	8.87	3.86033e+06	0	0			7	12	11	DDA for preferred ion	FALSE	575004	688378	833151	683889	589133	707610	694793	736952	992572	968845	802113	603937	815952	945041	839273	888853	929534	732068	706956	641267	713104	947015	867301	855346	957389	768593	4.06358e+06	3.59475e+06	986656
FALSE			C9 H13 N O3 P2	Full match	No results	No results	No results	-2.51	245.036	6.903	3.73657e+06	0	0			7	7	6	DDA for preferred ion	FALSE	2.39155e+06	2.33938e+06	1.66895e+06	1.66292e+06	1.83591e+06	1.89105e+06	1.48793e+06	1.66162e+06	1.46206e+06	1.48085e+06	2.80379e+06	2.77061e+06	2.53008e+06	3.01361e+06	2.033e+06	2.05012e+06	1.24521e+06	1.56694e+06	1.74037e+06	1.71447e+06	1.67618e+06	1.75656e+06	3.72079e+06	3.57026e+06	1.44265e+06	1.6558e+06	1.84688e+06	1.78695e+06	1.94646e+06
FALSE			C23 H35 N5	Full match	No results	No results	No results	-3.36	381.288	7.998	3.73258e+06	0	0			7	5	5	DDA for preferred ion	FALSE	2.03926e+06	1.74817e+06	905131	785574	1.61635e+06	1.76344e+06	2.05899e+06	2.1659e+06	1.92504e+06	2.02119e+06	2.15633e+06	2.54314e+06	3.72948e+06	3.53971e+06	1.74644e+06	1.72339e+06	2.3373e+06	2.2917e+06	3.75668e+06	3.65361e+06	1.40522e+06	1.58592e+06	1.64117e+06	1.66692e+06	3.54602e+06	3.66811e+06	2.28542e+06	2.24761e+06	2.39247e+06
FALSE			C22 H38 N2 O2 S2	Full match	No results	No results	No results	1.91	426.238	8.18	3.72923e+06	0	0			7	9	9	DDA for preferred ion	FALSE	799382	978194	458546	587741	1.55722e+06	1.41567e+06	1.26524e+06	1.19535e+06	3.71556e+06	3.57623e+06	833898	997410	924955	756845	1.10837e+06	1.03763e+06	514035	466075	1.05082e+06	1.18664e+06	446657	368994	1.00742e+06	1.19149e+06	841795	977575	419446	448062	602712
FALSE			C8 H21 N7 O2 S	Full match	No results	No results	No match	-2.32	279.147	4.004	3.72626e+06	3	0			7	5	4	DDA for preferred ion	FALSE	3.6623e+06	3.6797e+06	275903	204915	641480	640243	1.29584e+06	1.21705e+06	128197	165668	759951	785185	710692	539493	647336	609868	298681	281155	627105	750724	231907	289019	663393	618009	529239	497325	336412	563534	2.25137e+06
FALSE			C14 H35 N8 O9 P S	Full match	No results	No results	No results	3.35	522.2	5.633	3.60619e+06	0	0			7	7	6	DDA for preferred ion	FALSE	855914	829806	1.65932e+06	1.50136e+06	1.39096e+06	1.76509e+06	1.097e+06	1.10858e+06	1.06076e+06	966674	1.43855e+06	1.6122e+06	920756	1.01054e+06	3.51895e+06	3.37296e+06	1.80782e+06	2.00319e+06	484435	357848	572258	644368	1.46351e+06	1.41818e+06	1.05011e+06	1.02021e+06	974504	983905	2.59431e+06
FALSE				No results	No results	No results	No results		174.038	0.728	3.8141e+06	0	0			7	7	7	DDA for preferred ion	FALSE	3.18742e+06	3.17392e+06	3.41016e+06	3.51689e+06	3.42937e+06	3.25486e+06	2.68858e+06	2.92851e+06	3.46796e+06	3.5827e+06	3.44315e+06	3.19846e+06	2.71255e+06	3.14494e+06	2.86498e+06	3.10225e+06	3.20187e+06	3.81093e+06	3.04333e+06	2.59508e+06	2.77025e+06	2.50992e+06	3.26091e+06	3.30016e+06	3.38618e+06	2.48068e+06	2.70045e+06	2.74992e+06	3.3853e+06
FALSE			C8 H13 N O7 S	Full match	No results	No results	No results	2.99	267.042	4.185	5.77786e+06	0	0			7	8	8	DDA for preferred ion	FALSE	5.2497e+06	4.52892e+06	4.38695e+06	4.3373e+06	3.99357e+06	4.15428e+06	4.22596e+06	4.72941e+06	4.22367e+06	3.877e+06	4.88322e+06	4.18484e+06	4.38095e+06	4.52939e+06	5.89717e+06	4.44246e+06	3.88557e+06	3.74996e+06	3.67867e+06	2.91082e+06	4.05232e+06	4.1258e+06	4.93602e+06	2.13774e+06	4.96625e+06	2.77511e+06	4.23314e+06	4.79676e+06	3.94218e+06
FALSE		3,4-Didehydroretinoic acid	C20 H26 O2	Full match	No results	No results	Full match	0.05	298.193	8.268	3.61306e+06	9	0			7	7	6	DDA for preferred ion	FALSE	2.65736e+06	1.93633e+06	1.38407e+06	1.33159e+06	1.47261e+06	1.20641e+06	639324	689386	3.52123e+06	2.5755e+06	1.33437e+06	1.21673e+06	3.62114e+06	3.19031e+06	704212	730703	1.21856e+06	1.20996e+06	1.20717e+06	958388	1.08234e+06	1.14036e+06	1.68926e+06	1.80283e+06	3.08058e+06	3.43642e+06	987544	706192	1.46074e+06
FALSE				No results	No results	No results	No results		661.845	0.769	2.30057e+06	0	0			7	15	14	DDA for preferred ion	FALSE	1.98625e+06	2.16336e+06	1.75849e+06	1.23725e+06	1.52909e+06	1.85811e+06	2.14829e+06	1.96827e+06	1.45891e+06	1.40024e+06	1.48224e+06	1.58437e+06	1.94479e+06	1.60291e+06	1.85855e+06	1.55587e+06	1.71135e+06	1.59403e+06	1.89068e+06	1.9478e+06	1.63519e+06	2.34226e+06	1.74837e+06	1.86986e+06	1.7475e+06	2.08703e+06	1.94367e+06	2.29442e+06	1.73193e+06
FALSE			C18 H30 N2 O S2	Full match	No results	No results	No match	2.1	354.181	8.652	9.23711e+06	1	0			7	8	7	DDA for preferred ion	FALSE	874907	672374	1.31613e+06	1.02398e+06	805032	964585	172921	172919	2.69227e+06	3.71661e+06	840035	733655	876294	785158	287646	382943	354794	334185	644619	943148	262626	456855	697515	645441	9.17734e+06	8.97561e+06	1.14607e+06	906576	1.37251e+06
FALSE			C26 H26 S	Full match	No results	No results	No results	0.38	370.176	7.673	3.62787e+06	0	0			7	12	5	DDA for preferred ion	FALSE	1.48635e+06	1.34891e+06	1.40113e+06	1.28608e+06	1.98114e+06	1.86251e+06	1.20315e+06	1.14981e+06	3.88388e+06	3.18885e+06	1.17004e+06	989835	2.12163e+06	1.76584e+06	1.14735e+06	1.00249e+06	1.30351e+06	1.06426e+06	1.63929e+06	1.68889e+06	1.21667e+06	940286	1.12168e+06	1.04438e+06	2.37178e+06	2.22043e+06	2.05618e+06	1.68244e+06	2.62663e+06
FALSE		3,3'-(1,1-Ethanediyl)bis(4-hydroxy-5-methyl-2H-chromen-2-one)	C22 H18 O6	No results	No results	No results	Full match	-3.64	378.109	6.325	2.27803e+06	2	0			7	8	8	DDA for preferred ion	FALSE	1.62145e+06	1.69619e+06	1.78241e+06	2.34776e+06	2.07947e+06	2.17603e+06	1.05466e+06	1.30248e+06	1.91446e+06	2.35329e+06	1.35782e+06	1.55073e+06	1.60185e+06	1.83374e+06	1.90857e+06	2.13581e+06	1.50219e+06	1.8606e+06	1.53862e+06	2.01504e+06	1.61657e+06	1.67056e+06	2.0883e+06	1.93251e+06	1.54872e+06	1.93369e+06	1.04535e+06	908966	1.15849e+06
[truncated: 6,024 more rows]
[truncated: 28 more columns]
